# Supplementary material for: Integrated Chromatin Accessibility and Transcriptome Landscapes of Doxorubicin-Resistant Breast Cancer Cells
Source: Front Cell Dev Biol. 2021 Jul 30;9:708066. doi: 10.3389/fcell.2021.708066 (PMC8363264; doi:10.3389/fcell.2021.708066)
Supplement: Supplementary file 2 [file Table_1.XLSX]

## Sheet: 工作表1
gene_id	gene	locus	sample_1	sample_2	value_1	value_2	log2.fold_change.	p_value	q_value
NM_001129896	SYTL4	chrX:99929488-99987135	MCF7	MCF7-DR	0.943394	0.569413	-0.728384	0.0807	0.153794
NM_001174068	SYTL4	chrX:99929488-99987135	MCF7	MCF7-DR	0.778253	0.224097	-1.79611	1	1
NM_080737	SYTL4	chrX:99929488-99987135	MCF7	MCF7-DR	6.69349e-05	0.277437	12.0171	1	1
NM_014467	SRPX2	chrX:99899162-99926296	MCF7	MCF7-DR	0	3.19216	2.06769	5e-05	0.000186859
NM_001278740	TSPAN6	chrX:99882104-99892101	MCF7	MCF7-DR	0.265118	1.04731	1.98199	0.1767	0.274422
NM_001278741	TSPAN6	chrX:99882104-99892101	MCF7	MCF7-DR	0	0	0	1	1
NM_001278742	TSPAN6	chrX:99882104-99892101	MCF7	MCF7-DR	0.362098	0.149641	-1.27488	1	1
NM_001278743	TSPAN6	chrX:99882104-99892101	MCF7	MCF7-DR	0	0	0	1	1
NM_003270	TSPAN6	chrX:99882104-99892101	MCF7	MCF7-DR	11.2215	11.9779	0.0941082	0.6042	0.682236
NM_022144	TNMD	chrX:99839789-99854882	MCF7	MCF7-DR	0	0	0	1	1
NM_015691	WWC3	chrX:9983794-10112518	MCF7	MCF7-DR	7.54949	2.51044	-1.58844	5e-05	0.000186859
NM_001105243	PCDH19	chrX:99546641-99665271	MCF7	MCF7-DR	0.49174	0.693287	0.495558	1	1
NM_001184880	PCDH19	chrX:99546641-99665271	MCF7	MCF7-DR	0.543718	0.12887	-2.07694	1	1
NM_020766	PCDH19	chrX:99546641-99665271	MCF7	MCF7-DR	0.61834	0.509334	-0.279788	1	1
NR_024608	XRCC6P5	chrX:98716599-99194841	MCF7	MCF7-DR	0	0	0	1	1
NM_001649	SHROOM2	chrX:9754495-9917481	MCF7	MCF7-DR	1.01872	0.838452	-0.280953	0.285	0.37828
NM_000273	GPR143	chrX:9693452-9734005	MCF7	MCF7-DR	0.496929	28.3029	5.83177	5e-05	0.000186859
NM_006729	DIAPH2	chrX:95939661-96855597	MCF7	MCF7-DR	0.350961	1.36542	1.95996	0.00085	0.00262967
NM_007309	DIAPH2	chrX:95939661-96855597	MCF7	MCF7-DR	1.14211	1.50786	0.400803	0.24055	0.338617
NM_013347	RPA4	chrX:95939661-96855597	MCF7	MCF7-DR	0	0.0318062	0.045172	1	1
NR_125391	DIAPH2-AS1	chrX:95939661-96855597	MCF7	MCF7-DR	0	0	0	1	1
NR_003539	BRDTP1	chrX:95592084-95592901	MCF7	MCF7-DR	0	0	0	1	1
NM_001139466	TBL1X	chrX:9431334-9687780	MCF7	MCF7-DR	1.41839	1.18783	-0.255926	0.57775	0.659218
NM_001139467	TBL1X	chrX:9431334-9687780	MCF7	MCF7-DR	2.16757	0.627812	-1.78767	0.0034	0.00937789
NM_001139468	TBL1X	chrX:9431334-9687780	MCF7	MCF7-DR	0.186008	0	-0.246114	1	1
NM_005647	TBL1X	chrX:9431334-9687780	MCF7	MCF7-DR	2.66565	1.3275	-1.00578	0.05305	0.107581
NM_001171109	FAM133A	chrX:92929011-92967273	MCF7	MCF7-DR	0	2.27282e-05	3.27895e-05	1	1
NM_001171110	FAM133A	chrX:92929011-92967273	MCF7	MCF7-DR	0	9.83407e-07	1.41876e-06	1	1
NM_001171111	FAM133A	chrX:92929011-92967273	MCF7	MCF7-DR	0	0.233275	0.302495	1	1
NM_173698	FAM133A	chrX:92929011-92967273	MCF7	MCF7-DR	0	3.96969e-05	5.72694e-05	1	1
NM_004538	NAP1L3	chrX:92925924-92928682	MCF7	MCF7-DR	0.0252913	4.43661	7.45467	0.1402	0.230973
NM_001168360	PCDH11X	chrX:91090459-91878228	MCF7	MCF7-DR	0	3.10266e-06	4.47619e-06	1	1
NM_001168361	PCDH11X	chrX:91090459-91878228	MCF7	MCF7-DR	0	0.00447532	0.00644212	1	1
NM_001168362	PCDH11X	chrX:91090459-91878228	MCF7	MCF7-DR	0	9.6089e-05	0.00013862	1	1
NM_001168363	PCDH11X	chrX:91090459-91878228	MCF7	MCF7-DR	0	8.39135e-05	0.000121057	1	1
NM_032968	PCDH11X	chrX:91090459-91878228	MCF7	MCF7-DR	0	2.62606e-06	3.7886e-06	1	1
NM_032969	PCDH11X	chrX:91090459-91878228	MCF7	MCF7-DR	0	1.05376e-05	1.52025e-05	1	1
NM_080832	PABPC5	chrX:90669901-90693583	MCF7	MCF7-DR	0	0	0	1	1
NR_110659	PABPC5-AS1	chrX:90669901-90693583	MCF7	MCF7-DR	0	0	0	1	1
NM_205849	FAM9B	chrX:8992272-9002168	MCF7	MCF7-DR	0	0	0	1	1
NM_138960	TGIF2LX	chrX:89176939-89177882	MCF7	MCF7-DR	0	0	0	1	1
NM_001184771	CPXCR1	chrX:88002225-88009785	MCF7	MCF7-DR	0	0	0	1	1
NM_033048	CPXCR1	chrX:88002225-88009785	MCF7	MCF7-DR	0	0	0	1	1
NM_001171186	FAM9A	chrX:8758836-8769424	MCF7	MCF7-DR	0	0	0	1	1
NM_174951	FAM9A	chrX:8758836-8769424	MCF7	MCF7-DR	0	0	0	1	1
NM_019117	KLHL4	chrX:86772714-86925050	MCF7	MCF7-DR	0	0.116081	0.158442	1	1
NM_057162	KLHL4	chrX:86772714-86925050	MCF7	MCF7-DR	0	0.168848	0.225087	1	1
NM_001139514	DACH2	chrX:85403454-86087605	MCF7	MCF7-DR	0	0	0	1	1
NM_001139515	DACH2	chrX:85403454-86087605	MCF7	MCF7-DR	0	0	0	1	1
NM_053281	DACH2	chrX:85403454-86087605	MCF7	MCF7-DR	0	0	0	1	1
NM_000390	CHM	chrX:85116184-85302566	MCF7	MCF7-DR	2.49327	3.99031	0.678462	0.00155	0.00456734
NM_001145414	CHM	chrX:85116184-85302566	MCF7	MCF7-DR	0.145884	1.68658	3.5312	0.09855	0.181686
NM_000216	KAL1	chrX:8496914-8700227	MCF7	MCF7-DR	0.0108298	0	-0.0155401	1	1
NM_024921	POF1B	chrX:84532394-84634748	MCF7	MCF7-DR	4.79929	0.0292133	-7.36005	0.0604	0.120236
NM_021998	ZNF711	chrX:84498996-84528368	MCF7	MCF7-DR	0.905477	2.68524	1.5683	5e-05	0.000186859
NM_001001888	VCX3B	chrX:8432870-8434551	MCF7	MCF7-DR	0	0	0	1	1
NM_001012980	SATL1	chrX:84258897-84363974	MCF7	MCF7-DR	0	0	0	1	1
NM_198450	APOOL	chrX:84258897-84363974	MCF7	MCF7-DR	1.96217	2.85709	0.542098	0.0108	0.0264232
NR_024062	UBE2DNL	chrX:84189156-84189896	MCF7	MCF7-DR	0	0	0	1	1
NM_001177478	HDX	chrX:83572881-83757487	MCF7	MCF7-DR	0	8.66674e-06	1.25034e-05	1	1
NM_001177479	HDX	chrX:83572881-83757487	MCF7	MCF7-DR	0	0.239975	0.310311	1	1
NM_144657	HDX	chrX:83572881-83757487	MCF7	MCF7-DR	0	0.392418	0.477592	1	1
NM_014496	RPS6KA6	chrX:83313353-83442943	MCF7	MCF7-DR	0	0.0307994	0.0437636	1	1
NM_001271680	CYLC1	chrX:83116133-83141708	MCF7	MCF7-DR	0	0	0	1	1
NM_021118	CYLC1	chrX:83116133-83141708	MCF7	MCF7-DR	0	0	0	1	1
NM_000307	POU3F4	chrX:82763268-82764775	MCF7	MCF7-DR	0	0	0	1	1
NM_016378	VCX2	chrX:8137984-8139308	MCF7	MCF7-DR	0	0	0	1	1
NM_003022	SH3BGRL	chrX:80369199-80554046	MCF7	MCF7-DR	0.639432	17.5003	4.77445	5e-05	0.000186859
NM_030763	HMGN5	chrX:80369199-80554046	MCF7	MCF7-DR	0.0123255	5.19272	8.7187	0.2422	0.339975
NM_153252	BRWD3	chrX:79924986-80065233	MCF7	MCF7-DR	2.12365	1.25086	-0.763627	0.0003	0.00100221
NM_001170574	FAM46D	chrX:79591002-79700810	MCF7	MCF7-DR	0	0	0	1	1
NM_152630	FAM46D	chrX:79591002-79700810	MCF7	MCF7-DR	0	0	0	1	1
NR_110646	CHMP1B2P	chrX:79483987-79590817	MCF7	MCF7-DR	0	0.0367759	0.0521041	1	1
NM_001109878	TBX22	chrX:79270254-79287268	MCF7	MCF7-DR	0	0	0	1	1
NM_001109879	TBX22	chrX:79270254-79287268	MCF7	MCF7-DR	0	0	0	1	1
NM_001303475	TBX22	chrX:79270254-79287268	MCF7	MCF7-DR	0	0	0	1	1
NM_016954	TBX22	chrX:79270254-79287268	MCF7	MCF7-DR	0	0	0	1	1
NM_001142389	PNPLA4	chrX:7866803-7895780	MCF7	MCF7-DR	1.29033e-05	0.77016	15.8651	1	1
NM_001172672	PNPLA4	chrX:7866803-7895780	MCF7	MCF7-DR	1.01529e-05	0	-1.46475e-05	1	1
NM_004650	PNPLA4	chrX:7866803-7895780	MCF7	MCF7-DR	0.248746	6.36654	4.67777	5e-05	0.000186859
NM_001171581	ITM2A	chrX:78615880-78623049	MCF7	MCF7-DR	0	0.701824	0.767082	1	1
NM_004867	ITM2A	chrX:78615880-78623049	MCF7	MCF7-DR	0	12.4344	3.74786	5e-05	0.000186859
NM_032553	GPR174	chrX:78426468-78427726	MCF7	MCF7-DR	0	0	0	1	1
NM_014499	P2RY10	chrX:78200828-78217438	MCF7	MCF7-DR	0	0	0	1	1
NM_198333	P2RY10	chrX:78200828-78217438	MCF7	MCF7-DR	0	0	0	1	1
NM_013452	VCX	chrX:7810302-7812184	MCF7	MCF7-DR	0	0	0	1	1
NM_001278000	LPAR4	chrX:78003205-78012578	MCF7	MCF7-DR	0	0	0	1	1
NM_005296	LPAR4	chrX:78003205-78012578	MCF7	MCF7-DR	0	0	0	1	1
NM_152694	ZCCHC5	chrX:77911565-77914825	MCF7	MCF7-DR	0	0	0	1	1
NM_001282186	CYSLTR1	chrX:77526968-77583188	MCF7	MCF7-DR	0	0	0	1	1
NM_001282187	CYSLTR1	chrX:77526968-77583188	MCF7	MCF7-DR	0	0	0	1	1
NM_001282188	CYSLTR1	chrX:77526968-77583188	MCF7	MCF7-DR	0	0	0	1	1
NM_006639	CYSLTR1	chrX:77526968-77583188	MCF7	MCF7-DR	0	0	0	1	1
NM_015975	TAF9B	chrX:77385244-77395179	MCF7	MCF7-DR	6.25793	9.69658	0.63179	0.00255	0.00722943
NM_000291	PGK1	chrX:77359665-77382324	MCF7	MCF7-DR	147.058	198.228	0.430781	0.0093	0.0231415
NM_000052	ATP7A	chrX:77166152-77305892	MCF7	MCF7-DR	2.14634	1.40717	-0.609082	0.00675	0.0173355
NM_001029891	PGAM4	chrX:77166152-77305892	MCF7	MCF7-DR	0.0600726	0.173381	1.52916	1	1
NM_001282224	ATP7A	chrX:77166152-77305892	MCF7	MCF7-DR	0.136551	6.47406e-05	-11.0425	1	1
NR_104109	ATP7A	chrX:77166152-77305892	MCF7	MCF7-DR	4.6044e-05	0	-6.64259e-05	1	1
NM_001866	COX7B	chrX:77154960-77160881	MCF7	MCF7-DR	452.893	442.228	-0.034378	0.8382	0.874941
NM_032121	MAGT1	chrX:77081861-77151065	MCF7	MCF7-DR	12.5261	28.0846	1.16485	5e-05	0.000186859
NM_000489	ATRX	chrX:76760355-77041755	MCF7	MCF7-DR	3.33931	1.85685	-0.846692	0.0005	0.00161172
NM_138270	ATRX	chrX:76760355-77041755	MCF7	MCF7-DR	1.25599	0.635912	-0.981928	0.03455	0.0738862
NM_003868	FGF16	chrX:76709646-76712013	MCF7	MCF7-DR	0	0	0	1	1
NM_020932	MAGEE1	chrX:75648045-75651746	MCF7	MCF7-DR	0.488548	0	-0.573906	1	1
NM_001300888	PBDC1	chrX:75392763-75398145	MCF7	MCF7-DR	0.584729	1.75259	1.58365	0.1222	0.213275
NM_016500	PBDC1	chrX:75392763-75398145	MCF7	MCF7-DR	13.0723	14.6578	0.165156	0.42875	0.521498
NM_138703	MAGEE2	chrX:75002822-75005079	MCF7	MCF7-DR	0	0	0	1	1
NR_030737	TTC3P1	chrX:74960372-74962914	MCF7	MCF7-DR	0.175967	0	-0.233848	1	1
NM_001146256	ZDHHC15	chrX:74588261-74743337	MCF7	MCF7-DR	0	0.297898	0.376177	1	1
NM_001146257	ZDHHC15	chrX:74588261-74743337	MCF7	MCF7-DR	0	0	0	1	1
NM_144969	ZDHHC15	chrX:74588261-74743337	MCF7	MCF7-DR	0	0.160576	0.214841	1	1
NM_145052	UPRT	chrX:74493893-74524732	MCF7	MCF7-DR	2.1129	3.25738	0.624486	0.03855	0.0814481
NR_030774	UPRT	chrX:74493893-74524732	MCF7	MCF7-DR	0.434627	0.492659	0.180812	1	1
NM_001271696	ABCB7	chrX:74273006-74376175	MCF7	MCF7-DR	2.48858	5.28762	1.0873	0.2172	0.315463
NM_001271697	ABCB7	chrX:74273006-74376175	MCF7	MCF7-DR	0	0	0	1	1
NM_001271698	ABCB7	chrX:74273006-74376175	MCF7	MCF7-DR	0.167159	0	-0.223001	1	1
NM_001271699	ABCB7	chrX:74273006-74376175	MCF7	MCF7-DR	0	0	0	1	1
NM_004299	ABCB7	chrX:74273006-74376175	MCF7	MCF7-DR	3.68597	4.20109	0.188722	0.7929	0.839001
NM_001008537	KIAA2022	chrX:73952690-74145287	MCF7	MCF7-DR	0.0892421	0.314452	1.81704	1	1
NM_016120	RLIM	chrX:73802810-73834461	MCF7	MCF7-DR	3.55921	4.24859	0.255429	0.3441	0.439389
NM_183353	RLIM	chrX:73802810-73834461	MCF7	MCF7-DR	1.37954	1.85791	0.429499	0.4307	0.523421
NM_006517	SLC16A2	chrX:73641327-73753764	MCF7	MCF7-DR	0.100425	17.163	7.41705	0.0005	0.00161172
NM_203303	ZCCHC13	chrX:73524024-73524869	MCF7	MCF7-DR	0	0	0	1	1
NR_024582	JPX	chrX:73164158-73513409	MCF7	MCF7-DR	0.947012	1.21232	0.356315	0.40825	0.502323
NR_028379	FTX	chrX:73164158-73513409	MCF7	MCF7-DR	0.708687	0.277625	-1.35201	1	1
NR_001564	XIST	chrX:73012039-73072588	MCF7	MCF7-DR	0.00262474	0	-0.00378174	1	1
NR_003255	TSIX	chrX:73012039-73072588	MCF7	MCF7-DR	0	0	0	1	1
NM_001039840	CHIC1	chrX:72782983-72906944	MCF7	MCF7-DR	0.88938	1.75188	0.978036	0.0003	0.00100221
NM_001300884	CHIC1	chrX:72782983-72906944	MCF7	MCF7-DR	6.43016e-05	0.408829	12.6344	1	1
NR_029423	MAP2K4P1	chrX:72744110-72782921	MCF7	MCF7-DR	0.0470365	0.032987	-0.511883	1	1
NM_005193	CDX4	chrX:72667089-72674421	MCF7	MCF7-DR	0	0	0	1	1
NM_021963	NAP1L2	chrX:72432136-72434710	MCF7	MCF7-DR	0.631619	0	-0.706304	1	1
NR_027291	NAP1L6	chrX:72345875-72347919	MCF7	MCF7-DR	0	0	0	1	1
NR_110398	PABPC1L2B-AS1	chrX:72300005-72304474	MCF7	MCF7-DR	0	0	0	1	1
NM_001012977	PABPC1L2A	chrX:72297176-72299351	MCF7	MCF7-DR	0	0	0	1	1
NM_001042506	PABPC1L2B	chrX:72223351-72225551	MCF7	MCF7-DR	0	0	0	1	1
NR_026594	FAM226B	chrX:72161567-72163589	MCF7	MCF7-DR	0.0739277	0	-0.102897	1	1
NM_001080851	DMRTC1B	chrX:72091858-72095622	MCF7	MCF7-DR	0	0	0	1	1
NM_001122670	PHKA1	chrX:71798663-71934029	MCF7	MCF7-DR	2.7394	1.16892	-1.22869	0.0037	0.0101349
NM_001172436	PHKA1	chrX:71798663-71934029	MCF7	MCF7-DR	2.24412e-05	0.0938808	12.0305	1	1
NM_002637	PHKA1	chrX:71798663-71934029	MCF7	MCF7-DR	0.0671037	0.19314	1.52518	1	1
NM_001166418	HDAC8	chrX:71549365-71792953	MCF7	MCF7-DR	0.156105	0.114403	-0.448386	1	1
NM_001166419	HDAC8	chrX:71549365-71792953	MCF7	MCF7-DR	1.85916	4.25345	1.19398	0.0063	0.0163086
NM_001166420	HDAC8	chrX:71549365-71792953	MCF7	MCF7-DR	0.423517	1.71857	2.02071	0.19905	0.298297
NM_001166422	HDAC8	chrX:71549365-71792953	MCF7	MCF7-DR	0.925221	0.79604	-0.216956	0.8829	0.908926
NM_001166448	HDAC8	chrX:71549365-71792953	MCF7	MCF7-DR	0.0460208	0.0472205	0.0371268	1	1
NM_018486	HDAC8	chrX:71549365-71792953	MCF7	MCF7-DR	3.14655	2.45512	-0.357977	0.3684	0.464115
NR_051952	HDAC8	chrX:71549365-71792953	MCF7	MCF7-DR	0	0	0	1	1
NM_001144885	CITED1	chrX:71521487-71527037	MCF7	MCF7-DR	9.49111e-06	0	-1.36927e-05	1	1
NM_001144886	CITED1	chrX:71521487-71527037	MCF7	MCF7-DR	9.19894e-06	1.41895e-05	0.625287	1	1
NM_001144887	CITED1	chrX:71521487-71527037	MCF7	MCF7-DR	0.117048	0.31781	1.44106	1	1
NM_004143	CITED1	chrX:71521487-71527037	MCF7	MCF7-DR	0.129484	0.192569	0.572608	1	1
NM_001007	RPS4X	chrX:71492452-71497141	MCF7	MCF7-DR	1347.98	1017.91	-0.405188	0.0221	0.050074
NM_001170747	PIN4	chrX:71401525-71483814	MCF7	MCF7-DR	0	0	0	1	1
NM_006223	PIN4	chrX:71401525-71483814	MCF7	MCF7-DR	11.4975	4.43673	-1.37375	0.0006	0.00190771
NM_017669	ERCC6L	chrX:71401525-71483814	MCF7	MCF7-DR	1.67002	3.5551	1.09003	0.0002	0.000688785
NR_033187	PIN4	chrX:71401525-71483814	MCF7	MCF7-DR	0	1.22162	1.15161	0.12595	0.21483
NM_000351	STS	chrX:7137471-7272682	MCF7	MCF7-DR	0.439113	6.20265	3.82022	5e-05	0.000186859
NM_207422	FLJ44635	chrX:71364033-71381600	MCF7	MCF7-DR	0	0	0	1	1
NM_001013627	NHSL2	chrX:71130937-71363424	MCF7	MCF7-DR	0.0112595	0.0660093	2.55153	1	1
NM_001024455	RGAG4	chrX:71130937-71363424	MCF7	MCF7-DR	0.353786	0.630138	0.832793	1	1
NR_002309	RPS26P11	chrX:71130937-71363424	MCF7	MCF7-DR	0	0	0	1	1
NM_001145140	CXorf49	chrX:70983139-70987051	MCF7	MCF7-DR	0	0	0	1	1
NM_000166	GJB1	chrX:70430034-70948962	MCF7	MCF7-DR	0	0	0	1	1
NM_001097642	GJB1	chrX:70430034-70948962	MCF7	MCF7-DR	0.0395677	0	-0.0559837	1	1
NM_001142797	CXCR3	chrX:70430034-70948962	MCF7	MCF7-DR	0	0	0	1	1
NM_001145139	CXorf49B	chrX:70430034-70948962	MCF7	MCF7-DR	0	0	0	1	1
NM_001145408	NONO	chrX:70430034-70948962	MCF7	MCF7-DR	4.92521	13.404	1.44441	0.1475	0.240404
NM_001145409	NONO	chrX:70430034-70948962	MCF7	MCF7-DR	13.9406	14.7722	0.0835924	0.9088	0.929367
NM_001145410	NONO	chrX:70430034-70948962	MCF7	MCF7-DR	0	0	0	1	1
NM_001171162	ZMYM3	chrX:70430034-70948962	MCF7	MCF7-DR	0.934666	1.17461	0.329659	0.74065	0.797193
NM_001171163	ZMYM3	chrX:70430034-70948962	MCF7	MCF7-DR	3.86322	6.40905	0.730307	0.63155	0.705822
NM_001286074	TAF1	chrX:70430034-70948962	MCF7	MCF7-DR	0	0	0	1	1
NM_001303277	ITGB1BP2	chrX:70430034-70948962	MCF7	MCF7-DR	0	0.116456	0.158926	1	1
NM_001504	CXCR3	chrX:70430034-70948962	MCF7	MCF7-DR	0	0	0	1	1
NM_004606	TAF1	chrX:70430034-70948962	MCF7	MCF7-DR	2.63682	2.53399	-0.0573874	0.9542	0.96441
NM_005096	ZMYM3	chrX:70430034-70948962	MCF7	MCF7-DR	0	0.000956381	0.00137911	1	1
NM_007363	NONO	chrX:70430034-70948962	MCF7	MCF7-DR	86.507	133.138	0.622033	0.0099	0.0244688
NM_012278	ITGB1BP2	chrX:70430034-70948962	MCF7	MCF7-DR	0.0897295	0	-0.12397	1	1
NM_052957	ACRC	chrX:70430034-70948962	MCF7	MCF7-DR	0.246027	0.242353	-0.0217089	1	1
NM_138923	TAF1	chrX:70430034-70948962	MCF7	MCF7-DR	0.631677	0.286112	-1.14261	1	1
NM_181672	OGT	chrX:70430034-70948962	MCF7	MCF7-DR	14.4757	21.2363	0.5529	0.2654	0.358389
NM_181673	OGT	chrX:70430034-70948962	MCF7	MCF7-DR	2.49101	2.55573	0.0370054	0.97665	0.981449
NM_201599	ZMYM3	chrX:70430034-70948962	MCF7	MCF7-DR	15.3062	12.8034	-0.257592	0.6203	0.69653
NR_001568	BCYRN1	chrX:70430034-70948962	MCF7	MCF7-DR	0	0	0	1	1
NR_002226	INGX	chrX:70430034-70948962	MCF7	MCF7-DR	0	0.555105	0.637012	1	1
NR_104387	TAF1	chrX:70430034-70948962	MCF7	MCF7-DR	1.40739	1.01726	-0.468332	0.70305	0.765403
NR_104388	TAF1	chrX:70430034-70948962	MCF7	MCF7-DR	0	0.0978058	0.134623	1	1
NR_104389	TAF1	chrX:70430034-70948962	MCF7	MCF7-DR	0	0.0392852	0.0555916	1	1
NR_104390	TAF1	chrX:70430034-70948962	MCF7	MCF7-DR	0	0	0	1	1
NR_104391	TAF1	chrX:70430034-70948962	MCF7	MCF7-DR	0	0	0	1	1
NR_104392	TAF1	chrX:70430034-70948962	MCF7	MCF7-DR	0	0	0	1	1
NR_104393	TAF1	chrX:70430034-70948962	MCF7	MCF7-DR	0	0	0	1	1
NR_104394	TAF1	chrX:70430034-70948962	MCF7	MCF7-DR	0	0	0	1	1
NR_104395	TAF1	chrX:70430034-70948962	MCF7	MCF7-DR	0	0	0	1	1
NR_104396	TAF1	chrX:70430034-70948962	MCF7	MCF7-DR	0	0.881262	0.911701	0.1373	0.227556
NM_001166660	NLGN3	chrX:70364680-70391051	MCF7	MCF7-DR	0.0122943	0.0714219	2.53838	1	1
NM_018977	NLGN3	chrX:70364680-70391051	MCF7	MCF7-DR	5.19619e-05	0.000484874	3.22208	1	1
NM_181303	NLGN3	chrX:70364680-70391051	MCF7	MCF7-DR	0.0684908	0.122423	0.83789	1	1
NM_005120	MED12	chrX:70338405-70362304	MCF7	MCF7-DR	9.03852	7.78244	-0.215864	0.21125	0.309404
NM_000206	IL2RG	chrX:70327253-70331481	MCF7	MCF7-DR	0	0.155207	0.208151	1	1
NM_001025265	CXorf65	chrX:70323738-70326638	MCF7	MCF7-DR	0	0	0	1	1
NR_033212	CXorf65	chrX:70323738-70326638	MCF7	MCF7-DR	0	0	0	1	1
NM_001170931	FOXO4	chrX:70315998-70323384	MCF7	MCF7-DR	3.84883e-05	0	-5.55258e-05	1	1
NM_005938	FOXO4	chrX:70315998-70323384	MCF7	MCF7-DR	2.17965	1.44274	-0.595281	0.0335	0.0719432
NM_001256185	SNX12	chrX:70279096-70293276	MCF7	MCF7-DR	1.50364	1.14379	-0.394638	0.80335	0.847347
NM_001256186	SNX12	chrX:70279096-70293276	MCF7	MCF7-DR	0	0.0262237	0.0373452	1	1
NM_001256187	SNX12	chrX:70279096-70293276	MCF7	MCF7-DR	0.271683	0.914541	1.75112	0.57755	0.659084
NM_001256188	SNX12	chrX:70279096-70293276	MCF7	MCF7-DR	0.876172	0.387681	-1.17635	0.54195	0.626642
NM_013346	SNX12	chrX:70279096-70293276	MCF7	MCF7-DR	26.1462	43.0809	0.720445	0.0001	0.000360411
NM_001048164	SLC7A3	chrX:70145429-70150975	MCF7	MCF7-DR	0	0	0	1	1
NM_032803	SLC7A3	chrX:70145429-70150975	MCF7	MCF7-DR	0	0	0	1	1
NM_001003811	TEX11	chrX:69748789-70128567	MCF7	MCF7-DR	0	0.000120188	0.000173384	1	1
NM_031276	TEX11	chrX:69748789-70128567	MCF7	MCF7-DR	0	0.0262609	0.0373975	1	1
NM_001135565	HDHD1	chrX:6966960-7066231	MCF7	MCF7-DR	0.0890033	0.347026	1.96311	1	1
NM_001178135	HDHD1	chrX:6966960-7066231	MCF7	MCF7-DR	0.204497	1.91588	3.22786	0.22485	0.32298
NM_001178136	HDHD1	chrX:6966960-7066231	MCF7	MCF7-DR	0	0	0	1	1
NM_012080	HDHD1	chrX:6966960-7066231	MCF7	MCF7-DR	4.81312	7.85628	0.706874	0.00415	0.0112203
NM_001166278	DLG3	chrX:69664704-69725339	MCF7	MCF7-DR	4.77802	1.53709	-1.63621	5e-05	0.000186859
NM_020730	DLG3	chrX:69664704-69725339	MCF7	MCF7-DR	6.22953	2.64289	-1.23701	5e-05	0.000186859
NM_021120	DLG3	chrX:69664704-69725339	MCF7	MCF7-DR	0.0525165	0	-0.0738429	1	1
NR_046586	DLG3-AS1	chrX:69664704-69725339	MCF7	MCF7-DR	0.00401317	0	-0.00577819	1	1
NR_109801	DLG3-AS1	chrX:69664704-69725339	MCF7	MCF7-DR	0.314788	0	-0.39483	1	1
NM_001171191	GDPD2	chrX:69642880-69653241	MCF7	MCF7-DR	0.0247088	0	-0.035214	1	1
NM_001171192	GDPD2	chrX:69642880-69653241	MCF7	MCF7-DR	0	0	0	1	1
NM_001171193	GDPD2	chrX:69642880-69653241	MCF7	MCF7-DR	0.000224778	0	-0.00032425	1	1
NM_017711	GDPD2	chrX:69642880-69653241	MCF7	MCF7-DR	0	0	0	1	1
NM_012310	KIF4A	chrX:69509878-69640774	MCF7	MCF7-DR	4.24349	15.1101	1.83219	5e-05	0.000186859
NM_016484	PDZD11	chrX:69506210-69509798	MCF7	MCF7-DR	25.8045	40.6012	0.653901	0.00095	0.0029136
NM_001032726	RAB41	chrX:69502021-69504852	MCF7	MCF7-DR	0	0	0	1	1
NM_004312	ARR3	chrX:69488184-69501690	MCF7	MCF7-DR	0	0	0	1	1
NM_002565	P2RY4	chrX:69478015-69479654	MCF7	MCF7-DR	0	0.117709	0.160545	1	1
NM_001013579	AWAT1	chrX:69454504-69460511	MCF7	MCF7-DR	0	0	0	1	1
NM_198512	DGAT2L6	chrX:69397335-69425553	MCF7	MCF7-DR	0	0	0	1	1
NM_001551	IGBP1	chrX:69353317-69386173	MCF7	MCF7-DR	18.9523	16.0324	-0.241383	0.20045	0.299355
NM_207320	OTUD6A	chrX:69282340-69284029	MCF7	MCF7-DR	0	0	0	1	1
NM_001002254	AWAT2	chrX:69260391-69269788	MCF7	MCF7-DR	0	0	0	1	1
NM_001005609	EDA	chrX:68835910-69259321	MCF7	MCF7-DR	0.638137	0.304242	-1.06865	1	1
NM_001005610	EDA	chrX:68835910-69259321	MCF7	MCF7-DR	0.117215	0.196918	0.74843	1	1
NM_001005612	EDA	chrX:68835910-69259321	MCF7	MCF7-DR	0.000139703	9.56157e-05	-0.547044	1	1
NM_001005613	EDA	chrX:68835910-69259321	MCF7	MCF7-DR	0.147117	0.128377	-0.196577	1	1
NM_001399	EDA	chrX:68835910-69259321	MCF7	MCF7-DR	0.00161567	0.378018	7.87018	1	1
NM_015686	FAM155B	chrX:68725077-68752351	MCF7	MCF7-DR	2.44655	3.53018	0.52899	0.0244	0.0546424
NM_001032396	PJA1	chrX:68380580-68385365	MCF7	MCF7-DR	2.10629	3.14047	0.576273	0.03585	0.0763945
NM_022368	PJA1	chrX:68380580-68385365	MCF7	MCF7-DR	0	4.88962e-05	7.05406e-05	1	1
NM_145119	PJA1	chrX:68380580-68385365	MCF7	MCF7-DR	0.415999	0.252451	-0.720576	1	1
NM_004429	EFNB1	chrX:68048839-68062006	MCF7	MCF7-DR	2.08428	108.942	5.70787	5e-05	0.000186859
NM_001142503	STARD8	chrX:67867510-67945684	MCF7	MCF7-DR	0.000175789	0.0931055	9.04888	1	1
NM_001142504	STARD8	chrX:67867510-67945684	MCF7	MCF7-DR	0.0179851	2.01754	6.80966	0.14525	0.23738
NM_014725	STARD8	chrX:67867510-67945684	MCF7	MCF7-DR	0.00987889	0.00072804	-3.76226	1	1
NM_001195214	YIPF6	chrX:67718623-67757127	MCF7	MCF7-DR	0.345793	0.582917	0.753382	1	1
NM_173834	YIPF6	chrX:67718623-67757127	MCF7	MCF7-DR	4.98575	35.8166	2.84474	5e-05	0.000186859
NM_002547	OPHN1	chrX:67262185-67653299	MCF7	MCF7-DR	0.909397	5.31754	2.54778	5e-05	0.000186859
NM_000044	AR	chrX:66763873-66950461	MCF7	MCF7-DR	1.67448	0.847219	-0.982909	0.00015	0.000525066
NM_001011645	AR	chrX:66763873-66950461	MCF7	MCF7-DR	0.307717	2.48166e-05	-13.598	1	1
NM_001199687	EDA2R	chrX:65815481-65859140	MCF7	MCF7-DR	0.328439	0	-0.409732	1	1
NM_001242310	EDA2R	chrX:65815481-65859140	MCF7	MCF7-DR	0	0	0	1	1
NM_021783	EDA2R	chrX:65815481-65859140	MCF7	MCF7-DR	1.91565	0	-1.54382	5e-05	0.000186859
NM_001130860	HEPH	chrX:65382390-65487230	MCF7	MCF7-DR	0	5.69012e-06	8.20908e-06	1	1
NM_001282141	HEPH	chrX:65382390-65487230	MCF7	MCF7-DR	0	0.110865	0.151684	1	1
NM_014799	HEPH	chrX:65382390-65487230	MCF7	MCF7-DR	0	1.51344e-05	2.18342e-05	1	1
NM_138737	HEPH	chrX:65382390-65487230	MCF7	MCF7-DR	0	0	0	1	1
NM_001100431	VSIG4	chrX:65241579-65259967	MCF7	MCF7-DR	0	0	0	1	1
NM_001184830	VSIG4	chrX:65241579-65259967	MCF7	MCF7-DR	0	0	0	1	1
NM_001184831	VSIG4	chrX:65241579-65259967	MCF7	MCF7-DR	0	0	0	1	1
NM_001257403	VSIG4	chrX:65241579-65259967	MCF7	MCF7-DR	0	0	0	1	1
NM_007268	VSIG4	chrX:65241579-65259967	MCF7	MCF7-DR	0	0	0	1	1
NM_002444	MSN	chrX:64887510-64961793	MCF7	MCF7-DR	0	118.319	6.89868	5e-05	0.000186859
NR_033742	FRMD8P1	chrX:64770501-64772301	MCF7	MCF7-DR	0	0	0	1	1
NM_001170649	LAS1L	chrX:64732461-64754686	MCF7	MCF7-DR	11.9179	29.7888	1.32165	5e-05	0.000186859
NM_001170650	LAS1L	chrX:64732461-64754686	MCF7	MCF7-DR	1.19359	0	-1.13329	0.1237	0.214022
NM_031206	LAS1L	chrX:64732461-64754686	MCF7	MCF7-DR	0.299248	3.46637	3.53401	0.1631	0.259414
NM_001010888	ZC3H12B	chrX:64708614-64727767	MCF7	MCF7-DR	0	0.0235197	0.0335389	1	1
NM_016379	VCX3A	chrX:6451658-6453159	MCF7	MCF7-DR	0	0	0	1	1
NM_001178032	ZC4H2	chrX:64135681-64254624	MCF7	MCF7-DR	0	0	0	1	1
NM_001178033	ZC4H2	chrX:64135681-64254624	MCF7	MCF7-DR	0.0188545	1.33229e-06	-13.7887	1	1
NM_001243804	ZC4H2	chrX:64135681-64254624	MCF7	MCF7-DR	0.0484868	0	-0.0683087	1	1
NM_018684	ZC4H2	chrX:64135681-64254624	MCF7	MCF7-DR	0.000220731	0.0480753	7.76686	1	1
NR_045044	ZC4H2	chrX:64135681-64254624	MCF7	MCF7-DR	0	0	0	1	1
NM_017677	MTMR8	chrX:63487960-63615333	MCF7	MCF7-DR	0	0	0	1	1
NM_130388	ASB12	chrX:63444071-63450511	MCF7	MCF7-DR	0	0	0	1	1
NM_152424	AMER1	chrX:63404996-63425624	MCF7	MCF7-DR	2.04283	0.490366	-2.05863	5e-05	0.000186859
NM_001173479	ARHGEF9	chrX:62854847-63005426	MCF7	MCF7-DR	0	0	0	1	1
NM_001173480	ARHGEF9	chrX:62854847-63005426	MCF7	MCF7-DR	0.38023	0	-0.464909	1	1
NM_015185	ARHGEF9	chrX:62854847-63005426	MCF7	MCF7-DR	3.45621	1.8602	-0.89373	0.0002	0.000688785
NR_046803	ARHGEF9-IT1	chrX:62854847-63005426	MCF7	MCF7-DR	0	0	0	1	1
NM_001012968	SPIN4	chrX:62567106-62571218	MCF7	MCF7-DR	2.6858	4.13765	0.623458	0.0078	0.0197182
NM_001282145	NLGN4X	chrX:5808066-6146923	MCF7	MCF7-DR	0	0	0	1	1
NM_001282146	NLGN4X	chrX:5808066-6146923	MCF7	MCF7-DR	0	0	0	1	1
NM_020742	NLGN4X	chrX:5808066-6146923	MCF7	MCF7-DR	0	0	0	1	1
NM_181332	NLGN4X	chrX:5808066-6146923	MCF7	MCF7-DR	0	0	0	1	1
NM_007156	ZXDA	chrX:57931863-57937067	MCF7	MCF7-DR	1.10578	0.591114	-0.903552	0.0088	0.0219967
NM_007157	ZXDB	chrX:57618268-57623910	MCF7	MCF7-DR	2.41959	1.40208	-0.787194	0.00175	0.00511338
NM_174912	FAAH2	chrX:57313109-57515629	MCF7	MCF7-DR	0.874454	0.0232493	-5.23312	0.24895	0.343137
NM_019003	SPIN2A	chrX:57162082-57164058	MCF7	MCF7-DR	0	0	0	1	1
NM_001006681	SPIN2B	chrX:57146114-57147989	MCF7	MCF7-DR	2.12828	1.17937	-0.851673	0.18865	0.28771
NM_001006682	SPIN2B	chrX:57146114-57147989	MCF7	MCF7-DR	0.923983	0.195788	-2.23857	0.21265	0.310972
NM_001006683	SPIN2B	chrX:57146114-57147989	MCF7	MCF7-DR	0.12238	0.0526594	-1.2166	1	1
NM_001282461	SPIN2B	chrX:57146114-57147989	MCF7	MCF7-DR	0.255516	1.06095	2.05387	0.2186	0.316893
NM_001282462	SPIN2B	chrX:57146114-57147989	MCF7	MCF7-DR	0.590218	0.249861	-1.24012	1	1
NM_001010862	SPIN3	chrX:57002802-57021988	MCF7	MCF7-DR	1.79811	1.23585	-0.540979	0.059	0.117887
NR_027139	SPIN3	chrX:57002802-57021988	MCF7	MCF7-DR	0.427098	0.369324	-0.20968	1	1
NR_002308	UQCRBP1	chrX:56755717-56844004	MCF7	MCF7-DR	0.0805722	0.552603	2.77789	1	1
NM_013444	UBQLN2	chrX:56590025-56593443	MCF7	MCF7-DR	5.00491	5.39334	0.107835	0.5961	0.675473
NM_001159296	KLF8	chrX:56258821-56314322	MCF7	MCF7-DR	0.0311579	0.0259705	-0.262727	1	1
NM_007250	KLF8	chrX:56258821-56314322	MCF7	MCF7-DR	0.52873	0.568683	0.105093	1	1
NM_006064	RRAGB	chrX:55744109-55785207	MCF7	MCF7-DR	3.21862	2.51659	-0.354972	0.21435	0.312698
NM_016656	RRAGB	chrX:55744109-55785207	MCF7	MCF7-DR	0.437219	0.131284	-1.73567	1	1
NM_198451	FOXR2	chrX:55649832-55652621	MCF7	MCF7-DR	0	0	0	1	1
NM_201286	USP51	chrX:55511048-55515631	MCF7	MCF7-DR	0.749984	0.735086	-0.0289475	1	1
NM_014061	MAGEH1	chrX:55478521-55480001	MCF7	MCF7-DR	4.82699	4.78154	-0.0136498	0.95635	0.966041
NM_001017931	PAGE3	chrX:55284848-55291349	MCF7	MCF7-DR	0	0	0	1	1
NM_001171252	PAGE3	chrX:55284848-55291349	MCF7	MCF7-DR	0	0	0	1	1
NM_001303613	PAGE3	chrX:55284848-55291349	MCF7	MCF7-DR	0	0	0	1	1
NR_033460	PAGE3	chrX:55284848-55291349	MCF7	MCF7-DR	0	0	0	1	1
NM_001013435	PAGE5	chrX:55246779-55250541	MCF7	MCF7-DR	0.334719	0	-0.416536	1	1
NM_130467	PAGE5	chrX:55246779-55250541	MCF7	MCF7-DR	2.7087e-06	0	-3.90782e-06	1	1
NM_001190708	MTRNR2L10	chrX:55207823-55208944	MCF7	MCF7-DR	0	0	0	1	1
NM_001166699	FAM104B	chrX:55169534-55187628	MCF7	MCF7-DR	0.545018	0.0311065	-4.13101	1	1
NM_001166700	FAM104B	chrX:55169534-55187628	MCF7	MCF7-DR	0.0502426	0.848561	4.07804	1	1
NM_001166701	FAM104B	chrX:55169534-55187628	MCF7	MCF7-DR	0.119149	1.89441	3.99091	0.15135	0.245328
NM_001166702	FAM104B	chrX:55169534-55187628	MCF7	MCF7-DR	1.14713	1.4767	0.364342	0.5094	0.596868
NM_001166703	FAM104B	chrX:55169534-55187628	MCF7	MCF7-DR	0	0	0	1	1
NM_001166704	FAM104B	chrX:55169534-55187628	MCF7	MCF7-DR	0.621281	0.146096	-2.08833	1	1
NM_138362	FAM104B	chrX:55169534-55187628	MCF7	MCF7-DR	0.327342	1.4169	2.11387	0.217	0.315242
NR_030722	FAM104B	chrX:55169534-55187628	MCF7	MCF7-DR	0	0.257161	0.330169	1	1
NM_207339	PAGE2	chrX:55115484-55119269	MCF7	MCF7-DR	0	0	0	1	1
NM_001015038	PAGE2B	chrX:55101488-55105336	MCF7	MCF7-DR	0	0	0	1	1
NM_000032	ALAS2	chrX:55035487-55057497	MCF7	MCF7-DR	0	0.00155991	0.00224872	1	1
NM_001037967	ALAS2	chrX:55035487-55057497	MCF7	MCF7-DR	0	0.0234043	0.0333762	1	1
NM_001037968	ALAS2	chrX:55035487-55057497	MCF7	MCF7-DR	0	0	0	1	1
NM_001271748	APEX2	chrX:55026755-55034306	MCF7	MCF7-DR	2.19168	4.03115	0.879154	0.1223	0.213318
NM_014481	APEX2	chrX:55026755-55034306	MCF7	MCF7-DR	16.0005	24.5119	0.615366	0.0013	0.00388961
NM_001271804	PFKFB1	chrX:54959566-55024967	MCF7	MCF7-DR	0	0	0	1	1
NM_001271805	PFKFB1	chrX:54959566-55024967	MCF7	MCF7-DR	0.0302513	0.0279915	-0.112011	1	1
NM_002625	PFKFB1	chrX:54959566-55024967	MCF7	MCF7-DR	1.47108e-05	0	-2.1223e-05	1	1
NR_073450	PFKFB1	chrX:54959566-55024967	MCF7	MCF7-DR	0	0.000645614	0.000931124	1	1
NM_001039705	TRO	chrX:54946995-54957866	MCF7	MCF7-DR	0	1.15912	1.11044	0.1272	0.215664
NM_001271183	TRO	chrX:54946995-54957866	MCF7	MCF7-DR	3.14135e-05	0	-4.53194e-05	1	1
NM_001271184	TRO	chrX:54946995-54957866	MCF7	MCF7-DR	0.0674565	0.826715	3.61536	1	1
NM_016157	TRO	chrX:54946995-54957866	MCF7	MCF7-DR	0	0.00181936	0.0026224	1	1
NM_177556	TRO	chrX:54946995-54957866	MCF7	MCF7-DR	0	0.108809	0.149011	1	1
NM_177557	TRO	chrX:54946995-54957866	MCF7	MCF7-DR	0	0	0	1	1
NR_073148	TRO	chrX:54946995-54957866	MCF7	MCF7-DR	0	1.3234	1.21624	0.1157	0.206546
NR_073149	TRO	chrX:54946995-54957866	MCF7	MCF7-DR	0	0	0	1	1
NM_014599	MAGED2	chrX:54834031-54842448	MCF7	MCF7-DR	18.8392	10.7623	-0.807751	0.13385	0.223726
NM_177433	MAGED2	chrX:54834031-54842448	MCF7	MCF7-DR	3.6704	12.6042	1.7799	0.20985	0.307899
NM_201222	MAGED2	chrX:54834031-54842448	MCF7	MCF7-DR	6.69061	10.7745	0.687406	0.05485	0.110767
NR_002953	SNORA11	chrX:54834031-54842448	MCF7	MCF7-DR	0	0	0	1	1
NM_198510	ITIH6	chrX:54775331-54824673	MCF7	MCF7-DR	0.0360401	0	-0.0510798	1	1
NM_001184819	GNL3L	chrX:54556643-54593720	MCF7	MCF7-DR	4.17175	5.58296	0.420379	0.0575	0.115296
NM_019067	GNL3L	chrX:54556643-54593720	MCF7	MCF7-DR	2.03177	4.68648	1.20577	5e-05	0.000186859
NM_004463	FGD1	chrX:54471886-54522599	MCF7	MCF7-DR	7.5062	7.88873	0.0717112	0.6986	0.761603
NM_058163	TSR2	chrX:54466852-54471731	MCF7	MCF7-DR	26.822	32.5017	0.277098	0.12905	0.217758
NM_001002838	WNK3	chrX:54219255-54384438	MCF7	MCF7-DR	0.00993562	0.851187	6.42072	1	1
NM_020922	WNK3	chrX:54219255-54384438	MCF7	MCF7-DR	0.000155585	9.40096e-06	-4.04875	1	1
NM_001300788	FAM120C	chrX:54094756-54209714	MCF7	MCF7-DR	0.242027	0.177788	-0.44501	1	1
NM_017848	FAM120C	chrX:54094756-54209714	MCF7	MCF7-DR	1.34728	0.39845	-1.75757	0.00015	0.000525066
NM_198456	FAM120C	chrX:54094756-54209714	MCF7	MCF7-DR	1.27771	3.01985	1.24092	0.16085	0.256783
NM_001184896	PHF8	chrX:53963112-54071569	MCF7	MCF7-DR	0.269729	0.151059	-0.836396	1	1
NM_001184897	PHF8	chrX:53963112-54071569	MCF7	MCF7-DR	1.43315	2.98808	1.06003	0.0138	0.0328988
NM_001184898	PHF8	chrX:53963112-54071569	MCF7	MCF7-DR	0.155191	0.0722123	-1.10373	1	1
NM_015107	PHF8	chrX:53963112-54071569	MCF7	MCF7-DR	3.70699	3.53849	-0.0671161	0.8011	0.845378
NM_031407	HUWE1	chrX:53559056-53713674	MCF7	MCF7-DR	27.8271	38.7879	0.479117	0.0034	0.00937789
NM_001037811	HSD17B10	chrX:53458205-53461323	MCF7	MCF7-DR	2.34707	7.52365	1.68057	0.2686	0.361529
NM_004493	HSD17B10	chrX:53458205-53461323	MCF7	MCF7-DR	140.083	115.98	-0.272412	0.1037	0.189245
NM_001031745	RIBC1	chrX:53449804-53458068	MCF7	MCF7-DR	0.663335	0.18897	-1.81158	1	1
NM_001267053	RIBC1	chrX:53449804-53458068	MCF7	MCF7-DR	0.976076	0.036396	-4.74514	0.1881	0.287092
NM_144968	RIBC1	chrX:53449804-53458068	MCF7	MCF7-DR	0.193198	0	-0.254833	1	1
NM_001281463	SMC1A	chrX:53401069-53449677	MCF7	MCF7-DR	0.0789917	1.91011	4.59581	0.1994	0.298573
NM_006306	SMC1A	chrX:53401069-53449677	MCF7	MCF7-DR	10.8758	15.8641	0.544647	0.001	0.00305326
NM_001111125	IQSEC2	chrX:53262057-53350522	MCF7	MCF7-DR	0.279716	2.9401e-06	-16.5377	1	1
NM_001243197	IQSEC2	chrX:53262057-53350522	MCF7	MCF7-DR	1.04635	0.745744	-0.488611	0.60325	0.681473
NM_015075	IQSEC2	chrX:53262057-53350522	MCF7	MCF7-DR	2.76784	0.135773	-4.3495	0.00015	0.000525066
NM_001146702	KDM5C	chrX:53220502-53254604	MCF7	MCF7-DR	2.34519	1.02283	-1.19714	0.17045	0.267713
NM_001282622	KDM5C	chrX:53220502-53254604	MCF7	MCF7-DR	3.2688	2.33655	-0.48438	0.2305	0.32855
NM_004187	KDM5C	chrX:53220502-53254604	MCF7	MCF7-DR	11.0214	10.7048	-0.0420498	0.84705	0.88135
NR_110456	KANTR	chrX:53123338-53173249	MCF7	MCF7-DR	0.596248	0.233117	-1.35486	1	1
NM_022117	TSPYL2	chrX:53111541-53117728	MCF7	MCF7-DR	15.3526	4.43042	-1.79297	5e-05	0.000186859
NM_018969	GPR173	chrX:53078505-53109796	MCF7	MCF7-DR	0.0697018	1.15741	4.05356	0.00445	0.0119484
NM_001099684	FAM156B	chrX:52976463-53024651	MCF7	MCF7-DR	0.0304495	0.0306059	0.00739297	1	1
NM_001242489	FAM156A	chrX:52976463-53024651	MCF7	MCF7-DR	0.0331064	0	-0.0469888	1	1
NM_001242490	FAM156A	chrX:52976463-53024651	MCF7	MCF7-DR	0.111933	0	-0.15307	1	1
NM_001242491	FAM156A	chrX:52976463-53024651	MCF7	MCF7-DR	9.59816e-06	0.048171	12.2931	1	1
NM_001242492	FAM156A	chrX:52976463-53024651	MCF7	MCF7-DR	0	0	0	1	1
NM_001242493	FAM156A	chrX:52976463-53024651	MCF7	MCF7-DR	0	0.278441	0.354386	1	1
NM_001242494	FAM156A	chrX:52976463-53024651	MCF7	MCF7-DR	0	0.0283699	0.0403593	1	1
NM_001242495	FAM156A	chrX:52976463-53024651	MCF7	MCF7-DR	0	0	0	1	1
NM_001242496	FAM156A	chrX:52976463-53024651	MCF7	MCF7-DR	0	0.0301831	0.0429008	1	1
NM_001242497	FAM156A	chrX:52976463-53024651	MCF7	MCF7-DR	0	0	0	1	1
NM_014138	FAM156A	chrX:52976463-53024651	MCF7	MCF7-DR	8.37894e-05	0	-0.000120877	1	1
NM_130776	XAGE3	chrX:52891557-52897119	MCF7	MCF7-DR	0	0	0	1	1
NM_133179	XAGE3	chrX:52891557-52897119	MCF7	MCF7-DR	0	0	0	1	1
NM_130775	XAGE5	chrX:52841227-52847322	MCF7	MCF7-DR	0	0	0	1	1
NM_001009616	SPANXN5	chrX:52825185-52826388	MCF7	MCF7-DR	0	0	0	1	1
NM_001164417	SSX2B	chrX:52725945-52736277	MCF7	MCF7-DR	0	0	0	1	1
NM_001278697	SSX2	chrX:52725945-52736277	MCF7	MCF7-DR	0	0	0	1	1
NM_001278701	SSX2B	chrX:52725945-52736277	MCF7	MCF7-DR	0	0	0	1	1
NM_001278702	SSX2B	chrX:52725945-52736277	MCF7	MCF7-DR	0	0	0	1	1
NM_003147	SSX2	chrX:52725945-52736277	MCF7	MCF7-DR	0	0	0	1	1
NM_175698	SSX2	chrX:52725945-52736277	MCF7	MCF7-DR	0	0	0	1	1
NM_173358	SSX7	chrX:52673110-52683950	MCF7	MCF7-DR	0	0	0	1	1
NR_027250	SSX8	chrX:52651984-52662998	MCF7	MCF7-DR	0	0	0	1	1
NM_001097604	XAGE1E	chrX:52541053-52546197	MCF7	MCF7-DR	0	2.53206	1.82051	5e-05	0.000186859
NM_001097605	XAGE1E	chrX:52541053-52546197	MCF7	MCF7-DR	0	2.46036	1.79092	0.00175	0.00511338
NR_033257	XAGE1E	chrX:52541053-52546197	MCF7	MCF7-DR	0	1.77396	1.47195	0.0027	0.00761551
NM_001097594	XAGE1B	chrX:52528159-52533303	MCF7	MCF7-DR	0	4.88392	2.55678	5e-05	0.000186859
NR_033254	XAGE1B	chrX:52528159-52533303	MCF7	MCF7-DR	0	1.50822	1.32666	0.0109	0.0266416
NM_001097596	XAGE1B	chrX:52511760-52516904	MCF7	MCF7-DR	0	0	0	1	1
NM_130777	XAGE2	chrX:52380347-52387021	MCF7	MCF7-DR	0	0	0	1	1
NM_001098800	MAGED4	chrX:51927918-51935366	MCF7	MCF7-DR	0	0	0	1	1
NM_001242362	MAGED4B	chrX:51927918-51935366	MCF7	MCF7-DR	0	0	0	1	1
NM_001272061	MAGED4	chrX:51927918-51935366	MCF7	MCF7-DR	0	0.0215911	0.0308179	1	1
NM_001272062	MAGED4	chrX:51927918-51935366	MCF7	MCF7-DR	0	0.0677341	0.0945524	1	1
NM_001272063	MAGED4	chrX:51927918-51935366	MCF7	MCF7-DR	0	0.0463378	0.0653487	1	1
NM_030801	MAGED4B	chrX:51927918-51935366	MCF7	MCF7-DR	0	0.0662965	0.0926087	1	1
NM_177535	MAGED4B	chrX:51927918-51935366	MCF7	MCF7-DR	0	0.0536722	0.0754261	1	1
NM_177537	MAGED4B	chrX:51927918-51935366	MCF7	MCF7-DR	0	0	0	1	1
NR_102368	SNORA11E	chrX:51927918-51935366	MCF7	MCF7-DR	0	0	0	1	1
NM_001005332	MAGED1	chrX:51546154-51645450	MCF7	MCF7-DR	0.660514	0	-0.73163	1	1
NM_001005333	MAGED1	chrX:51546154-51645450	MCF7	MCF7-DR	0	1.34075	1.22697	0.1228	0.213589
NM_006986	MAGED1	chrX:51546154-51645450	MCF7	MCF7-DR	15.6467	36.1655	1.20876	5e-05	0.000186859
NM_018094	GSPT2	chrX:51486480-51489326	MCF7	MCF7-DR	0	0	0	1	1
NR_033773	CENPVP2	chrX:51453924-51455226	MCF7	MCF7-DR	0	0	0	1	1
NR_033772	CENPVP1	chrX:51424145-51425447	MCF7	MCF7-DR	0	0	0	1	1
NM_018159	NUDT11	chrX:51232862-51239459	MCF7	MCF7-DR	0.0809858	0	-0.112348	1	1
NM_203407	CXorf67	chrX:51149766-51151689	MCF7	MCF7-DR	0	0	0	1	1
NM_153183	NUDT10	chrX:51075082-51080377	MCF7	MCF7-DR	0	0	0	1	1
NM_005448	BMP15	chrX:50653734-50659641	MCF7	MCF7-DR	0	0	0	1	1
NM_020717	SHROOM4	chrX:50334642-50557044	MCF7	MCF7-DR	0	0	0	1	1
NR_027121	SHROOM4	chrX:50334642-50557044	MCF7	MCF7-DR	0	0	0	1	1
NM_001013742	DGKK	chrX:50108405-50213737	MCF7	MCF7-DR	0	0	0	1	1
NM_033031	CCNB3	chrX:50027539-50094911	MCF7	MCF7-DR	0.0928333	0.403165	2.11866	1	1
NM_033670	CCNB3	chrX:50027539-50094911	MCF7	MCF7-DR	0.0235784	0.203879	3.11218	1	1
NM_003886	AKAP4	chrX:49955410-49965664	MCF7	MCF7-DR	0	0	0	1	1
NM_139289	AKAP4	chrX:49955410-49965664	MCF7	MCF7-DR	0	0	0	1	1
NM_000084	CLCN5	chrX:49687224-49863892	MCF7	MCF7-DR	2.33668e-05	7.12394e-06	-1.71371	1	1
NM_001127898	CLCN5	chrX:49687224-49863892	MCF7	MCF7-DR	0.767136	0.669183	-0.197083	1	1
NM_001127899	CLCN5	chrX:49687224-49863892	MCF7	MCF7-DR	0.585424	0.431804	-0.439104	1	1
NM_001272102	CLCN5	chrX:49687224-49863892	MCF7	MCF7-DR	0.402163	1.47249	1.8724	0.377	0.47216
NM_001282163	CLCN5	chrX:49687224-49863892	MCF7	MCF7-DR	7.9846e-05	1.80896e-05	-2.14206	1	1
NM_001145073	USP27X	chrX:49644469-49647168	MCF7	MCF7-DR	1.06566	1.0001	-0.0916029	0.7875	0.834712
NR_026742	USP27X-AS1	chrX:49641326-49643959	MCF7	MCF7-DR	0.321045	0.402435	0.325977	1	1
NM_007003	PAGE4	chrX:49593905-49598637	MCF7	MCF7-DR	0	0	0	1	1
NM_003785	PAGE1	chrX:49452053-49460596	MCF7	MCF7-DR	0	0	0	1	1
NM_001040663	GAGE1	chrX:49363615-49373139	MCF7	MCF7-DR	0	0	0	1	1
NR_102272	GAGE1	chrX:49363615-49373139	MCF7	MCF7-DR	0	0	0	1	1
NM_001127212	GAGE2A	chrX:49354117-49361430	MCF7	MCF7-DR	0	0	0	1	1
NM_001098410	GAGE12H	chrX:49344540-49351917	MCF7	MCF7-DR	0	0	0	1	1
NM_001127199	GAGE12D	chrX:49344540-49351917	MCF7	MCF7-DR	0	0	0	1	1
NM_001098405	GAGE12F	chrX:49334968-49342370	MCF7	MCF7-DR	0	0	0	1	1
NM_001098409	GAGE12G	chrX:49334968-49342370	MCF7	MCF7-DR	0	0	0	1	1
NM_001476	GAGE6	chrX:49334968-49342370	MCF7	MCF7-DR	0	0	0	1	1
NM_001477	GAGE12I	chrX:49334968-49342370	MCF7	MCF7-DR	0	0	0	1	1
NM_001098408	GAGE12C	chrX:49315857-49323262	MCF7	MCF7-DR	0	0	0	1	1
NM_001127345	GAGE12B	chrX:49315857-49323262	MCF7	MCF7-DR	0	0	0	1	1
NM_001098406	GAGE12J	chrX:49178508-49313710	MCF7	MCF7-DR	0	0	0	1	1
NM_001098407	GAGE2D	chrX:49178508-49313710	MCF7	MCF7-DR	0	0	0	1	1
NM_001098411	GAGE2B	chrX:49178508-49313710	MCF7	MCF7-DR	0	0	0	1	1
NM_001098412	GAGE13	chrX:49178508-49313710	MCF7	MCF7-DR	0	0	0	1	1
NM_001127200	GAGE2E	chrX:49178508-49313710	MCF7	MCF7-DR	0	0	0	1	1
NM_001472	GAGE2C	chrX:49178508-49313710	MCF7	MCF7-DR	0	0	0	1	1
NM_001474	GAGE4	chrX:49178508-49313710	MCF7	MCF7-DR	0	0	0	1	1
NM_001475	GAGE5	chrX:49178508-49313710	MCF7	MCF7-DR	0	0	0	1	1
NM_012196	GAGE8	chrX:49178508-49313710	MCF7	MCF7-DR	0	0	0	1	1
NM_021123	GAGE7	chrX:49178508-49313710	MCF7	MCF7-DR	0	0	0	1	1
NM_001098413	GAGE10	chrX:49160124-49176323	MCF7	MCF7-DR	0	0	0	1	1
NM_001184745	PPP1R3F	chrX:49126305-49144555	MCF7	MCF7-DR	0	0	0	1	1
NM_033215	PPP1R3F	chrX:49126305-49144555	MCF7	MCF7-DR	2.75922	0.726089	-1.92604	5e-05	0.000186859
NM_001114377	FOXP3	chrX:49091926-49121288	MCF7	MCF7-DR	0.143377	0.824844	2.5243	1	1
NM_014008	CCDC22	chrX:49091926-49121288	MCF7	MCF7-DR	15.2366	17.4446	0.195234	0.28965	0.382848
NM_014009	FOXP3	chrX:49091926-49121288	MCF7	MCF7-DR	0.000314739	0.198172	9.29838	1	1
NM_001256789	CACNA1F	chrX:49061522-49089833	MCF7	MCF7-DR	8.56379e-05	0.0149705	7.44966	1	1
NM_001256790	CACNA1F	chrX:49061522-49089833	MCF7	MCF7-DR	0.0646359	0.0157275	-2.03905	1	1
NM_005183	CACNA1F	chrX:49061522-49089833	MCF7	MCF7-DR	6.79736e-05	2.1999e-05	-1.62754	1	1
NM_003179	SYP	chrX:49044264-49058913	MCF7	MCF7-DR	0.386062	0.19884	-0.957221	1	1
NR_046649	SYP-AS1	chrX:49044264-49058913	MCF7	MCF7-DR	0	0	0	1	1
NM_006150	PRICKLE3	chrX:49031905-49042776	MCF7	MCF7-DR	11.9869	4.95455	-1.27463	5e-05	0.000186859
NM_002668	PLP2	chrX:49028183-49031468	MCF7	MCF7-DR	75.2784	220.387	1.54973	5e-05	0.000186859
NM_001099681	MAGIX	chrX:49019180-49024495	MCF7	MCF7-DR	0.247935	6.83445e-06	-15.1468	1	1
NM_001099682	MAGIX	chrX:49019180-49024495	MCF7	MCF7-DR	0.68289	0.0971763	-2.81298	1	1
NM_024859	MAGIX	chrX:49019180-49024495	MCF7	MCF7-DR	0.530346	0.373138	-0.507224	1	1
NM_015698	GPKOW	chrX:48970322-48980151	MCF7	MCF7-DR	13.6663	32.1705	1.23512	5e-05	0.000186859
NM_001029896	WDR45	chrX:48932091-48958059	MCF7	MCF7-DR	15.8146	23.4587	0.568868	0.00325	0.009008
NM_007075	WDR45	chrX:48932091-48958059	MCF7	MCF7-DR	0.282249	0.604149	1.09794	1	1
NM_007213	PRAF2	chrX:48928812-48931704	MCF7	MCF7-DR	10.7638	32.8979	1.6118	5e-05	0.000186859
NM_001163321	CCDC120	chrX:48910960-48927510	MCF7	MCF7-DR	0.0846785	0	-0.117267	1	1
NM_001163322	CCDC120	chrX:48910960-48927510	MCF7	MCF7-DR	0	0	0	1	1
NM_001163323	CCDC120	chrX:48910960-48927510	MCF7	MCF7-DR	0.618462	0.127688	-2.27606	1	1
NM_001271835	CCDC120	chrX:48910960-48927510	MCF7	MCF7-DR	2.56103	0.502025	-2.35089	0.0421	0.0880204
NM_001271836	CCDC120	chrX:48910960-48927510	MCF7	MCF7-DR	3.20658	2.93436	-0.12799	0.69435	0.757761
NM_033626	CCDC120	chrX:48910960-48927510	MCF7	MCF7-DR	0.000213773	4.82259e-05	-2.1482	1	1
NM_001282142	TFE3	chrX:48886237-48901043	MCF7	MCF7-DR	3.20195	13.0208	2.0238	5e-05	0.000186859
NM_006521	TFE3	chrX:48886237-48901043	MCF7	MCF7-DR	7.97386	16.4391	1.04378	5e-05	0.000186859
NM_020137	GRIPAP1	chrX:48830130-48858675	MCF7	MCF7-DR	12.0035	9.4056	-0.351862	0.05435	0.109913
NM_004979	KCND1	chrX:48818638-48828251	MCF7	MCF7-DR	0.130533	2.9098	4.47844	0.0001	0.000360411
NM_001136157	OTUD5	chrX:48779302-48815648	MCF7	MCF7-DR	8.89151	22.8077	1.35902	5e-05	0.000186859
NM_001136158	OTUD5	chrX:48779302-48815648	MCF7	MCF7-DR	1.27923	3.82248	1.57924	0.01135	0.0276021
NM_001136159	OTUD5	chrX:48779302-48815648	MCF7	MCF7-DR	1.79057	0.919016	-0.962259	0.5042	0.592104
NM_017602	OTUD5	chrX:48779302-48815648	MCF7	MCF7-DR	1.46285	1.70981	0.225055	0.7297	0.788273
NM_006875	PIM2	chrX:48770458-48776413	MCF7	MCF7-DR	5.37903	4.23252	-0.34583	0.1672	0.263883
NM_001032289	SLC35A2	chrX:48760456-48769235	MCF7	MCF7-DR	6.15737	4.40871	-0.48196	0.40375	0.497836
NM_001042498	SLC35A2	chrX:48760456-48769235	MCF7	MCF7-DR	8.85792	13.9145	0.65155	0.04875	0.0997889
NM_001282647	SLC35A2	chrX:48760456-48769235	MCF7	MCF7-DR	0.71829	3.55955	2.30906	0.17075	0.268036
NM_001282648	SLC35A2	chrX:48760456-48769235	MCF7	MCF7-DR	0	0	0	1	1
NM_001282649	SLC35A2	chrX:48760456-48769235	MCF7	MCF7-DR	0	0	0	1	1
NM_001282650	SLC35A2	chrX:48760456-48769235	MCF7	MCF7-DR	0	0	0	1	1
NM_001282651	SLC35A2	chrX:48760456-48769235	MCF7	MCF7-DR	0	0	0	1	1
NM_005660	SLC35A2	chrX:48760456-48769235	MCF7	MCF7-DR	2.52876	3.53558	0.483515	0.48245	0.57215
NM_001032381	PQBP1	chrX:48750729-48760422	MCF7	MCF7-DR	8.59807	24.9283	1.5357	0.1361	0.226286
NM_001032382	PQBP1	chrX:48750729-48760422	MCF7	MCF7-DR	33.9542	101.199	1.57554	5e-05	0.000186859
NM_001032383	PQBP1	chrX:48750729-48760422	MCF7	MCF7-DR	3.88857	14.9918	1.94686	0.06295	0.124488
NM_001032384	PQBP1	chrX:48750729-48760422	MCF7	MCF7-DR	0.658731	1.66033	1.33371	0.6871	0.751544
NM_001167947	TIMM17B	chrX:48750729-48760422	MCF7	MCF7-DR	12.4852	6.88815	-0.858031	0.286	0.379237
NM_001167989	PQBP1	chrX:48750729-48760422	MCF7	MCF7-DR	5.78111	6.76017	0.225712	0.81225	0.854191
NM_001167990	PQBP1	chrX:48750729-48760422	MCF7	MCF7-DR	0	0	0	1	1
NM_001167992	PQBP1	chrX:48750729-48760422	MCF7	MCF7-DR	0	0	0	1	1
NM_005710	PQBP1	chrX:48750729-48760422	MCF7	MCF7-DR	1.39635	1.84325	0.400595	0.7756	0.825362
NM_005834	TIMM17B	chrX:48750729-48760422	MCF7	MCF7-DR	50.29	81.3072	0.693111	0.02495	0.0557294
NM_144495	PQBP1	chrX:48750729-48760422	MCF7	MCF7-DR	9.82297	38.6088	1.9747	0.00905	0.0225846
NM_013271	PCSK1N	chrX:48689501-48694040	MCF7	MCF7-DR	79.5064	58.7443	-0.436621	0.01475	0.0349201
NM_181532	ERAS	chrX:48684922-48688279	MCF7	MCF7-DR	0	0	0	1	1
NM_006044	HDAC6	chrX:48660486-48683380	MCF7	MCF7-DR	7.12327	5.90615	-0.270322	0.158	0.253252
NM_002049	GATA1	chrX:48644981-48652717	MCF7	MCF7-DR	0	0	0	1	1
NM_001080489	GLOD5	chrX:48620153-48632064	MCF7	MCF7-DR	0.627943	0	-0.70305	1	1
NM_001282166	SUV39H1	chrX:48553944-48567406	MCF7	MCF7-DR	0	0	0	1	1
NM_003173	SUV39H1	chrX:48553944-48567406	MCF7	MCF7-DR	5.21385	9.44452	0.857129	0.00015	0.000525066
NM_000377	WAS	chrX:48542185-48549817	MCF7	MCF7-DR	1.25776	0.236339	-2.41193	0.007	0.0179104
NM_001166426	WDR13	chrX:48455879-48463582	MCF7	MCF7-DR	4.10396	2.19663	-0.901723	0.2068	0.305253
NM_017883	WDR13	chrX:48455879-48463582	MCF7	MCF7-DR	17.2653	44.1	1.3529	5e-05	0.000186859
NR_029427	WDR13	chrX:48455879-48463582	MCF7	MCF7-DR	2.98307	8.90266	1.57744	0.0111	0.0270505
NM_006743	RBM3	chrX:48432740-48439553	MCF7	MCF7-DR	47.2227	81.9576	0.795397	5e-05	0.000186859
NM_002536	TBC1D25	chrX:48398074-48420997	MCF7	MCF7-DR	3.14556	4.75693	0.596716	0.00795	0.0200641
NM_006579	EBP	chrX:48380163-48387104	MCF7	MCF7-DR	61.3034	68.0801	0.151264	0.3939	0.488759
NM_001282167	PORCN	chrX:48367346-48379202	MCF7	MCF7-DR	0.614164	1.8228	1.56946	0.0668	0.130849
NM_022825	PORCN	chrX:48367346-48379202	MCF7	MCF7-DR	5.76913	8.57654	0.572041	0.029	0.0634539
NM_203473	PORCN	chrX:48367346-48379202	MCF7	MCF7-DR	0	0.127794	0.173504	1	1
NM_203474	PORCN	chrX:48367346-48379202	MCF7	MCF7-DR	0	0	0	1	1
NM_203475	PORCN	chrX:48367346-48379202	MCF7	MCF7-DR	0	0	0	1	1
NM_001282157	FTSJ1	chrX:48334408-48344752	MCF7	MCF7-DR	0	0	0	1	1
NM_012280	FTSJ1	chrX:48334408-48344752	MCF7	MCF7-DR	9.89309	37.9882	1.94106	5e-05	0.000186859
NM_177439	FTSJ1	chrX:48334408-48344752	MCF7	MCF7-DR	2.41451	8.34284	1.78881	0.0004	0.0013124
NM_033518	SLC38A5	chrX:48316919-48328644	MCF7	MCF7-DR	0.0311297	91.5815	11.5226	0.24755	0.342793
NM_001034832	SSX4B	chrX:48261523-48271355	MCF7	MCF7-DR	0	0	0	1	1
NM_001040612	SSX4B	chrX:48261523-48271355	MCF7	MCF7-DR	0	0	0	1	1
NM_005636	SSX4	chrX:48261523-48271355	MCF7	MCF7-DR	0	0	0	1	1
NM_175729	SSX4	chrX:48261523-48271355	MCF7	MCF7-DR	0	0	0	1	1
NM_021014	SSX3	chrX:48205862-48216188	MCF7	MCF7-DR	0	0	0	1	1
NR_073393	SSX9	chrX:48160984-48165614	MCF7	MCF7-DR	0	0	0	1	1
NM_001278691	SSX1	chrX:48114751-48126879	MCF7	MCF7-DR	0	0	0	1	1
NM_005635	SSX1	chrX:48114751-48126879	MCF7	MCF7-DR	0	0	0	1	1
NM_021015	SSX5	chrX:48045655-48056199	MCF7	MCF7-DR	0	0	0	1	1
NM_175723	SSX5	chrX:48045655-48056199	MCF7	MCF7-DR	0	0	0	1	1
NM_001079900	SPACA5B	chrX:47986602-47991995	MCF7	MCF7-DR	0	0	0	1	1
NM_205856	SPACA5	chrX:47986602-47991995	MCF7	MCF7-DR	0	0	0	1	1
NR_028366	SSX6	chrX:47967366-47980068	MCF7	MCF7-DR	0	0	0	1	1
NM_001037735	ZNF630	chrX:47915698-47931025	MCF7	MCF7-DR	0.0593937	1.00548e-05	-12.5282	1	1
NM_001190255	ZNF630	chrX:47915698-47931025	MCF7	MCF7-DR	0.0952433	0.0736234	-0.371452	1	1
NM_001282201	ZNF630	chrX:47915698-47931025	MCF7	MCF7-DR	0.679098	0.0262611	-4.69262	1	1
NM_001282202	ZNF630	chrX:47915698-47931025	MCF7	MCF7-DR	2.45325e-05	0.0272266	10.1161	1	1
NR_046742	ZNF630-AS1	chrX:47915698-47931025	MCF7	MCF7-DR	0	0	0	1	1
NM_001007088	ZNF182	chrX:47834249-47863394	MCF7	MCF7-DR	0.910052	0.690993	-0.397278	0.44245	0.534101
NM_001178099	ZNF182	chrX:47834249-47863394	MCF7	MCF7-DR	0.0644642	0.00015645	-8.68665	1	1
NM_006962	ZNF182	chrX:47834249-47863394	MCF7	MCF7-DR	0.371028	0.407038	0.133635	1	1
NM_007137	ZNF81	chrX:47696300-47781655	MCF7	MCF7-DR	0.503148	0.532056	0.0805953	1	1
NR_033924	CXXC1P1	chrX:47566589-47596027	MCF7	MCF7-DR	0	0	0	1	1
NM_004182	UXT	chrX:47511190-47519510	MCF7	MCF7-DR	76.7689	135.406	0.818697	5e-05	0.000186859
NM_153477	UXT	chrX:47511190-47519510	MCF7	MCF7-DR	6.20389	12.852	1.05074	0.0752	0.144843
NR_028119	UXT-AS1	chrX:47511190-47519510	MCF7	MCF7-DR	0.9742	1.29577	0.411518	0.6691	0.737058
NR_045559	UXT	chrX:47511190-47519510	MCF7	MCF7-DR	0.970913	4.25746	2.13258	0.2335	0.331516
NR_045560	UXT	chrX:47511190-47519510	MCF7	MCF7-DR	0.24243	0.518096	1.09566	1	1
NM_001114123	ELK1	chrX:47494918-47510003	MCF7	MCF7-DR	9.33324	8.18672	-0.189093	0.4963	0.584557
NM_001257168	ELK1	chrX:47494918-47510003	MCF7	MCF7-DR	0	0	0	1	1
NM_005229	ELK1	chrX:47494918-47510003	MCF7	MCF7-DR	9.57115	7.70102	-0.313642	0.2665	0.359508
NM_001145252	CFP	chrX:47483611-47489704	MCF7	MCF7-DR	0.260616	0.127215	-1.03466	1	1
NM_002621	CFP	chrX:47483611-47489704	MCF7	MCF7-DR	0.000169687	5.14692e-05	-1.72109	1	1
NM_001256196	ARAF	chrX:47420498-47479256	MCF7	MCF7-DR	0	0	0	1	1
NM_001256197	ARAF	chrX:47420498-47479256	MCF7	MCF7-DR	1.54621	4.37477	1.50047	0.22905	0.327094
NM_001654	ARAF	chrX:47420498-47479256	MCF7	MCF7-DR	18.7078	24.5313	0.390984	0.1574	0.252576
NM_003254	TIMP1	chrX:47420498-47479256	MCF7	MCF7-DR	53.8177	185.972	1.78893	5e-05	0.000186859
NM_006950	SYN1	chrX:47420498-47479256	MCF7	MCF7-DR	0.00823925	0	-0.011838	1	1
NM_133499	SYN1	chrX:47420498-47479256	MCF7	MCF7-DR	0.0692858	0	-0.0966475	1	1
NM_007130	ZNF41	chrX:47305560-47344626	MCF7	MCF7-DR	0.831286	0.546048	-0.606317	1	1
NM_153380	ZNF41	chrX:47305560-47344626	MCF7	MCF7-DR	0.24621	0.689767	1.48622	1	1
NM_003446	ZNF157	chrX:47229998-47273098	MCF7	MCF7-DR	0.069739	1.74709	4.64684	0.16195	0.258103
NR_003710	SNORA11C	chrX:47229998-47273098	MCF7	MCF7-DR	0	0	0	1	1
NM_004651	USP11	chrX:47092313-47107727	MCF7	MCF7-DR	18.8057	56.1337	1.5777	5e-05	0.000186859
NM_001170460	CDK16	chrX:47077527-47089394	MCF7	MCF7-DR	0.328618	0	-0.409926	1	1
NM_006201	CDK16	chrX:47077527-47089394	MCF7	MCF7-DR	24.1322	33.8817	0.48955	0.02435	0.0545551
NM_033018	CDK16	chrX:47077527-47089394	MCF7	MCF7-DR	8.50316	12.9086	0.602264	0.16655	0.263276
NM_003334	UBA1	chrX:47050198-47074527	MCF7	MCF7-DR	104.294	123.587	0.244874	0.1735	0.271258
NM_153280	UBA1	chrX:47050198-47074527	MCF7	MCF7-DR	19.3321	20.6317	0.0938629	0.83325	0.870965
NR_024616	INE1	chrX:47050198-47074527	MCF7	MCF7-DR	1.58974	0.913082	-0.799973	0.70435	0.766439
NM_001204466	RBM10	chrX:47004616-47046214	MCF7	MCF7-DR	1.26384	3.41768	1.4352	0.16405	0.260674
NM_001204467	RBM10	chrX:47004616-47046214	MCF7	MCF7-DR	12.4117	16.4584	0.407126	0.14315	0.234761
NM_001204468	RBM10	chrX:47004616-47046214	MCF7	MCF7-DR	4.45726	5.46784	0.294815	0.52315	0.6092
NM_005676	RBM10	chrX:47004616-47046214	MCF7	MCF7-DR	7.03105	8.69638	0.306675	0.4521	0.543402
NM_152856	RBM10	chrX:47004616-47046214	MCF7	MCF7-DR	0.954382	3.23718	1.7621	0.2415	0.339497
NM_001135998	NDUFB11	chrX:47001614-47004609	MCF7	MCF7-DR	22.4475	55.169	1.2973	5e-05	0.000186859
NM_019056	NDUFB11	chrX:47001614-47004609	MCF7	MCF7-DR	54.5291	46.51	-0.229486	0.31925	0.414407
NM_001282848	RGN	chrX:46937753-46952713	MCF7	MCF7-DR	5.46516e-07	0	-7.88456e-07	1	1
NM_001282849	RGN	chrX:46937753-46952713	MCF7	MCF7-DR	7.24146e-07	0	-1.04472e-06	1	1
NM_004683	RGN	chrX:46937753-46952713	MCF7	MCF7-DR	0.0611801	0	-0.0856695	1	1
NM_152869	RGN	chrX:46937753-46952713	MCF7	MCF7-DR	9.45818e-07	0	-1.36453e-06	1	1
NM_001077445	JADE3	chrX:46771710-46920641	MCF7	MCF7-DR	0.379961	0.886838	1.22282	0.27545	0.368648
NM_014735	JADE3	chrX:46771710-46920641	MCF7	MCF7-DR	5.60232	3.58208	-0.645227	0.0031	0.0086272
NM_006915	RP2	chrX:46696346-46741791	MCF7	MCF7-DR	1.99712	8.44387	2.07998	5e-05	0.000186859
NM_001257291	SLC9A7	chrX:46458685-46618607	MCF7	MCF7-DR	1.73894	0.820301	-1.08398	0.2567	0.349448
NM_032591	SLC9A7	chrX:46458685-46618607	MCF7	MCF7-DR	0.72667	1.67082	1.20119	0.2094	0.307512
NM_019886	CHST7	chrX:46433121-46457931	MCF7	MCF7-DR	0.937666	5.85438	2.64237	5e-05	0.000186859
NR_015378	ZNF674-AS1	chrX:46404924-46407910	MCF7	MCF7-DR	0.659342	3.26055	2.30602	0.0001	0.000360411
NM_001039891	ZNF674	chrX:46357159-46404892	MCF7	MCF7-DR	0.116734	0.111043	-0.0720989	1	1
NM_001146291	ZNF674	chrX:46357159-46404892	MCF7	MCF7-DR	1.21853e-05	0.126068	13.3368	1	1
NM_001190417	ZNF674	chrX:46357159-46404892	MCF7	MCF7-DR	0.123612	0.272763	1.14183	1	1
NM_001129898	KRBOX4	chrX:46306623-46334074	MCF7	MCF7-DR	0.322653	0.808319	1.32494	1	1
NM_001129899	KRBOX4	chrX:46306623-46334074	MCF7	MCF7-DR	0.00120179	1.59092	10.3705	0.2465	0.342793
NM_001129900	KRBOX4	chrX:46306623-46334074	MCF7	MCF7-DR	0.119762	0.614738	2.3598	1	1
NM_017776	KRBOX4	chrX:46306623-46334074	MCF7	MCF7-DR	1.14126	0.943731	-0.274177	0.6857	0.750619
NM_024689	CXorf36	chrX:45007617-45060146	MCF7	MCF7-DR	0	0	0	1	1
NM_176819	CXorf36	chrX:45007617-45060146	MCF7	MCF7-DR	0	0	0	1	1
NM_001291415	KDM6A	chrX:44732420-44971857	MCF7	MCF7-DR	0.138424	1.18067	3.09244	0.18565	0.284337
NM_001291416	KDM6A	chrX:44732420-44971857	MCF7	MCF7-DR	0	0.270928	0.345882	1	1
NM_001291417	KDM6A	chrX:44732420-44971857	MCF7	MCF7-DR	5.1552e-05	0	-7.43719e-05	1	1
NM_001291418	KDM6A	chrX:44732420-44971857	MCF7	MCF7-DR	0.630602	0.544892	-0.21076	1	1
NM_001291421	KDM6A	chrX:44732420-44971857	MCF7	MCF7-DR	0	0	0	1	1
NM_021140	KDM6A	chrX:44732420-44971857	MCF7	MCF7-DR	1.70807	2.91353	0.770401	0.0362	0.0770824
NR_111960	KDM6A	chrX:44732420-44971857	MCF7	MCF7-DR	0.000205124	0.401948	10.9363	1	1
NM_022076	DUSP21	chrX:44703248-44704134	MCF7	MCF7-DR	0	0	0	1	1
NM_173794	FUNDC1	chrX:44382884-44402221	MCF7	MCF7-DR	6.51082	13.9748	1.10191	5e-05	0.000186859
NM_025184	EFHC2	chrX:44007127-44202923	MCF7	MCF7-DR	0.0115031	0	-0.0165007	1	1
NM_000266	NDP	chrX:43808023-43832921	MCF7	MCF7-DR	0	0	0	1	1
NM_000898	MAOB	chrX:43625856-43741721	MCF7	MCF7-DR	0.0164377	0	-0.0235218	1	1
NM_000240	MAOA	chrX:43514154-43606071	MCF7	MCF7-DR	0.110996	0.937322	3.07804	0.00015	0.000525066
NM_001270458	MAOA	chrX:43514154-43606071	MCF7	MCF7-DR	8.9807e-05	0.0331248	8.52687	1	1
NR_002191	PPP1R2P9	chrX:42636616-42637486	MCF7	MCF7-DR	0	0	0	1	1
NM_001097579	GPR34	chrX:41374188-41782287	MCF7	MCF7-DR	0	0.000107724	0.000155405	1	1
NM_001126054	CASK	chrX:41374188-41782287	MCF7	MCF7-DR	0	0	0	1	1
NM_001126055	CASK	chrX:41374188-41782287	MCF7	MCF7-DR	3.26169	2.92127	-0.159024	0.4345	0.52678
NM_003688	CASK	chrX:41374188-41782287	MCF7	MCF7-DR	0.215876	0.650837	1.59209	1	1
NM_005300	GPR34	chrX:41374188-41782287	MCF7	MCF7-DR	0	0.0313607	0.044549	1	1
NM_080817	GPR82	chrX:41374188-41782287	MCF7	MCF7-DR	0	0	0	1	1
NM_022567	NYX	chrX:41306712-41334905	MCF7	MCF7-DR	0	0.0237131	0.0338115	1	1
NM_001193416	DDX3X	chrX:41192560-41223725	MCF7	MCF7-DR	32.0614	55.9072	0.802198	0.00025	0.000848025
NM_001193417	DDX3X	chrX:41192560-41223725	MCF7	MCF7-DR	13.0246	22.4578	0.785973	0.04275	0.0891726
NM_001356	DDX3X	chrX:41192560-41223725	MCF7	MCF7-DR	0	0	0	1	1
NR_126093	DDX3X	chrX:41192560-41223725	MCF7	MCF7-DR	9.15128	13.7491	0.587296	0.3996	0.494255
NR_126094	DDX3X	chrX:41192560-41223725	MCF7	MCF7-DR	0.886362	1.21957	0.460407	0.83	0.86885
NM_001039590	USP9X	chrX:40944887-41095832	MCF7	MCF7-DR	0.998491	0.640465	-0.64063	0.3798	0.475067
NM_001039591	USP9X	chrX:40944887-41095832	MCF7	MCF7-DR	7.47777	15.2309	1.02632	5e-05	0.000186859
NM_001289773	MED14OS	chrX:40508794-40597953	MCF7	MCF7-DR	0.341903	1.59338	2.22043	0.5544	0.638136
NM_004229	MED14	chrX:40508794-40597953	MCF7	MCF7-DR	6.51352	10.3607	0.669607	0.00015	0.000525066
NM_144970	CXorf38	chrX:40486172-40506819	MCF7	MCF7-DR	3.19749	3.41834	0.0963541	0.64935	0.720181
NM_001195522	MPC1L	chrX:40482817-40483391	MCF7	MCF7-DR	0	0	0	1	1
NM_005765	ATP6AP2	chrX:40440215-40465888	MCF7	MCF7-DR	43.9179	43.6655	-0.00831486	0.9639	0.971886
NM_001123383	BCOR	chrX:39910498-40036582	MCF7	MCF7-DR	0.000136409	0.801033	12.5197	1	1
NM_001123384	BCOR	chrX:39910498-40036582	MCF7	MCF7-DR	1.58241	1.61654	0.0307859	0.94735	0.959197
NM_001123385	BCOR	chrX:39910498-40036582	MCF7	MCF7-DR	6.55146	2.548	-1.36245	0.0001	0.000360411
NM_017745	BCOR	chrX:39910498-40036582	MCF7	MCF7-DR	3.49754	1.2161	-1.52408	0.02535	0.0565147
NM_001098790	MID1IP1	chrX:38660500-38665783	MCF7	MCF7-DR	16.5471	21.3956	0.370741	0.1277	0.216124
NM_001098791	MID1IP1	chrX:38660500-38665783	MCF7	MCF7-DR	0.000146091	0.000642923	2.13777	1	1
NM_021242	MID1IP1	chrX:38660500-38665783	MCF7	MCF7-DR	4.09444	6.20263	0.599216	0.07195	0.13945
NR_046706	MID1IP1-AS1	chrX:38660500-38665783	MCF7	MCF7-DR	0.864022	2.30712	1.41695	0.58905	0.669473
NM_004615	TSPAN7	chrX:38420730-38548172	MCF7	MCF7-DR	0	0.414235	0.500022	1	1
NM_000531	OTC	chrX:38211735-38280703	MCF7	MCF7-DR	0	0	0	1	1
NM_000328	RPGR	chrX:38128422-38186788	MCF7	MCF7-DR	0.693883	1.51015	1.12192	0.00205	0.00592192
NM_001034853	RPGR	chrX:38128422-38186788	MCF7	MCF7-DR	0.106759	0.0261972	-2.02687	1	1
NM_001170750	SRPX	chrX:38008587-38080177	MCF7	MCF7-DR	0.000245781	0	-0.000354543	1	1
NM_001170751	SRPX	chrX:38008587-38080177	MCF7	MCF7-DR	0.000858903	0	-0.0012386	1	1
NM_001170752	SRPX	chrX:38008587-38080177	MCF7	MCF7-DR	0.0250663	0.109762	2.13055	1	1
NM_006307	SRPX	chrX:38008587-38080177	MCF7	MCF7-DR	0	5.43154	2.68516	0.1104	0.199037
NM_001163334	SYTL5	chrX:37865834-37988073	MCF7	MCF7-DR	0	0	0	1	1
NM_001163335	SYTL5	chrX:37865834-37988073	MCF7	MCF7-DR	0.000938012	0	-0.00135263	1	1
NM_138780	SYTL5	chrX:37865834-37988073	MCF7	MCF7-DR	2.17237	0	-1.66556	5e-05	0.000186859
NM_012274	HYPM	chrX:37850069-37850570	MCF7	MCF7-DR	0	0	0	1	1
NM_006520	DYNLT3	chrX:37698088-37706889	MCF7	MCF7-DR	4.75751	7.14027	0.585773	0.00855	0.0214312
NM_000397	CYBB	chrX:37639269-37672714	MCF7	MCF7-DR	0.0454716	0.0753474	0.728593	1	1
NM_021083	XK	chrX:37545132-37591383	MCF7	MCF7-DR	0.262198	2.70924	3.36916	5e-05	0.000186859
NM_001170331	LANCL3	chrX:37430821-37536750	MCF7	MCF7-DR	0	0.126842	0.172285	1	1
NM_198511	LANCL3	chrX:37430821-37536750	MCF7	MCF7-DR	0	0.000133323	0.000192332	1	1
NM_000950	PRRG1	chrX:37208527-37316548	MCF7	MCF7-DR	0	0.000661296	0.000953733	1	1
NM_001142395	PRRG1	chrX:37208527-37316548	MCF7	MCF7-DR	1.38296	3.8053	1.46025	5e-05	0.000186859
NM_001173486	PRRG1	chrX:37208527-37316548	MCF7	MCF7-DR	0.0971096	0.557474	2.52122	1	1
NM_001173489	PRRG1	chrX:37208527-37316548	MCF7	MCF7-DR	0	0.0982495	0.135206	1	1
NM_001173490	PRRG1	chrX:37208527-37316548	MCF7	MCF7-DR	0.176364	0	-0.234335	1	1
NM_001271682	FTH1P18	chrX:37060954-37061867	MCF7	MCF7-DR	0	0	0	1	1
NM_001013736	FAM47C	chrX:37026431-37029739	MCF7	MCF7-DR	0	0	0	1	1
NM_001098843	CXorf30	chrX:36246895-36458375	MCF7	MCF7-DR	0	0	0	1	1
NR_110412	RP11-87M18.2	chrX:36246895-36458375	MCF7	MCF7-DR	0	0	0	1	1
NM_173695	CHDC2	chrX:36065052-36163187	MCF7	MCF7-DR	0	0.0457652	0.064559	1	1
NM_152632	CXorf22	chrX:35937850-36008269	MCF7	MCF7-DR	0	0.0780316	0.108399	1	1
NM_001099921	MAGEB16	chrX:35816458-35821852	MCF7	MCF7-DR	0	0	0	1	1
NM_005044	PRKX	chrX:3522383-3631675	MCF7	MCF7-DR	3.48943	1.24616	-1.4855	5e-05	0.000186859
NR_046643	PRKX-AS1	chrX:3522383-3631675	MCF7	MCF7-DR	0	0	0	1	1
NM_152631	FAM47B	chrX:34960912-34963034	MCF7	MCF7-DR	0	0	0	1	1
NM_031442	TMEM47	chrX:34645180-34675405	MCF7	MCF7-DR	0	2.22491	1.68926	5e-05	0.000186859
NM_203408	FAM47A	chrX:34147868-34150447	MCF7	MCF7-DR	0	0	0	1	1
NM_015419	MXRA5	chrX:3226608-3264684	MCF7	MCF7-DR	0.0664854	0	-0.0928642	1	1
NM_000109	DMD	chrX:31137344-33357726	MCF7	MCF7-DR	0	0	0	1	1
NM_004006	DMD	chrX:31137344-33357726	MCF7	MCF7-DR	0	0	0	1	1
NM_004009	DMD	chrX:31137344-33357726	MCF7	MCF7-DR	0	0	0	1	1
NM_004010	DMD	chrX:31137344-33357726	MCF7	MCF7-DR	0	0	0	1	1
NM_004011	DMD	chrX:31137344-33357726	MCF7	MCF7-DR	0	0	0	1	1
NM_004012	DMD	chrX:31137344-33357726	MCF7	MCF7-DR	0	0	0	1	1
NM_004013	DMD	chrX:31137344-33357726	MCF7	MCF7-DR	0	0	0	1	1
NM_004014	DMD	chrX:31137344-33357726	MCF7	MCF7-DR	0	0.0271509	0.0386481	1	1
NM_004015	DMD	chrX:31137344-33357726	MCF7	MCF7-DR	1.309e-05	0.282031	14.3951	1	1
NM_004016	DMD	chrX:31137344-33357726	MCF7	MCF7-DR	0.00117409	1.69599	10.4964	0.15575	0.250455
NM_004017	DMD	chrX:31137344-33357726	MCF7	MCF7-DR	0.000146951	0.0232788	7.30754	1	1
NM_004018	DMD	chrX:31137344-33357726	MCF7	MCF7-DR	0.0133689	0.218555	4.03104	1	1
NM_004019	DMD	chrX:31137344-33357726	MCF7	MCF7-DR	0.0153552	1.6352	6.7346	0.1544	0.24891
NM_004020	DMD	chrX:31137344-33357726	MCF7	MCF7-DR	0	0	0	1	1
NM_004021	DMD	chrX:31137344-33357726	MCF7	MCF7-DR	0	0	0	1	1
NM_004022	DMD	chrX:31137344-33357726	MCF7	MCF7-DR	0	0	0	1	1
NM_004023	DMD	chrX:31137344-33357726	MCF7	MCF7-DR	0	0	0	1	1
NM_031894	FTHL17	chrX:31089357-31090170	MCF7	MCF7-DR	0	0	0	1	1
NM_152787	TAB3	chrX:30845558-30907511	MCF7	MCF7-DR	5.68505	2.57215	-1.1442	5e-05	0.000186859
NM_000167	GK	chrX:30671475-30749577	MCF7	MCF7-DR	0.830025	0.00319413	-8.02159	1	1
NM_001128127	GK	chrX:30671475-30749577	MCF7	MCF7-DR	0.128186	0.960548	2.90562	0.1826	0.281164
NM_001205019	GK	chrX:30671475-30749577	MCF7	MCF7-DR	0	0.559972	0.64152	1	1
NM_203391	GK	chrX:30671475-30749577	MCF7	MCF7-DR	0	0.0406168	0.0574389	1	1
NM_025159	CXorf21	chrX:30576940-30596033	MCF7	MCF7-DR	0	0	0	1	1
NM_000475	NR0B1	chrX:30322538-30327495	MCF7	MCF7-DR	0	3.7702	2.25405	5e-05	0.000186859
NM_002363	MAGEB1	chrX:30260056-30270155	MCF7	MCF7-DR	0	0	0	1	1
NM_002367	MAGEB4	chrX:30260056-30270155	MCF7	MCF7-DR	0	0	0	1	1
NM_177404	MAGEB1	chrX:30260056-30270155	MCF7	MCF7-DR	0	0	0	1	1
NM_177415	MAGEB1	chrX:30260056-30270155	MCF7	MCF7-DR	0	0	0	1	1
NM_002365	MAGEB3	chrX:30248552-30255610	MCF7	MCF7-DR	0	0	0	1	1
NM_002364	MAGEB2	chrX:30233674-30238206	MCF7	MCF7-DR	0.0305421	0	-0.0434034	1	1
NM_001201538	ARSF	chrX:2958274-3030770	MCF7	MCF7-DR	0	0	0	1	1
NM_001201539	ARSF	chrX:2958274-3030770	MCF7	MCF7-DR	0	0	0	1	1
NM_004042	ARSF	chrX:2958274-3030770	MCF7	MCF7-DR	0	0	0	1	1
NM_001011719	ARSH	chrX:2924653-2951426	MCF7	MCF7-DR	0	0	0	1	1
NM_014271	IL1RAPL1	chrX:28605680-29974017	MCF7	MCF7-DR	0	0.0149756	0.021445	1	1
NM_000047	ARSE	chrX:2852672-2886351	MCF7	MCF7-DR	0	0.928035	0.947131	5e-05	0.000186859
NM_001282628	ARSE	chrX:2852672-2886351	MCF7	MCF7-DR	0	0.199573	0.262521	1	1
NM_001282631	ARSE	chrX:2852672-2886351	MCF7	MCF7-DR	0	0	0	1	1
NM_001669	ARSD	chrX:2822010-2847416	MCF7	MCF7-DR	3.17737	1.34724	-1.23783	5e-05	0.000186859
NM_001017930	DCAF8L1	chrX:27996109-27999566	MCF7	MCF7-DR	0.0106848	0	-0.0153331	1	1
NM_182506	MAGEB10	chrX:27826106-27841131	MCF7	MCF7-DR	0	0	0	1	1
NM_001136533	DCAF8L2	chrX:27764925-27766938	MCF7	MCF7-DR	0	0	0	1	1
NR_002784	SMEK3P	chrX:27478327-27481458	MCF7	MCF7-DR	0.0120016	0	-0.0172116	1	1
NM_001079855	GYG2	chrX:2746862-2800861	MCF7	MCF7-DR	0.290178	0	-0.36757	1	1
NM_001184702	GYG2	chrX:2746862-2800861	MCF7	MCF7-DR	0.729449	0	-0.790312	1	1
NM_001184703	GYG2	chrX:2746862-2800861	MCF7	MCF7-DR	0.237602	0	-0.307547	1	1
NM_001184704	GYG2	chrX:2746862-2800861	MCF7	MCF7-DR	0	0	0	1	1
NM_003918	GYG2	chrX:2746862-2800861	MCF7	MCF7-DR	0.159141	0	-0.213056	1	1
NM_001141919	XG	chrX:2670092-2734541	MCF7	MCF7-DR	0	0	0	1	1
NM_001141920	XG	chrX:2670092-2734541	MCF7	MCF7-DR	0.458086	0	-0.544076	1	1
NM_175569	XG	chrX:2670092-2734541	MCF7	MCF7-DR	0.416959	0	-0.502798	1	1
NR_001559	VENTXP1	chrX:26576453-26579169	MCF7	MCF7-DR	0	0	0	1	1
NM_001271752	MAGEB5	chrX:26234285-26236387	MCF7	MCF7-DR	0	0	0	1	1
NM_173523	MAGEB6	chrX:26210556-26213763	MCF7	MCF7-DR	0.0254361	0	-0.0362376	1	1
NM_173699	MAGEB18	chrX:26156459-26158853	MCF7	MCF7-DR	0	0	0	1	1
NM_139058	ARX	chrX:25021812-25034065	MCF7	MCF7-DR	0.0620717	0.195423	1.6546	1	1
NM_016937	POLA1	chrX:24712063-25015102	MCF7	MCF7-DR	7.33662	8.71072	0.247677	0.15045	0.244129
NR_003007	SCARNA23	chrX:24712063-25015102	MCF7	MCF7-DR	0	0	0	1	1
NM_001163264	PCYT1B	chrX:24576203-24690979	MCF7	MCF7-DR	0	0	0	1	1
NM_001163265	PCYT1B	chrX:24576203-24690979	MCF7	MCF7-DR	0	0	0	1	1
NM_004845	PCYT1B	chrX:24576203-24690979	MCF7	MCF7-DR	0	0	0	1	1
NR_046638	PCYT1B-AS1	chrX:24576203-24690979	MCF7	MCF7-DR	0	0	0	1	1
NM_001142386	PDK3	chrX:24483343-24568583	MCF7	MCF7-DR	2.83863	0.179986	-3.97924	5e-05	0.000186859
NM_005391	PDK3	chrX:24483343-24568583	MCF7	MCF7-DR	7.93767	1.10887	-2.83963	5e-05	0.000186859
NM_001136234	SUPT20HL1	chrX:24380877-24383541	MCF7	MCF7-DR	0	0	0	1	1
NM_001136233	SUPT20HL2	chrX:24328978-24331432	MCF7	MCF7-DR	0	0	0	1	1
NM_001178084	ZFX	chrX:24164341-24234372	MCF7	MCF7-DR	0.351857	1.14913	1.70749	0.4091	0.503182
NM_001178085	ZFX	chrX:24164341-24234372	MCF7	MCF7-DR	0.434466	0.420923	-0.0456879	1	1
NM_001178086	ZFX	chrX:24164341-24234372	MCF7	MCF7-DR	0.09122	0	-0.125942	1	1
NM_001178095	ZFX	chrX:24164341-24234372	MCF7	MCF7-DR	0	0	0	1	1
NM_003410	ZFX	chrX:24164341-24234372	MCF7	MCF7-DR	1.05568	1.61642	0.614619	0.4602	0.550868
NR_046657	ZFX-AS1	chrX:24164341-24234372	MCF7	MCF7-DR	0	0	0	1	1
NM_001415	EIF2S3	chrX:24073064-24096927	MCF7	MCF7-DR	104.453	65.8616	-0.665345	5e-05	0.000186859
NM_030624	KLHL15	chrX:24001832-24045303	MCF7	MCF7-DR	0.834897	2.79556	1.74347	5e-05	0.000186859
NM_001169574	CXorf58	chrX:23926122-23957624	MCF7	MCF7-DR	0	0	0	1	1
NM_152761	CXorf58	chrX:23926122-23957624	MCF7	MCF7-DR	0	0	0	1	1
NM_024122	APOO	chrX:23851464-23926057	MCF7	MCF7-DR	26.1295	8.92936	-1.54905	5e-05	0.000186859
NR_026545	APOO	chrX:23851464-23926057	MCF7	MCF7-DR	5.51206	3.77414	-0.546443	0.3272	0.422185
NM_002970	SAT1	chrX:23801274-23804340	MCF7	MCF7-DR	50.8131	125.279	1.30188	5e-05	0.000186859
NR_027783	SAT1	chrX:23801274-23804340	MCF7	MCF7-DR	1.20193	7.45762	2.63336	0.042	0.0878576
NM_001033583	ACOT9	chrX:23721776-23761407	MCF7	MCF7-DR	7.54606	3.40109	-1.14973	0.0331	0.0711689
NM_001037171	ACOT9	chrX:23721776-23761407	MCF7	MCF7-DR	13.5872	35.9551	1.40395	5e-05	0.000186859
NM_006406	PRDX4	chrX:23685644-23704514	MCF7	MCF7-DR	150.538	169.124	0.167957	0.3059	0.400141
NM_173495	PTCHD1	chrX:23352984-23414918	MCF7	MCF7-DR	0	0.242301	0.313015	1	1
NM_152577	ZNF645	chrX:22277913-23311263	MCF7	MCF7-DR	0	0	0	1	1
NM_182699	DDX53	chrX:22277913-23311263	MCF7	MCF7-DR	0	0	0	1	1
NR_073010	PTCHD1-AS	chrX:22277913-23311263	MCF7	MCF7-DR	0	0	0	1	1
NM_000444	PHEX	chrX:22050561-22269427	MCF7	MCF7-DR	0.196816	0.00112724	-7.44791	1	1
NM_001282754	PHEX	chrX:22050561-22269427	MCF7	MCF7-DR	4.78045e-06	0.071152	13.8615	1	1
NR_046639	PHEX-AS1	chrX:22050561-22269427	MCF7	MCF7-DR	0	0	0	1	1
NM_001258423	SMS	chrX:21958690-22012955	MCF7	MCF7-DR	0.552831	1.40787	1.34861	0.6888	0.752864
NM_004595	SMS	chrX:21958690-22012955	MCF7	MCF7-DR	64.9831	121.99	0.908624	5e-05	0.000186859
NM_015884	MBTPS2	chrX:21857655-21903541	MCF7	MCF7-DR	9.99684	6.38955	-0.645758	0.00105	0.00319021
NM_206923	YY2	chrX:21857655-21903541	MCF7	MCF7-DR	0.798527	0.756229	-0.078517	1	1
NM_014332	SMPX	chrX:21724089-21776278	MCF7	MCF7-DR	0	0	0	1	1
NR_045617	SMPX	chrX:21724089-21776278	MCF7	MCF7-DR	0	0	0	1	1
NM_153270	KLHL34	chrX:21673466-21676505	MCF7	MCF7-DR	0	0	0	1	1
NM_001168647	CNKSR2	chrX:21392535-21672813	MCF7	MCF7-DR	0	1.20492	1.14073	5e-05	0.000186859
NM_001168648	CNKSR2	chrX:21392535-21672813	MCF7	MCF7-DR	0	0.401468	0.486939	1	1
NM_001168649	CNKSR2	chrX:21392535-21672813	MCF7	MCF7-DR	0	0.212887	0.278445	1	1
NM_014927	CNKSR2	chrX:21392535-21672813	MCF7	MCF7-DR	0	0.118639	0.161745	1	1
NM_004586	RPS6KA3	chrX:20168028-20284750	MCF7	MCF7-DR	7.71977	8.67319	0.168006	0.3262	0.421278
NM_001412	EIF1AX	chrX:20142635-20159966	MCF7	MCF7-DR	24.2301	36.5106	0.591516	0.0001	0.000360411
NR_023358	SCARNA9L	chrX:20142635-20159966	MCF7	MCF7-DR	0	0	0	1	1
NR_046592	EIF1AX-AS1	chrX:20142635-20159966	MCF7	MCF7-DR	0	0	0	1	1
NM_001168465	MAP7D2	chrX:20024830-20135114	MCF7	MCF7-DR	0.00880802	0.0255434	1.53606	1	1
NM_001168466	MAP7D2	chrX:20024830-20135114	MCF7	MCF7-DR	0	9.15643e-05	0.000132093	1	1
NM_001168467	MAP7D2	chrX:20024830-20135114	MCF7	MCF7-DR	0	0.0303328	0.0431104	1	1
NM_152780	MAP7D2	chrX:20024830-20135114	MCF7	MCF7-DR	0	5.82955e-07	8.41026e-07	1	1
NM_198279	CXorf23	chrX:19930979-19988382	MCF7	MCF7-DR	1.00647	0.562932	-0.838273	0.00415	0.0112203
NM_001024666	SH3KBP1	chrX:19552082-19905744	MCF7	MCF7-DR	0	0.093298	0.128687	1	1
NM_001184960	SH3KBP1	chrX:19552082-19905744	MCF7	MCF7-DR	0	0.0789618	0.109644	1	1
NM_031892	SH3KBP1	chrX:19552082-19905744	MCF7	MCF7-DR	4.80043	9.64213	1.00619	5e-05	0.000186859
NM_000284	PDHA1	chrX:19362010-19533379	MCF7	MCF7-DR	46.9517	27.9717	-0.747209	5e-05	0.000186859
NM_001001671	MAP3K15	chrX:19362010-19533379	MCF7	MCF7-DR	0.207608	1.05641	2.34723	0.2833	0.376638
NM_001173454	PDHA1	chrX:19362010-19533379	MCF7	MCF7-DR	1.46988	1.06672	-0.462506	0.6636	0.732586
NM_001173455	PDHA1	chrX:19362010-19533379	MCF7	MCF7-DR	0.22981	0.271346	0.239691	1	1
NM_001173456	PDHA1	chrX:19362010-19533379	MCF7	MCF7-DR	1.96713	0.68962	-1.51222	0.19285	0.292474
NM_001079858	GPR64	chrX:19007424-19140755	MCF7	MCF7-DR	4.44187e-07	0	-6.40826e-07	1	1
NM_001079859	GPR64	chrX:19007424-19140755	MCF7	MCF7-DR	0.000466322	1.6711e-06	-8.12438	1	1
NM_001079860	GPR64	chrX:19007424-19140755	MCF7	MCF7-DR	0.0213547	9.53278e-06	-11.1294	1	1
NM_001184833	GPR64	chrX:19007424-19140755	MCF7	MCF7-DR	3.18004e-06	0	-4.58782e-06	1	1
NM_001184834	GPR64	chrX:19007424-19140755	MCF7	MCF7-DR	0.00768844	0.18105	4.55755	1	1
NM_001184835	GPR64	chrX:19007424-19140755	MCF7	MCF7-DR	0.027809	9.64269e-06	-11.4938	1	1
NM_001184836	GPR64	chrX:19007424-19140755	MCF7	MCF7-DR	6.47102e-06	0	-9.33568e-06	1	1
NM_001184837	GPR64	chrX:19007424-19140755	MCF7	MCF7-DR	0.0046271	1.48189e-06	-11.6085	1	1
NM_005756	GPR64	chrX:19007424-19140755	MCF7	MCF7-DR	7.15463e-07	0.021677	14.8869	1	1
NM_000292	PHKA2	chrX:18908413-19002480	MCF7	MCF7-DR	6.98558	2.97263	-1.23264	5e-05	0.000186859
NR_029379	PHKA2-AS1	chrX:18908413-19002480	MCF7	MCF7-DR	0.130081	0.174011	0.419775	1	1
NM_006240	PPEF1	chrX:18706762-18846034	MCF7	MCF7-DR	1.64526e-06	0	-2.37361e-06	1	1
NM_152224	PPEF1	chrX:18706762-18846034	MCF7	MCF7-DR	5.8133e-05	0	-8.38658e-05	1	1
NM_152226	PPEF1	chrX:18706762-18846034	MCF7	MCF7-DR	0.0143939	0	-0.020618	1	1
NR_046642	PPEF1-AS1	chrX:18706762-18846034	MCF7	MCF7-DR	0	0	0	1	1
NM_000330	RS1	chrX:18443724-18690223	MCF7	MCF7-DR	0	0	0	1	1
NM_001037343	CDKL5	chrX:18443724-18690223	MCF7	MCF7-DR	2.1747e-05	4.11028e-06	-2.40351	1	1
NM_003159	CDKL5	chrX:18443724-18690223	MCF7	MCF7-DR	0.306977	0.715464	1.22075	1	1
NM_006089	SCML2	chrX:18257432-18372844	MCF7	MCF7-DR	3.48027	3.16073	-0.138942	0.6646	0.733282
NR_033717	SCML2	chrX:18257432-18372844	MCF7	MCF7-DR	0.538937	1.50054	1.47729	0.25015	0.343856
NM_001184767	BEND2	chrX:18181050-18239024	MCF7	MCF7-DR	0	0	0	1	1
NM_153346	BEND2	chrX:18181050-18239024	MCF7	MCF7-DR	0	0	0	1	1
NM_001172732	RAI2	chrX:17818168-17879457	MCF7	MCF7-DR	0.120227	2.32572e-05	-12.3358	1	1
NM_001172739	RAI2	chrX:17818168-17879457	MCF7	MCF7-DR	1.743e-06	0	-2.51462e-06	1	1
NM_001172743	RAI2	chrX:17818168-17879457	MCF7	MCF7-DR	1.32757e-06	0	-1.91528e-06	1	1
NM_021785	RAI2	chrX:17818168-17879457	MCF7	MCF7-DR	0.0355191	0.388654	3.45182	1	1
NR_033348	RAI2	chrX:17818168-17879457	MCF7	MCF7-DR	0	0	0	1	1
NR_033349	RAI2	chrX:17818168-17879457	MCF7	MCF7-DR	0	0.210357	0.275433	1	1
NM_001037535	SCML1	chrX:17755568-17773108	MCF7	MCF7-DR	3.59591	1.84472	-0.962958	0.035	0.0747679
NM_001037536	SCML1	chrX:17755568-17773108	MCF7	MCF7-DR	5.16558	4.40823	-0.228731	0.504	0.591904
NM_001037540	SCML1	chrX:17755568-17773108	MCF7	MCF7-DR	0.234928	2.09841	3.15901	0.0924	0.172317
NM_006746	SCML1	chrX:17755568-17773108	MCF7	MCF7-DR	0.371054	0.129311	-1.52078	1	1
NM_001136024	NHS	chrX:17393542-17754113	MCF7	MCF7-DR	0.368276	0	-0.452359	1	1
NM_001291867	NHS	chrX:17393542-17754113	MCF7	MCF7-DR	0.196567	0.62753	1.67467	1	1
NM_001291868	NHS	chrX:17393542-17754113	MCF7	MCF7-DR	0.00371049	0	-0.0053432	1	1
NM_198270	NHS	chrX:17393542-17754113	MCF7	MCF7-DR	0.00217297	4.6238e-05	-5.55445	1	1
NR_046632	NHS-AS1	chrX:17393542-17754113	MCF7	MCF7-DR	0	0	0	1	1
NM_001080975	REPS2	chrX:16964813-17171403	MCF7	MCF7-DR	0.294997	0.0934645	-1.65821	1	1
NM_004726	REPS2	chrX:16964813-17171403	MCF7	MCF7-DR	0.944951	0.121628	-2.95776	0.1906	0.289927
NM_001198719	RBBP7	chrX:16862774-16888534	MCF7	MCF7-DR	5.48224	2.82663	-0.955683	0.2622	0.355108
NM_002893	RBBP7	chrX:16862774-16888534	MCF7	MCF7-DR	109.719	60.9295	-0.848597	5e-05	0.000186859
NM_001168683	TXLNG	chrX:16804554-16862642	MCF7	MCF7-DR	0	0	0	1	1
NM_018360	TXLNG	chrX:16804554-16862642	MCF7	MCF7-DR	6.60484	7.53308	0.189716	0.2945	0.388276
NM_032796	SYAP1	chrX:16737706-16780807	MCF7	MCF7-DR	26.6612	14.6669	-0.862181	5e-05	0.000186859
NR_033181	SYAP1	chrX:16737706-16780807	MCF7	MCF7-DR	0.570354	0.39673	-0.523699	1	1
NM_001144002	CTPS2	chrX:16606121-16731102	MCF7	MCF7-DR	0.162075	0	-0.216703	1	1
NM_004057	S100G	chrX:16606121-16731102	MCF7	MCF7-DR	0	0	0	1	1
NM_019857	CTPS2	chrX:16606121-16731102	MCF7	MCF7-DR	5.00854	0.278046	-4.171	0.0084	0.0210898
NM_175859	CTPS2	chrX:16606121-16731102	MCF7	MCF7-DR	6.81873	0.580322	-3.55458	5e-05	0.000186859
NM_001277307	MAGEB17	chrX:16185603-16189516	MCF7	MCF7-DR	0	0	0	1	1
NM_005314	GRPR	chrX:16141423-16171641	MCF7	MCF7-DR	0.075397	0.151028	1.00223	1	1
NM_001272071	AP1S2	chrX:15843928-15873137	MCF7	MCF7-DR	0	0	0	1	1
NM_003916	AP1S2	chrX:15843928-15873137	MCF7	MCF7-DR	3.19306	10.6751	1.74123	5e-05	0.000186859
NM_005089	ZRSR2	chrX:15808573-15841382	MCF7	MCF7-DR	6.90177	2.07125	-1.73647	5e-05	0.000186859
NM_007220	CA5B	chrX:15756411-15805748	MCF7	MCF7-DR	0.832403	0.209308	-1.99165	1	1
NR_002725	INE2	chrX:15756411-15805748	MCF7	MCF7-DR	0.297262	0.0261261	-3.50817	1	1
NR_026551	CA5BP1	chrX:15693038-15721474	MCF7	MCF7-DR	2.49126	3.98294	0.67696	0.08225	0.156238
NM_020665	TMEM27	chrX:15645438-15683154	MCF7	MCF7-DR	0.256382	0.092122	-1.47668	1	1
NM_021804	ACE2	chrX:15579155-15620192	MCF7	MCF7-DR	0.0457715	0	-0.0645677	1	1
NM_001721	BMX	chrX:15518899-15574652	MCF7	MCF7-DR	0	0	0	1	1
NM_203281	BMX	chrX:15518899-15574652	MCF7	MCF7-DR	0	0	0	1	1
NM_001184797	TMLHE	chrX:154696200-154842622	MCF7	MCF7-DR	5.92277	2.17173	-1.44742	0.00215	0.00617841
NM_018196	TMLHE	chrX:154696200-154842622	MCF7	MCF7-DR	0.756273	0.573061	-0.400218	1	1
NM_001007524	F8A3	chrX:154686574-154688276	MCF7	MCF7-DR	0.000728898	0	-0.00105119	1	1
NM_080720	H2AFB3	chrX:154610354-154610948	MCF7	MCF7-DR	0	0	0	1	1
NR_039991	TMLHE-AS1	chrX:154576449-154603823	MCF7	MCF7-DR	0	0	0	1	1
NM_001289	CLIC2	chrX:154505495-154563990	MCF7	MCF7-DR	0.0940672	4.47201	5.57109	0.0023	0.00657233
NM_171998	RAB39B	chrX:154487518-154493874	MCF7	MCF7-DR	0.286752	0	-0.363734	1	1
NM_001303543	VBP1	chrX:154425283-154468122	MCF7	MCF7-DR	0.146344	0.314499	1.10369	1	1
NM_001303544	VBP1	chrX:154425283-154468122	MCF7	MCF7-DR	0	0	0	1	1
NM_001303545	VBP1	chrX:154425283-154468122	MCF7	MCF7-DR	0.497237	0.523244	0.0735504	1	1
NM_003372	VBP1	chrX:154425283-154468122	MCF7	MCF7-DR	30.9865	33.8116	0.125877	0.47095	0.561095
NM_001018055	BRCC3	chrX:154299694-154351349	MCF7	MCF7-DR	1.84893	2.22372	0.266283	0.77145	0.821916
NM_001242640	BRCC3	chrX:154299694-154351349	MCF7	MCF7-DR	2.00621	2.88885	0.526022	0.612	0.689004
NM_024332	BRCC3	chrX:154299694-154351349	MCF7	MCF7-DR	0.747648	0.483725	-0.628171	1	1
NM_001018024	CMC4	chrX:154289899-154299547	MCF7	MCF7-DR	15.2989	7.40177	-1.04749	0.00055	0.00175832
NM_001018025	MTCP1	chrX:154289899-154299547	MCF7	MCF7-DR	0.734637	1.09657	0.57789	0.38725	0.482621
NM_023934	FUNDC2	chrX:154255063-154285191	MCF7	MCF7-DR	16.0269	15.8973	-0.0117168	0.94505	0.957308
NM_000132	F8	chrX:154064063-154250998	MCF7	MCF7-DR	0.0293388	0.0104359	-1.49126	1	1
NM_001007523	F8A2	chrX:154064063-154250998	MCF7	MCF7-DR	0	0	0	1	1
NM_001017990	H2AFB1	chrX:154064063-154250998	MCF7	MCF7-DR	0	0	0	1	1
NM_001017991	H2AFB2	chrX:154064063-154250998	MCF7	MCF7-DR	0	0	0	1	1
NM_012151	F8A1	chrX:154064063-154250998	MCF7	MCF7-DR	0.756449	0.392936	-0.944948	1	1
NM_019863	F8	chrX:154064063-154250998	MCF7	MCF7-DR	0.991295	0.54911	-0.85222	0.1177	0.209175
NM_001162936	SMIM9	chrX:154051622-154062937	MCF7	MCF7-DR	0	0	0	1	1
NM_001166460	MPP1	chrX:154006958-154033802	MCF7	MCF7-DR	0	0	0	1	1
NM_001166461	MPP1	chrX:154006958-154033802	MCF7	MCF7-DR	0	0	0	1	1
NM_001166462	MPP1	chrX:154006958-154033802	MCF7	MCF7-DR	0	0.0698986	0.0974741	1	1
NM_002436	MPP1	chrX:154006958-154033802	MCF7	MCF7-DR	0	3.015	2.0054	5e-05	0.000186859
NM_001142463	DKC1	chrX:153991016-154005964	MCF7	MCF7-DR	0.286559	0.141749	-1.01549	1	1
NM_001288747	DKC1	chrX:153991016-154005964	MCF7	MCF7-DR	5.28801	0.830077	-2.67141	0.07365	0.142203
NM_001363	DKC1	chrX:153991016-154005964	MCF7	MCF7-DR	42.7062	63.6877	0.576569	0.0009	0.00277268
NR_002969	SNORA36A	chrX:153991016-154005964	MCF7	MCF7-DR	0	0	0	1	1
NR_002984	SNORA56	chrX:153991016-154005964	MCF7	MCF7-DR	0	0	0	1	1
NR_110021	DKC1	chrX:153991016-154005964	MCF7	MCF7-DR	0.710282	0.911908	0.360497	0.8415	0.87737
NR_110022	DKC1	chrX:153991016-154005964	MCF7	MCF7-DR	0.627903	0.30518	-1.04088	1	1
NR_110023	DKC1	chrX:153991016-154005964	MCF7	MCF7-DR	0.426855	0.0562277	-2.92439	1	1
NM_001081573	GAB3	chrX:153903526-153979858	MCF7	MCF7-DR	0	5.41398e-07	7.81072e-07	1	1
NM_001282283	GAB3	chrX:153903526-153979858	MCF7	MCF7-DR	0	2.97094e-06	4.28615e-06	1	1
NM_080612	GAB3	chrX:153903526-153979858	MCF7	MCF7-DR	0	3.99602e-07	5.76504e-07	1	1
NR_104114	GAB3	chrX:153903526-153979858	MCF7	MCF7-DR	0	0.00933763	0.0134088	1	1
NM_020994	CTAG2	chrX:153880245-153881853	MCF7	MCF7-DR	0	0	0	1	1
NM_172377	CTAG2	chrX:153880245-153881853	MCF7	MCF7-DR	0	0	0	1	1
NR_027401	FAM223A	chrX:153860738-153861448	MCF7	MCF7-DR	0.691212	0	-0.758058	1	1
NM_001327	CTAG1B	chrX:153845864-153847522	MCF7	MCF7-DR	0	0	0	1	1
NM_000402	G6PD	chrX:153759604-153793261	MCF7	MCF7-DR	398.324	32.6077	-3.61066	5e-05	0.000186859
NM_001042351	G6PD	chrX:153759604-153793261	MCF7	MCF7-DR	6.17756	3.98962	-0.630787	0.5612	0.644094
NM_001099856	IKBKG	chrX:153759604-153793261	MCF7	MCF7-DR	0.345473	0.475454	0.460734	1	1
NM_001099857	IKBKG	chrX:153759604-153793261	MCF7	MCF7-DR	10.0248	9.87107	-0.0223023	0.9705	0.976357
NM_001145255	IKBKG	chrX:153759604-153793261	MCF7	MCF7-DR	0.077843	0.341522	2.13334	1	1
NM_003639	IKBKG	chrX:153759604-153793261	MCF7	MCF7-DR	0.0824138	0.245479	1.57464	1	1
NM_001171132	FAM3A	chrX:153734489-153744566	MCF7	MCF7-DR	0.446577	0.358508	-0.316902	1	1
NM_001171133	FAM3A	chrX:153734489-153744566	MCF7	MCF7-DR	0.118248	0.115778	-0.030457	1	1
NM_001171134	FAM3A	chrX:153734489-153744566	MCF7	MCF7-DR	3.36541	4.1597	0.305696	0.5342	0.619124
NM_001282311	FAM3A	chrX:153734489-153744566	MCF7	MCF7-DR	7.86701	1.9239	-2.03179	0.00475	0.0126972
NM_001282312	FAM3A	chrX:153734489-153744566	MCF7	MCF7-DR	0.301688	0.115457	-1.3857	1	1
NM_021806	FAM3A	chrX:153734489-153744566	MCF7	MCF7-DR	21.4729	5.7636	-1.89747	5e-05	0.000186859
NM_001142391	SLC10A3	chrX:153715644-153719029	MCF7	MCF7-DR	5.42283	2.94797	-0.879325	0.13895	0.229511
NM_001142392	SLC10A3	chrX:153715644-153719029	MCF7	MCF7-DR	1.28829	0	-1.19427	0.2077	0.306012
NM_019848	SLC10A3	chrX:153715644-153719029	MCF7	MCF7-DR	17.8791	17.0999	-0.0642873	0.7685	0.819433
NM_014235	UBL4A	chrX:153712055-153715009	MCF7	MCF7-DR	29.4038	17.5832	-0.741801	5e-05	0.000186859
NM_006014	LAGE3	chrX:153706107-153707596	MCF7	MCF7-DR	172.447	80.1193	-1.10593	5e-05	0.000186859
NM_017514	PLXNA3	chrX:153686620-153701989	MCF7	MCF7-DR	23.6441	11.9677	-0.982337	5e-05	0.000186859
NM_004699	FAM50A	chrX:153672472-153679002	MCF7	MCF7-DR	63.7549	75.0849	0.235988	0.148	0.241021
NM_001493	GDI1	chrX:153665258-153671814	MCF7	MCF7-DR	62.8354	30.4812	-1.04366	5e-05	0.000186859
NM_001183	ATP6AP1	chrX:153656977-153664863	MCF7	MCF7-DR	150.426	57.5818	-1.38537	5e-05	0.000186859
NM_001018109	PIR	chrX:15363712-15511711	MCF7	MCF7-DR	16.165	3.1119	-2.37701	5e-05	0.000186859
NM_003662	PIR	chrX:15363712-15511711	MCF7	MCF7-DR	3.54726	1.70173e-05	-17.6693	0.249	0.343158
NM_004469	FIGF	chrX:15363712-15511711	MCF7	MCF7-DR	0.0467861	0	-0.0659667	1	1
NR_037859	PIR-FIGF	chrX:15363712-15511711	MCF7	MCF7-DR	0	0	0	1	1
NM_000116	TAZ	chrX:153626405-153650063	MCF7	MCF7-DR	2.52567	1.78549	-0.500345	0.82575	0.865543
NM_001009932	DNASE1L1	chrX:153626405-153650063	MCF7	MCF7-DR	5.24805	3.21192	-0.708346	0.7734	0.82333
NM_001009933	DNASE1L1	chrX:153626405-153650063	MCF7	MCF7-DR	0	0	0	1	1
NM_001009934	DNASE1L1	chrX:153626405-153650063	MCF7	MCF7-DR	0	0	0	1	1
NM_001256577	RPL10	chrX:153626405-153650063	MCF7	MCF7-DR	25.4429	10.467	-1.28142	0.28045	0.373852
NM_001256580	RPL10	chrX:153626405-153650063	MCF7	MCF7-DR	0.0948705	0	-0.13076	1	1
NM_001303465	TAZ	chrX:153626405-153650063	MCF7	MCF7-DR	2.09542	0.664465	-1.65698	0.38685	0.482274
NM_001303620	DNASE1L1	chrX:153626405-153650063	MCF7	MCF7-DR	7.95462	3.33632	-1.25353	0.7006	0.763364
NM_001303624	RPL10	chrX:153626405-153650063	MCF7	MCF7-DR	951.672	459.751	-1.04961	5e-05	0.000186859
NM_001303625	RPL10	chrX:153626405-153650063	MCF7	MCF7-DR	0	0	0	1	1
NM_001303626	RPL10	chrX:153626405-153650063	MCF7	MCF7-DR	19.6838	5.60659	-1.81181	0.4909	0.579883
NM_006013	RPL10	chrX:153626405-153650063	MCF7	MCF7-DR	87.4133	38.2175	-1.19362	0.1078	0.195201
NM_006730	DNASE1L1	chrX:153626405-153650063	MCF7	MCF7-DR	2.36517	0.746074	-1.66455	0.469	0.559041
NM_181311	TAZ	chrX:153626405-153650063	MCF7	MCF7-DR	3.24666	2.53506	-0.356934	0.86335	0.894229
NM_181312	TAZ	chrX:153626405-153650063	MCF7	MCF7-DR	1.49077	3.44452	1.20824	0.58285	0.663872
NM_181313	TAZ	chrX:153626405-153650063	MCF7	MCF7-DR	2.59175	4.45314	0.780895	0.7357	0.793372
NR_000011	SNORA70	chrX:153626405-153650063	MCF7	MCF7-DR	0	0	0	1	1
NR_024048	TAZ	chrX:153626405-153650063	MCF7	MCF7-DR	1.64692	0	-1.40431	0.1004	0.184462
NM_000117	EMD	chrX:153607596-153609883	MCF7	MCF7-DR	80.1153	60.3289	-0.409228	0.0168	0.0392581
NM_001110556	FLNA	chrX:153576899-153603006	MCF7	MCF7-DR	66.3069	173.881	1.39087	5e-05	0.000186859
NM_001456	FLNA	chrX:153576899-153603006	MCF7	MCF7-DR	46.0569	115.027	1.32048	0.00035	0.00115812
NM_001145933	TKTL1	chrX:153524026-153558713	MCF7	MCF7-DR	0	0	0	1	1
NM_001145934	TKTL1	chrX:153524026-153558713	MCF7	MCF7-DR	0	0	0	1	1
NM_012253	TKTL1	chrX:153524026-153558713	MCF7	MCF7-DR	0	0	0	1	1
NM_000513	OPN1MW	chrX:153485202-153523564	MCF7	MCF7-DR	0	0	0	1	1
NM_001048181	OPN1MW2	chrX:153485202-153523564	MCF7	MCF7-DR	0	0	0	1	1
NM_001205201	TEX28	chrX:153485202-153523564	MCF7	MCF7-DR	0	0	0	1	1
NM_001586	TEX28	chrX:153485202-153523564	MCF7	MCF7-DR	0	0	0	1	1
NM_020061	OPN1LW	chrX:153409697-153424507	MCF7	MCF7-DR	0	0	0	1	1
NM_002641	PIGA	chrX:15337572-15353676	MCF7	MCF7-DR	1.45536	1.50715	0.0504461	0.91265	0.932343
NM_020473	PIGA	chrX:15337572-15353676	MCF7	MCF7-DR	0.000122792	2.32823e-05	-2.39891	1	1
NR_033835	PIGA	chrX:15337572-15353676	MCF7	MCF7-DR	0.9921	0.206548	-2.26401	0.2944	0.38817
NR_033836	PIGA	chrX:15337572-15353676	MCF7	MCF7-DR	1.27662	0.899347	-0.505378	0.32665	0.421667
NM_001110792	MECP2	chrX:153287263-153363188	MCF7	MCF7-DR	4.00183	5.7029	0.511036	0.2865	0.379697
NM_004992	MECP2	chrX:153287263-153363188	MCF7	MCF7-DR	4.93775	3.31394	-0.575304	0.0034	0.00937789
NM_001025242	IRAK1	chrX:153275956-153285342	MCF7	MCF7-DR	10.1339	10.8541	0.0990478	0.8618	0.89295
NM_001025243	IRAK1	chrX:153275956-153285342	MCF7	MCF7-DR	0	6.43256	2.89386	0.12825	0.216888
NM_001569	IRAK1	chrX:153275956-153285342	MCF7	MCF7-DR	103.909	61.7278	-0.751324	5e-05	0.000186859
NM_003492	TMEM187	chrX:153237990-153248646	MCF7	MCF7-DR	9.13431	1.3015	-2.81112	5e-05	0.000186859
NM_005334	HCFC1	chrX:153213007-153236819	MCF7	MCF7-DR	26.2725	28.8425	0.134641	0.40995	0.504009
NR_046608	HCFC1-AS1	chrX:153213007-153236819	MCF7	MCF7-DR	0	0	0	1	1
NM_002910	RENBP	chrX:153200721-153210232	MCF7	MCF7-DR	4.90056	0.0343861	-7.15498	0.24895	0.343137
NM_001256119	NAA10	chrX:153195279-153200607	MCF7	MCF7-DR	0.591919	0.405534	-0.545576	1	1
NM_001256120	NAA10	chrX:153195279-153200607	MCF7	MCF7-DR	3.41175	2.22392	-0.617407	0.5505	0.634641
NM_003491	NAA10	chrX:153195279-153200607	MCF7	MCF7-DR	80.6806	78.5063	-0.0394126	0.81975	0.860618
NM_001164741	ARHGAP4	chrX:153172829-153191714	MCF7	MCF7-DR	8.99456e-05	0.209867	11.1881	1	1
NM_001666	ARHGAP4	chrX:153172829-153191714	MCF7	MCF7-DR	5.58355	21.2986	1.9315	5e-05	0.000186859
NM_000054	AVPR2	chrX:153167984-153172620	MCF7	MCF7-DR	0	0.102024	0.140156	1	1
NM_001146151	AVPR2	chrX:153167984-153172620	MCF7	MCF7-DR	0	0.204696	0.268669	1	1
NR_027419	AVPR2	chrX:153167984-153172620	MCF7	MCF7-DR	0	0.0537622	0.0755493	1	1
NM_000425	L1CAM	chrX:153126968-153151628	MCF7	MCF7-DR	0	0.154305	0.207024	1	1
NM_001143963	L1CAM	chrX:153126968-153151628	MCF7	MCF7-DR	27.2578	33.3502	0.291026	0.09235	0.17224
NM_001278116	L1CAM	chrX:153126968-153151628	MCF7	MCF7-DR	2.42252	3.92917	0.697714	0.2028	0.301322
NM_024003	L1CAM	chrX:153126968-153151628	MCF7	MCF7-DR	0.000193779	0	-0.000279537	1	1
NM_001303512	PDZD4	chrX:153067620-153096022	MCF7	MCF7-DR	3.03245	0.274542	-3.46539	0.1871	0.285962
NM_001303513	PDZD4	chrX:153067620-153096022	MCF7	MCF7-DR	0	0	0	1	1
NM_001303514	PDZD4	chrX:153067620-153096022	MCF7	MCF7-DR	0.218018	1.07402	2.3005	0.21795	0.316159
NM_001303515	PDZD4	chrX:153067620-153096022	MCF7	MCF7-DR	0.0616627	0.349588	2.50318	1	1
NM_001303516	PDZD4	chrX:153067620-153096022	MCF7	MCF7-DR	0	0.000453844	0.00065461	1	1
NM_032512	PDZD4	chrX:153067620-153096022	MCF7	MCF7-DR	1.39943	1.21896	-0.199186	0.6393	0.71222
NM_001204526	SSR4	chrX:153051220-153063967	MCF7	MCF7-DR	8.74145	1.57917	-2.46871	0.4061	0.500174
NM_001204527	SSR4	chrX:153051220-153063967	MCF7	MCF7-DR	2.32621	4.14362	0.832912	0.70325	0.765452
NM_004135	IDH3G	chrX:153051220-153063967	MCF7	MCF7-DR	70.8051	30.4788	-1.21605	0.00025	0.000848025
NM_006280	SSR4	chrX:153051220-153063967	MCF7	MCF7-DR	418.53	264.839	-0.660217	0.0013	0.00388961
NM_174869	IDH3G	chrX:153051220-153063967	MCF7	MCF7-DR	10.199	4.7966	-1.08835	0.18245	0.28102
NR_037927	SSR4	chrX:153051220-153063967	MCF7	MCF7-DR	1.23439	1.2979	0.0723821	0.93825	0.952462
NM_001170760	SRPK3	chrX:153046455-153051187	MCF7	MCF7-DR	0.000454982	0	-0.000656251	1	1
NM_001170761	SRPK3	chrX:153046455-153051187	MCF7	MCF7-DR	0.0485479	0	-0.0683928	1	1
NM_014370	SRPK3	chrX:153046455-153051187	MCF7	MCF7-DR	0.00233084	0	-0.00335878	1	1
NM_001163257	PLXNB3	chrX:153029650-153044801	MCF7	MCF7-DR	0.000127858	0.000110891	-0.205393	1	1
NM_005393	PLXNB3	chrX:153029650-153044801	MCF7	MCF7-DR	10.7511	2.74043	-1.97201	5e-05	0.000186859
NM_001012428	ASB11	chrX:15299830-15333746	MCF7	MCF7-DR	0	0	0	1	1
NM_001201583	ASB11	chrX:15299830-15333746	MCF7	MCF7-DR	0	0	0	1	1
NM_080873	ASB11	chrX:15299830-15333746	MCF7	MCF7-DR	0	0	0	1	1
NM_000033	ABCD1	chrX:152990322-153010216	MCF7	MCF7-DR	30.1028	2.1057	-3.83752	5e-05	0.000186859
NM_001139441	BCAP31	chrX:152965946-152990201	MCF7	MCF7-DR	4.62829	0	-2.4927	0.176	0.273657
NM_001139457	BCAP31	chrX:152965946-152990201	MCF7	MCF7-DR	24.1858	19.1448	-0.337208	0.44675	0.53808
NM_001256447	BCAP31	chrX:152965946-152990201	MCF7	MCF7-DR	209.445	87.839	-1.25364	5e-05	0.000186859
NM_005745	BCAP31	chrX:152965946-152990201	MCF7	MCF7-DR	22.8674	6.3115	-1.85723	0.0152	0.0358571
NM_001142805	SLC6A8	chrX:152953751-152962048	MCF7	MCF7-DR	0.205972	3.2067	3.96057	0.1488	0.241986
NM_001142806	SLC6A8	chrX:152953751-152962048	MCF7	MCF7-DR	5.92782	11.7052	0.98157	0.00625	0.0161919
NM_005629	SLC6A8	chrX:152953751-152962048	MCF7	MCF7-DR	6.27927	34.7295	2.46749	5e-05	0.000186859
NM_001039582	PNCK	chrX:152935187-152939816	MCF7	MCF7-DR	0.410013	0	-0.495708	1	1
NM_001135740	PNCK	chrX:152935187-152939816	MCF7	MCF7-DR	0.388394	0	-0.473417	1	1
NM_001395	DUSP9	chrX:152907896-152916781	MCF7	MCF7-DR	4.02439	1.42198	-1.50087	5e-05	0.000186859
NM_001130997	FAM58A	chrX:152853382-152864632	MCF7	MCF7-DR	12.043	14.0366	0.220999	0.4485	0.539827
NM_152274	FAM58A	chrX:152853382-152864632	MCF7	MCF7-DR	11.4024	6.75603	-0.755091	0.04035	0.0847277
NM_001001344	ATP2B3	chrX:152801579-152848387	MCF7	MCF7-DR	0	0.00661882	0.00951748	1	1
NM_021949	ATP2B3	chrX:152801579-152848387	MCF7	MCF7-DR	0	0.000128861	0.000185895	1	1
NM_001711	BGN	chrX:152713122-152775004	MCF7	MCF7-DR	0.435523	58.6109	7.07227	0.00035	0.00115812
NM_017518	HAUS7	chrX:152713122-152775004	MCF7	MCF7-DR	13.3032	21.3628	0.683323	0.04525	0.0934928
NR_073156	HAUS7	chrX:152713122-152775004	MCF7	MCF7-DR	1.2319	1.52078	0.303922	0.7333	0.791257
NM_080701	TREX2	chrX:152710177-152711945	MCF7	MCF7-DR	0.211234	0.201501	-0.0680549	1	1
NM_001136273	ZFP92	chrX:152683780-152687086	MCF7	MCF7-DR	0	1.23352	1.15932	5e-05	0.000186859
NM_001031739	ASB9	chrX:15262108-15288589	MCF7	MCF7-DR	0.383264	0.552872	0.528605	1	1
NM_001168530	ASB9	chrX:15262108-15288589	MCF7	MCF7-DR	0	0.142267	0.1919	1	1
NM_001168531	ASB9	chrX:15262108-15288589	MCF7	MCF7-DR	2.85667e-05	0.236873	13.0175	1	1
NM_024087	ASB9	chrX:15262108-15288589	MCF7	MCF7-DR	0.357987	0.206666	-0.792606	1	1
NM_001080485	ZNF275	chrX:152599612-152618384	MCF7	MCF7-DR	2.02774	2.63347	0.37709	0.0845	0.159839
NM_004988	MAGEA1	chrX:152481521-152486116	MCF7	MCF7-DR	0.0579785	0	-0.0813103	1	1
NM_032882	PNMA6A	chrX:152338258-152340864	MCF7	MCF7-DR	0	0.778171	0.830394	1	1
NM_001282535	PNMA3	chrX:152224765-152228827	MCF7	MCF7-DR	0	0	0	1	1
NM_013364	PNMA3	chrX:152224765-152228827	MCF7	MCF7-DR	0	8.75742	3.2865	5e-05	0.000186859
NM_001103150	PNMA5	chrX:152157367-152162671	MCF7	MCF7-DR	0	0	0	1	1
NM_001103151	PNMA5	chrX:152157367-152162671	MCF7	MCF7-DR	0	0	0	1	1
NM_001184924	PNMA5	chrX:152157367-152162671	MCF7	MCF7-DR	0	0	0	1	1
NM_052926	PNMA5	chrX:152157367-152162671	MCF7	MCF7-DR	0	0	0	1	1
NM_001178106	ZNF185	chrX:152082985-152142025	MCF7	MCF7-DR	1.19617	0.617706	-0.953433	0.2663	0.359311
NM_001178107	ZNF185	chrX:152082985-152142025	MCF7	MCF7-DR	0.864308	0.274541	-1.65452	0.3783	0.473609
NM_001178108	ZNF185	chrX:152082985-152142025	MCF7	MCF7-DR	4.4091	4.00294	-0.139427	0.65395	0.72427
NM_001178109	ZNF185	chrX:152082985-152142025	MCF7	MCF7-DR	0.126908	0.153958	0.278752	1	1
NM_001178110	ZNF185	chrX:152082985-152142025	MCF7	MCF7-DR	1.10232	1.44954	0.395054	0.5611	0.644017
NM_001178113	ZNF185	chrX:152082985-152142025	MCF7	MCF7-DR	0.0647662	0.064473	-0.00654539	1	1
NM_001178115	ZNF185	chrX:152082985-152142025	MCF7	MCF7-DR	0.285744	0.364386	0.350743	1	1
NM_007150	ZNF185	chrX:152082985-152142025	MCF7	MCF7-DR	8.35326e-05	0.000614749	2.87959	1	1
NM_001129765	NSDHL	chrX:151999510-152037907	MCF7	MCF7-DR	15.678	6.08027	-1.36653	0.06075	0.120848
NM_015922	NSDHL	chrX:151999510-152037907	MCF7	MCF7-DR	17.194	28.493	0.7287	0.1946	0.294161
NM_004344	CETN2	chrX:151995870-151999301	MCF7	MCF7-DR	57.3509	31.7087	-0.854938	5e-05	0.000186859
NM_005362	MAGEA3	chrX:151934651-151938240	MCF7	MCF7-DR	0	0	0	1	1
NM_001129826	CSAG3	chrX:151922444-151928738	MCF7	MCF7-DR	0	0	0	1	1
NM_001129828	CSAG3	chrX:151922444-151928738	MCF7	MCF7-DR	0	0	0	1	1
NR_130638	CSAG3	chrX:151922444-151928738	MCF7	MCF7-DR	0	0	0	1	1
NM_001282501	MAGEA2	chrX:151918386-151922408	MCF7	MCF7-DR	0	0	0	1	1
NM_001282502	MAGEA2	chrX:151918386-151922408	MCF7	MCF7-DR	0	0	0	1	1
NM_001282504	MAGEA2	chrX:151918386-151922408	MCF7	MCF7-DR	0	0	0	1	1
NM_001282505	MAGEA2	chrX:151918386-151922408	MCF7	MCF7-DR	0	0	0	1	1
NM_005361	MAGEA2	chrX:151918386-151922408	MCF7	MCF7-DR	0	0	0	1	1
NM_153488	MAGEA2B	chrX:151918386-151922408	MCF7	MCF7-DR	0	0	0	1	1
NM_175742	MAGEA2	chrX:151918386-151922408	MCF7	MCF7-DR	0	0	0	1	1
NM_175743	MAGEA2	chrX:151918386-151922408	MCF7	MCF7-DR	0	0	0	1	1
NM_001102576	CSAG1	chrX:151903226-151909518	MCF7	MCF7-DR	0	0	0	1	1
NM_153478	CSAG1	chrX:151903226-151909518	MCF7	MCF7-DR	0	0	0	1	1
NM_001166386	MAGEA12	chrX:151895977-151903184	MCF7	MCF7-DR	0	0	0	1	1
NM_001166387	MAGEA12	chrX:151895977-151903184	MCF7	MCF7-DR	0	0	0	1	1
NM_005367	MAGEA12	chrX:151895977-151903184	MCF7	MCF7-DR	0	0	0	1	1
NR_073432	CSAG4	chrX:151895977-151903184	MCF7	MCF7-DR	0	0	0	1	1
NM_005363	MAGEA6	chrX:151867244-151870814	MCF7	MCF7-DR	0	0	0	1	1
NM_175868	MAGEA6	chrX:151867244-151870814	MCF7	MCF7-DR	0	0	0	1	1
NM_018558	GABRQ	chrX:151806636-151821825	MCF7	MCF7-DR	0	0	0	1	1
NM_000808	GABRA3	chrX:151335633-151619831	MCF7	MCF7-DR	0	0.126034	0.17125	1	1
NM_001011543	MAGEA10	chrX:151282520-151307050	MCF7	MCF7-DR	0	0	0	1	1
NM_001204811	MAGEA10-MAGEA5	chrX:151282520-151307050	MCF7	MCF7-DR	0	0	0	1	1
NM_001251828	MAGEA10	chrX:151282520-151307050	MCF7	MCF7-DR	0	0	0	1	1
NM_021048	MAGEA10	chrX:151282520-151307050	MCF7	MCF7-DR	0	0	0	1	1
NM_021049	MAGEA5	chrX:151282520-151307050	MCF7	MCF7-DR	0	0	0	1	1
NM_004961	GABRE	chrX:151121595-151143151	MCF7	MCF7-DR	0	0	0	1	1
NM_001011548	MAGEA4	chrX:151081360-151093642	MCF7	MCF7-DR	0.0314005	0	-0.0446047	1	1
NM_001011549	MAGEA4	chrX:151081360-151093642	MCF7	MCF7-DR	0.0446249	0	-0.062985	1	1
NM_001011550	MAGEA4	chrX:151081360-151093642	MCF7	MCF7-DR	0.0454144	0	-0.0640749	1	1
NM_002362	MAGEA4	chrX:151081360-151093642	MCF7	MCF7-DR	0.0273626	0	-0.0389455	1	1
NM_005140	CNGA2	chrX:150903217-150914036	MCF7	MCF7-DR	0	0	0	1	1
NM_033085	FATE1	chrX:150884507-150891664	MCF7	MCF7-DR	0	0	0	1	1
NM_024082	PRRG3	chrX:150863729-150870063	MCF7	MCF7-DR	0	0	0	1	1
NR_033262	PRRG3	chrX:150863729-150870063	MCF7	MCF7-DR	0	0	0	1	1
NM_173493	PASD1	chrX:150732006-150845211	MCF7	MCF7-DR	0	0	0	1	1
NM_001017980	VMA21	chrX:150565656-150577836	MCF7	MCF7-DR	8.80503	11.766	0.41822	0.01985	0.0455166
NM_004224	GPR50	chrX:150345055-150349937	MCF7	MCF7-DR	0	0	0	1	1
NM_001301228	HMGB3	chrX:150148980-150159248	MCF7	MCF7-DR	3.67268	2.17659	-0.754764	0.1943	0.293954
NM_001301229	HMGB3	chrX:150148980-150159248	MCF7	MCF7-DR	6.3035	0	-2.86859	0.12005	0.211589
NM_001301231	HMGB3	chrX:150148980-150159248	MCF7	MCF7-DR	0	0	0	1	1
NM_005342	HMGB3	chrX:150148980-150159248	MCF7	MCF7-DR	33.1321	15.9973	-1.0504	5e-05	0.000186859
NM_001184808	CD99L2	chrX:149934808-150067289	MCF7	MCF7-DR	0	0	0	1	1
NM_001242614	CD99L2	chrX:149934808-150067289	MCF7	MCF7-DR	0.0453141	0	-0.0639365	1	1
NM_031462	CD99L2	chrX:149934808-150067289	MCF7	MCF7-DR	7.93677	8.39371	0.0807566	0.67625	0.743118
NM_134445	CD99L2	chrX:149934808-150067289	MCF7	MCF7-DR	0	0	0	1	1
NM_134446	CD99L2	chrX:149934808-150067289	MCF7	MCF7-DR	0.121136	0.00225717	-5.74596	1	1
NM_003828	MTMR1	chrX:149861868-149933575	MCF7	MCF7-DR	9.51622	5.7346	-0.730694	0.0002	0.000688785
NM_000252	MTM1	chrX:149737046-149841616	MCF7	MCF7-DR	5.23584	2.01085	-1.38062	5e-05	0.000186859
NM_001177465	MAMLD1	chrX:149531544-149682448	MCF7	MCF7-DR	0.478121	0.424921	-0.17018	1	1
NM_001177466	MAMLD1	chrX:149531544-149682448	MCF7	MCF7-DR	1.74763e-05	0	-2.52128e-05	1	1
NM_005491	MAMLD1	chrX:149531544-149682448	MCF7	MCF7-DR	1.67846	1.70092	0.0191757	0.94335	0.956269
NM_001013845	CXorf40B	chrX:149100414-149106716	MCF7	MCF7-DR	16.2754	16.5788	0.0266508	0.8959	0.919493
NM_001166400	MAGEA8	chrX:148958632-149025779	MCF7	MCF7-DR	0	0	0	1	1
NM_001166401	MAGEA8	chrX:148958632-149025779	MCF7	MCF7-DR	1.57973e-05	0	-2.27905e-05	1	1
NM_005364	MAGEA8	chrX:148958632-149025779	MCF7	MCF7-DR	0.0283083	0	-0.0402729	1	1
NR_102703	MAGEA8-AS1	chrX:148958632-149025779	MCF7	MCF7-DR	0	0	0	1	1
NM_001177475	MOSPD2	chrX:14891526-14939459	MCF7	MCF7-DR	0	9.87315e-06	1.42439e-05	1	1
NM_152581	MOSPD2	chrX:14891526-14939459	MCF7	MCF7-DR	5.5624	1.57479	-1.82054	5e-05	0.000186859
NM_001080790	MAGEA9B	chrX:148863592-148869399	MCF7	MCF7-DR	0	0	0	1	1
NM_005365	MAGEA9	chrX:148863592-148869399	MCF7	MCF7-DR	0	0	0	1	1
NM_001164415	HSFX2	chrX:148855725-148858528	MCF7	MCF7-DR	0	0	0	1	1
NM_016153	HSFX1	chrX:148855725-148858528	MCF7	MCF7-DR	0	0	0	1	1
NM_001011544	MAGEA11	chrX:148769902-148798928	MCF7	MCF7-DR	0	0	0	1	1
NM_005366	MAGEA11	chrX:148769902-148798928	MCF7	MCF7-DR	0	0	0	1	1
NM_001174092	TMEM185A	chrX:148678215-148713568	MCF7	MCF7-DR	0.873997	0.783527	-0.157646	0.787	0.834405
NM_001282302	TMEM185A	chrX:148678215-148713568	MCF7	MCF7-DR	6.34198	4.16745	-0.605769	0.26175	0.354668
NM_032508	TMEM185A	chrX:148678215-148713568	MCF7	MCF7-DR	1.1994	1.24291	0.0514086	0.9432	0.956215
NR_104121	TMEM185A	chrX:148678215-148713568	MCF7	MCF7-DR	0.0320687	0.122796	1.93702	1	1
NM_001171907	CXorf40A	chrX:148622518-148632086	MCF7	MCF7-DR	1.16364	0.361567	-1.68631	0.0401	0.084292
NM_001171908	CXorf40A	chrX:148622518-148632086	MCF7	MCF7-DR	0	0	0	1	1
NM_001171909	CXorf40A	chrX:148622518-148632086	MCF7	MCF7-DR	0.104867	0.0316672	-1.72749	1	1
NM_178124	CXorf40A	chrX:148622518-148632086	MCF7	MCF7-DR	3.57766	2.21086	-0.694405	0.01605	0.0376696
NM_001018113	FANCB	chrX:14861528-14891184	MCF7	MCF7-DR	1.67759	2.31121	0.462263	0.0908	0.169732
NM_152633	FANCB	chrX:14861528-14891184	MCF7	MCF7-DR	0.0415095	0	-0.058676	1	1
NM_000202	IDS	chrX:148560294-148586884	MCF7	MCF7-DR	9.1149	4.09278	-1.15515	5e-05	0.000186859
NM_001166550	IDS	chrX:148560294-148586884	MCF7	MCF7-DR	0.505005	0	-0.589768	1	1
NM_006123	IDS	chrX:148560294-148586884	MCF7	MCF7-DR	12.6738	3.31003	-1.93693	0.00105	0.00319021
NR_104128	IDS	chrX:148560294-148586884	MCF7	MCF7-DR	6.23086	1.73022	-1.84848	0.0114	0.0277101
NM_001169122	AFF2	chrX:147582138-148082193	MCF7	MCF7-DR	0	0	0	1	1
NM_001169123	AFF2	chrX:147582138-148082193	MCF7	MCF7-DR	0	0	0	1	1
NM_001169124	AFF2	chrX:147582138-148082193	MCF7	MCF7-DR	0	0	0	1	1
NM_001169125	AFF2	chrX:147582138-148082193	MCF7	MCF7-DR	0	0	0	1	1
NM_001170628	AFF2	chrX:147582138-148082193	MCF7	MCF7-DR	0	0	0	1	1
NM_002025	AFF2	chrX:147582138-148082193	MCF7	MCF7-DR	0	0	0	1	1
NM_152578	FMR1NB	chrX:147062848-147108187	MCF7	MCF7-DR	0	0	0	1	1
NM_001185075	FMR1	chrX:146990948-147032647	MCF7	MCF7-DR	0	0	0	1	1
NM_001185076	FMR1	chrX:146990948-147032647	MCF7	MCF7-DR	5.28421	7.93967	0.58739	0.0157	0.0369225
NM_001185081	FMR1	chrX:146990948-147032647	MCF7	MCF7-DR	0	0	0	1	1
NM_001185082	FMR1	chrX:146990948-147032647	MCF7	MCF7-DR	2.59878	1.12743	-1.20479	0.06705	0.131261
NM_002024	FMR1	chrX:146990948-147032647	MCF7	MCF7-DR	2.60808	1.81807	-0.520586	0.22915	0.32719
NR_024499	FMR1-AS1	chrX:146990948-147032647	MCF7	MCF7-DR	0	0	0	1	1
NR_024500	FMR1-AS1	chrX:146990948-147032647	MCF7	MCF7-DR	0	0	0	1	1
NR_024501	FMR1-AS1	chrX:146990948-147032647	MCF7	MCF7-DR	0	0	0	1	1
NR_024502	FMR1-AS1	chrX:146990948-147032647	MCF7	MCF7-DR	0	0.000163033	0.000235188	1	1
NR_024503	FMR1-AS1	chrX:146990948-147032647	MCF7	MCF7-DR	0.0416676	0.0201876	-1.04546	1	1
NR_033699	FMR1	chrX:146990948-147032647	MCF7	MCF7-DR	0	0	0	1	1
NR_033700	FMR1	chrX:146990948-147032647	MCF7	MCF7-DR	0	0	0	1	1
NM_001144064	CXorf51A	chrX:145895621-145896249	MCF7	MCF7-DR	0	0	0	1	1
NM_001244892	CXorf51B	chrX:145891301-145891929	MCF7	MCF7-DR	0	0	0	1	1
NM_001118885	GLRA2	chrX:14547419-14749933	MCF7	MCF7-DR	0	0	0	1	1
NM_001118886	GLRA2	chrX:14547419-14749933	MCF7	MCF7-DR	0	0	0	1	1
NM_001171942	GLRA2	chrX:14547419-14749933	MCF7	MCF7-DR	0	0	0	1	1
NM_002063	GLRA2	chrX:14547419-14749933	MCF7	MCF7-DR	0	0	0	1	1
NM_004709	TMEM257	chrX:144908927-144911370	MCF7	MCF7-DR	0	0	0	1	1
NM_001144003	SLITRK2	chrX:144899346-144907360	MCF7	MCF7-DR	0	0	0	1	1
NM_001144004	SLITRK2	chrX:144899346-144907360	MCF7	MCF7-DR	0	0	0	1	1
NM_001144005	SLITRK2	chrX:144899346-144907360	MCF7	MCF7-DR	0	0	0	1	1
NM_001144006	SLITRK2	chrX:144899346-144907360	MCF7	MCF7-DR	0	0	0	1	1
NM_001144008	SLITRK2	chrX:144899346-144907360	MCF7	MCF7-DR	0	0	0	1	1
NM_001144009	SLITRK2	chrX:144899346-144907360	MCF7	MCF7-DR	0	0	0	1	1
NM_001144010	SLITRK2	chrX:144899346-144907360	MCF7	MCF7-DR	0	0	0	1	1
NM_032539	SLITRK2	chrX:144899346-144907360	MCF7	MCF7-DR	0	0	0	1	1
NM_001009614	SPANXN1	chrX:144329106-144337728	MCF7	MCF7-DR	0	0	0	1	1
NM_001012989	UBE2NL	chrX:142967172-142968357	MCF7	MCF7-DR	0	0	0	1	1
NM_001009615	SPANXN2	chrX:142795134-142803762	MCF7	MCF7-DR	0	0	0	1	1
NM_001184749	SLITRK4	chrX:142710594-142723926	MCF7	MCF7-DR	0.003669	0.146966	5.32395	1	1
NM_001184750	SLITRK4	chrX:142710594-142723926	MCF7	MCF7-DR	0.0592543	1.57135e-05	-11.8807	1	1
NM_173078	SLITRK4	chrX:142710594-142723926	MCF7	MCF7-DR	3.11118e-06	0.403622	16.9852	1	1
NR_110506	UBE2E4P	chrX:14262386-14263545	MCF7	MCF7-DR	0.352255	0.719731	1.03084	1	1
NM_001009609	SPANXN3	chrX:142596563-142605303	MCF7	MCF7-DR	0	0	0	1	1
NM_001009613	SPANXN4	chrX:142113703-142122066	MCF7	MCF7-DR	0	0	0	1	1
NM_016249	MAGEC2	chrX:141290127-141293076	MCF7	MCF7-DR	0	0	0	1	1
NM_005462	MAGEC1	chrX:140991641-140997187	MCF7	MCF7-DR	0	0	0	1	1
NM_138702	MAGEC3	chrX:140926101-140985618	MCF7	MCF7-DR	0	0	0	1	1
NM_177456	MAGEC3	chrX:140926101-140985618	MCF7	MCF7-DR	0.0306587	0	-0.0435667	1	1
NM_022661	SPANXC	chrX:140785557-140786896	MCF7	MCF7-DR	0	0	0	1	1
NM_032417	SPANXD	chrX:140785557-140786896	MCF7	MCF7-DR	0	0	0	1	1
NM_013453	SPANXA1	chrX:140590842-140738069	MCF7	MCF7-DR	0	0	0	1	1
NR_037183	SPANXA2-OT1	chrX:140590842-140738069	MCF7	MCF7-DR	0	0.0278298	0.0396014	1	1
NM_012317	LDOC1	chrX:140269930-140271399	MCF7	MCF7-DR	49.5358	20.4978	-1.27301	5e-05	0.000186859
NM_001042479	GEMIN8	chrX:14024844-14048035	MCF7	MCF7-DR	1.74533	0.213744	-3.02954	0.18475	0.283353
NM_001042480	GEMIN8	chrX:14024844-14048035	MCF7	MCF7-DR	0.163064	0.316153	0.955183	1	1
NM_017856	GEMIN8	chrX:14024844-14048035	MCF7	MCF7-DR	0	0	0	1	1
NR_125730	RNU6-2	chrX:140212214-140212321	MCF7	MCF7-DR	0	0	0	1	1
NM_032461	SPANXB1	chrX:140096760-140097876	MCF7	MCF7-DR	0	0	0	1	1
NM_004065	CDR1	chrX:139865424-139866723	MCF7	MCF7-DR	0	0.0945225	0.130302	1	1
NM_005634	SOX3	chrX:139585151-139587225	MCF7	MCF7-DR	0.54934	0.027279	-4.33184	1	1
NM_001013403	CXorf66	chrX:139037883-139047677	MCF7	MCF7-DR	0	0	0	1	1
NM_001010986	ATP11C	chrX:138808504-138914447	MCF7	MCF7-DR	0	3.41133	2.14121	0.12705	0.215594
NM_173694	ATP11C	chrX:138808504-138914447	MCF7	MCF7-DR	7.44793	3.55448	-1.0672	5e-05	0.000186859
NM_001099855	MCF2	chrX:138663929-138790381	MCF7	MCF7-DR	1.49111e-07	0	-2.15122e-07	1	1
NM_001171876	MCF2	chrX:138663929-138790381	MCF7	MCF7-DR	0	0	0	1	1
NM_001171877	MCF2	chrX:138663929-138790381	MCF7	MCF7-DR	0.00829407	0	-0.0119165	1	1
NM_001171878	MCF2	chrX:138663929-138790381	MCF7	MCF7-DR	0.000601925	0	-0.000868133	1	1
NM_001171879	MCF2	chrX:138663929-138790381	MCF7	MCF7-DR	0	0	0	1	1
NM_005369	MCF2	chrX:138663929-138790381	MCF7	MCF7-DR	0	0	0	1	1
NM_000133	F9	chrX:138612894-138645617	MCF7	MCF7-DR	0	0	0	1	1
NR_028597	SRD5A1P1	chrX:138528977-138531132	MCF7	MCF7-DR	0	0	0	1	1
NM_001001994	GPM6B	chrX:13789061-13956831	MCF7	MCF7-DR	0.188907	0.0344372	-2.45564	1	1
NM_001001995	GPM6B	chrX:13789061-13956831	MCF7	MCF7-DR	0.174815	0.0302217	-2.53218	1	1
NM_001001996	GPM6B	chrX:13789061-13956831	MCF7	MCF7-DR	0	0	0	1	1
NM_005278	GPM6B	chrX:13789061-13956831	MCF7	MCF7-DR	1.70974e-05	1.98489e-05	0.215284	1	1
NM_001139498	FGF13	chrX:137713733-138287185	MCF7	MCF7-DR	1.22872e-06	0	-1.77267e-06	1	1
NM_001139500	FGF13	chrX:137713733-138287185	MCF7	MCF7-DR	3.6776e-06	0	-5.30565e-06	1	1
NM_001139501	FGF13	chrX:137713733-138287185	MCF7	MCF7-DR	5.81491e-07	12.4007	24.3461	0.2525	0.345366
NM_001139502	FGF13	chrX:137713733-138287185	MCF7	MCF7-DR	0.0227236	6.27081	8.10832	0.20285	0.301351
NM_004114	FGF13	chrX:137713733-138287185	MCF7	MCF7-DR	0	0	0	1	1
NM_033642	FGF13	chrX:137713733-138287185	MCF7	MCF7-DR	0.021582	0	-0.030805	1	1
NR_038405	FGF13-AS1	chrX:137713733-138287185	MCF7	MCF7-DR	0	0	0	1	1
NM_003611	OFD1	chrX:13752831-13787480	MCF7	MCF7-DR	3.38	3.21727	-0.0711879	0.73145	0.789776
NM_001011658	TRAPPC2	chrX:13730360-13752754	MCF7	MCF7-DR	1.12396	0.933258	-0.268242	0.5354	0.620189
NM_001128835	TRAPPC2	chrX:13730360-13752754	MCF7	MCF7-DR	0.0619114	0.147337	1.25085	1	1
NM_014563	TRAPPC2	chrX:13730360-13752754	MCF7	MCF7-DR	0.292118	0.667624	1.19249	1	1
NM_001195328	RAB9A	chrX:13707239-13727944	MCF7	MCF7-DR	2.29348	1.56585	-0.550592	0.4425	0.534129
NM_004251	RAB9A	chrX:13707239-13727944	MCF7	MCF7-DR	4.40229	8.77146	0.994564	0.0027	0.00761551
NM_001297563	TCEANC	chrX:13671224-13683527	MCF7	MCF7-DR	0.0510453	0	-0.0718249	1	1
NM_001297564	TCEANC	chrX:13671224-13683527	MCF7	MCF7-DR	0.0431808	0.149797	1.79455	1	1
NM_152634	TCEANC	chrX:13671224-13683527	MCF7	MCF7-DR	0.0547095	9.33485e-05	-9.19495	1	1
NM_003413	ZIC3	chrX:136648345-136654259	MCF7	MCF7-DR	0.105345	0	-0.144497	1	1
NM_054021	GPR101	chrX:136112306-136113833	MCF7	MCF7-DR	0	0.0332254	0.047155	1	1
NM_001164803	RBMX	chrX:135951352-135962939	MCF7	MCF7-DR	21.6312	10.2389	-1.07905	0.04545	0.0938571
NM_002139	RBMX	chrX:135951352-135962939	MCF7	MCF7-DR	110.131	97.9875	-0.168549	0.338	0.433161
NR_002735	SNORD61	chrX:135951352-135962939	MCF7	MCF7-DR	0	0	0	1	1
NR_028476	RBMX	chrX:135951352-135962939	MCF7	MCF7-DR	0.386871	0.0838177	-2.20653	1	1
NR_028477	RBMX	chrX:135951352-135962939	MCF7	MCF7-DR	0.879356	0.955433	0.119706	0.8781	0.9053
NM_001167890	EGFL6	chrX:13587693-13651694	MCF7	MCF7-DR	0	0	0	1	1
NM_015507	EGFL6	chrX:13587693-13651694	MCF7	MCF7-DR	0	0	0	1	1
NM_004840	ARHGEF6	chrX:135747711-135863503	MCF7	MCF7-DR	0.737546	0.208622	-1.82184	1	1
NM_000074	CD40LG	chrX:135730335-135742549	MCF7	MCF7-DR	0	0	0	1	1
NM_016267	VGLL1	chrX:135614310-135638966	MCF7	MCF7-DR	0.835834	0	-0.876436	1	1
NM_001163280	HTATSF1	chrX:135579237-135594503	MCF7	MCF7-DR	12.5694	9.46491	-0.409256	0.1098	0.198117
NM_014500	HTATSF1	chrX:135579237-135594503	MCF7	MCF7-DR	16.4186	9.77688	-0.747885	0.0021	0.00604523
NM_001727	BRS3	chrX:135570124-135574598	MCF7	MCF7-DR	0	0	0	1	1
NM_153834	GPR112	chrX:135383121-135499047	MCF7	MCF7-DR	0	0	0	1	1
NM_001173516	MAP7D3	chrX:135295378-135338641	MCF7	MCF7-DR	0	0	0	1	1
NM_001173517	MAP7D3	chrX:135295378-135338641	MCF7	MCF7-DR	0.170248	0.353599	1.05448	1	1
NM_024597	MAP7D3	chrX:135295378-135338641	MCF7	MCF7-DR	3.78447	8.32717	1.13774	5e-05	0.000186859
NM_001159699	FHL1	chrX:135228860-135293518	MCF7	MCF7-DR	0	0	0	1	1
NM_001159700	FHL1	chrX:135228860-135293518	MCF7	MCF7-DR	0	0.326735	0.40788	1	1
NM_001159701	FHL1	chrX:135228860-135293518	MCF7	MCF7-DR	0.00360638	0	-0.00519355	1	1
NM_001159702	FHL1	chrX:135228860-135293518	MCF7	MCF7-DR	0.25435	2.10143	3.04649	0.03445	0.0736803
NM_001159703	FHL1	chrX:135228860-135293518	MCF7	MCF7-DR	0.123168	5.56694	5.49818	0.12935	0.218134
NM_001159704	FHL1	chrX:135228860-135293518	MCF7	MCF7-DR	0	0	0	1	1
NM_001167819	FHL1	chrX:135228860-135293518	MCF7	MCF7-DR	8.00859e-05	0.614361	12.9053	1	1
NM_001449	FHL1	chrX:135228860-135293518	MCF7	MCF7-DR	3.76613	54.7253	3.86105	5e-05	0.000186859
NR_027621	FHL1	chrX:135228860-135293518	MCF7	MCF7-DR	0	0	0	1	1
NM_001042537	SLC9A6	chrX:135067582-135129428	MCF7	MCF7-DR	0.642765	4.40861	2.77796	0.0311	0.0674167
NM_001177651	SLC9A6	chrX:135067582-135129428	MCF7	MCF7-DR	0.634495	1.53787	1.27725	0.457	0.54793
NM_006359	SLC9A6	chrX:135067582-135129428	MCF7	MCF7-DR	0.14199	0.11089	-0.356669	1	1
NM_173470	MMGT1	chrX:135044230-135056134	MCF7	MCF7-DR	10.5485	16.0851	0.608688	0.001	0.00305326
NM_018666	SAGE1	chrX:134975784-134995220	MCF7	MCF7-DR	0	0	0	1	1
NM_001291527	CT45A10	chrX:134945650-134975579	MCF7	MCF7-DR	0	2.99413	1.99788	5e-05	0.000186859
NM_001291528	CT45A10	chrX:134945650-134975579	MCF7	MCF7-DR	0	1.25298	1.17183	0.0493	0.100738
NM_001291529	CT45A10	chrX:134945650-134975579	MCF7	MCF7-DR	0	6.83334	2.96963	5e-05	0.000186859
NM_001291530	CT45A10	chrX:134945650-134975579	MCF7	MCF7-DR	0	0.0010093	0.00145538	1	1
NM_001291543	CT45A7	chrX:134945650-134975579	MCF7	MCF7-DR	0	0.134482	0.182034	1	1
NM_001007551	CT45A5	chrX:134847184-134891539	MCF7	MCF7-DR	0	0.0321111	0.0455983	1	1
NM_001017417	CT45A1	chrX:134847184-134891539	MCF7	MCF7-DR	0	0	0	1	1
NM_001017435	CT45A3	chrX:134847184-134891539	MCF7	MCF7-DR	0	0.251296	0.323423	1	1
NM_001017436	CT45A4	chrX:134847184-134891539	MCF7	MCF7-DR	0	0.100732	0.138463	1	1
NM_001017438	CT45A6	chrX:134847184-134891539	MCF7	MCF7-DR	0	0	0	1	1
NM_001172288	CT45A5	chrX:134847184-134891539	MCF7	MCF7-DR	0	0.00120307	0.00173462	1	1
NM_001291535	CT45A8	chrX:134847184-134891539	MCF7	MCF7-DR	0	0	0	1	1
NM_182540	DDX26B	chrX:134654007-134716460	MCF7	MCF7-DR	2.61618	1.7637	-0.568857	0.01885	0.0434597
NR_046740	DDX26B-AS1	chrX:134654007-134716460	MCF7	MCF7-DR	0	0	0	1	1
NM_152695	ZNF449	chrX:134478695-134497338	MCF7	MCF7-DR	1.54433	0.957426	-0.689747	0.01685	0.0393517
NM_001185063	ZNF75D	chrX:134382535-134478012	MCF7	MCF7-DR	0.123597	0	-0.168125	1	1
NM_007131	ZNF75D	chrX:134382535-134478012	MCF7	MCF7-DR	3.19034	0.732172	-2.12346	5e-05	0.000186859
NR_110381	ZNF75D	chrX:134382535-134478012	MCF7	MCF7-DR	0.0403229	0	-0.0570314	1	1
NM_001031705	CT55	chrX:134290460-134305751	MCF7	MCF7-DR	0	0.0268253	0.0381907	1	1
NM_017863	CT55	chrX:134290460-134305751	MCF7	MCF7-DR	0	2.37514e-05	3.42656e-05	1	1
NM_001078172	FAM127B	chrX:134184962-134186221	MCF7	MCF7-DR	49.9189	27.7011	-0.849641	5e-05	0.000186859
NM_001134321	FAM127B	chrX:134184962-134186221	MCF7	MCF7-DR	28.1758	22.2324	-0.34179	0.3314	0.426633
NM_001078171	FAM127A	chrX:134166332-134167575	MCF7	MCF7-DR	73.28	52.3528	-0.485153	0.0066	0.0169899
NM_001078173	FAM127C	chrX:134154533-134156566	MCF7	MCF7-DR	21.4846	6.89478	-1.63973	5e-05	0.000186859
NM_001163438	SMIM10	chrX:134124967-134126503	MCF7	MCF7-DR	0	8.04135	3.17654	5e-05	0.000186859
NM_019556	MOSPD1	chrX:134021661-134049297	MCF7	MCF7-DR	6.5003	7.24604	0.156686	0.4622	0.552662
NM_001166599	FAM122B	chrX:133903595-133988641	MCF7	MCF7-DR	13.5276	4.13055	-1.7115	5e-05	0.000186859
NM_001166600	FAM122B	chrX:133903595-133988641	MCF7	MCF7-DR	1.19276	0.182178	-2.71088	0.37555	0.470731
NM_001170756	FAM122B	chrX:133903595-133988641	MCF7	MCF7-DR	4.31409	2.09053	-1.04519	0.0578	0.115863
NM_001170757	FAM122B	chrX:133903595-133988641	MCF7	MCF7-DR	2.68148	0.964439	-1.47527	0.098	0.18089
NM_001170779	FAM122C	chrX:133903595-133988641	MCF7	MCF7-DR	0	0.000372538	0.000537359	1	1
NM_001170780	FAM122C	chrX:133903595-133988641	MCF7	MCF7-DR	0.722745	0.106384	-2.7642	1	1
NM_001170781	FAM122C	chrX:133903595-133988641	MCF7	MCF7-DR	0.596416	0.0739608	-3.01149	1	1
NM_001170782	FAM122C	chrX:133903595-133988641	MCF7	MCF7-DR	0	0.0414831	0.0586394	1	1
NM_001170783	FAM122C	chrX:133903595-133988641	MCF7	MCF7-DR	0	0	0	1	1
NM_001170784	FAM122C	chrX:133903595-133988641	MCF7	MCF7-DR	0	0	0	1	1
NM_138819	FAM122C	chrX:133903595-133988641	MCF7	MCF7-DR	0	0.144245	0.194396	1	1
NM_145284	FAM122B	chrX:133903595-133988641	MCF7	MCF7-DR	7.31263	3.12031	-1.2287	0.0015	0.0044345
NM_021796	PLAC1	chrX:133699872-133792513	MCF7	MCF7-DR	0.174904	1.99279	3.51016	0.0567	0.113923
NM_000194	HPRT1	chrX:133594174-133634698	MCF7	MCF7-DR	53.5561	54.5102	0.025474	0.87825	0.905322
NM_001015877	PHF6	chrX:133507341-133562822	MCF7	MCF7-DR	8.80852	10.3061	0.226523	0.33495	0.430449
NM_032335	PHF6	chrX:133507341-133562822	MCF7	MCF7-DR	2.17322	4.1677	0.939417	0.2634	0.356295
NM_032458	PHF6	chrX:133507341-133562822	MCF7	MCF7-DR	3.53895	6.04572	0.772595	0.0379	0.0802201
NM_001101357	CCDC160	chrX:133371076-133379808	MCF7	MCF7-DR	0	0.109143	0.149445	1	1
NM_001135995	ATXN3L	chrX:13328770-13338518	MCF7	MCF7-DR	0	0	0	1	1
NR_046087	GS1-600G8.3	chrX:13328770-13338518	MCF7	MCF7-DR	0	0	0	1	1
NM_001164617	GPC3	chrX:132669775-133119673	MCF7	MCF7-DR	0	0.295472	0.373478	1	1
NM_001164618	GPC3	chrX:132669775-133119673	MCF7	MCF7-DR	2.33024e-05	0	-3.36179e-05	1	1
NM_001164619	GPC3	chrX:132669775-133119673	MCF7	MCF7-DR	0.0422695	0	-0.0597284	1	1
NM_004484	GPC3	chrX:132669775-133119673	MCF7	MCF7-DR	4.45115e-06	5.71165	20.2913	0.2078	0.306091
NM_001448	GPC4	chrX:132435063-132549205	MCF7	MCF7-DR	1.109	3.94248	1.82984	5e-05	0.000186859
NM_016521	TFDP3	chrX:132350696-132352376	MCF7	MCF7-DR	0	0	0	1	1
NM_031907	USP26	chrX:132159506-132162300	MCF7	MCF7-DR	0	0	0	1	1
NM_001077188	HS6ST2	chrX:131760037-132095423	MCF7	MCF7-DR	0.258803	2.3551	3.18586	0.23335	0.331398
NM_147175	HS6ST2	chrX:131760037-132095423	MCF7	MCF7-DR	2.79091	8.02036	1.52293	5e-05	0.000186859
NR_046691	HS6ST2-AS1	chrX:131760037-132095423	MCF7	MCF7-DR	0	0	0	1	1
NM_001170701	MBNL3	chrX:131337051-131623996	MCF7	MCF7-DR	0.0145795	0.0392512	1.42879	1	1
NM_001170702	MBNL3	chrX:131337051-131623996	MCF7	MCF7-DR	0	1.72191e-05	2.48417e-05	1	1
NM_001170703	MBNL3	chrX:131337051-131623996	MCF7	MCF7-DR	0.00167309	0.184853	6.78772	1	1
NM_001170704	MBNL3	chrX:131337051-131623996	MCF7	MCF7-DR	0	4.93985e-05	7.12652e-05	1	1
NM_001271186	RAP2C	chrX:131337051-131623996	MCF7	MCF7-DR	0	0	0	1	1
NM_001271187	RAP2C	chrX:131337051-131623996	MCF7	MCF7-DR	0.258065	0.0773034	-1.73913	1	1
NM_018388	MBNL3	chrX:131337051-131623996	MCF7	MCF7-DR	3.30216	0.454373	-2.86146	5e-05	0.000186859
NM_021183	RAP2C	chrX:131337051-131623996	MCF7	MCF7-DR	23.7805	6.21576	-1.93578	5e-05	0.000186859
NM_133486	MBNL3	chrX:131337051-131623996	MCF7	MCF7-DR	0.363228	0	-0.447027	1	1
NR_073150	RAP2C	chrX:131337051-131623996	MCF7	MCF7-DR	0	0	0	1	1
NR_110410	RAP2C-AS1	chrX:131337051-131623996	MCF7	MCF7-DR	0.529354	0.0922537	-2.52055	1	1
NM_194277	FRMD7	chrX:131211020-131262050	MCF7	MCF7-DR	0.0511392	0.0126936	-2.01033	1	1
NM_001042452	STK26	chrX:131157244-131209971	MCF7	MCF7-DR	1.1596	1.40669	0.278681	0.71295	0.773633
NM_001042453	STK26	chrX:131157244-131209971	MCF7	MCF7-DR	3.58123	0.80631	-2.15105	0.00745	0.0189299
NM_016542	STK26	chrX:131157244-131209971	MCF7	MCF7-DR	18.4112	11.9832	-0.619575	0.001	0.00305326
NR_026975	FIRRE	chrX:130836677-130964671	MCF7	MCF7-DR	0.991268	0.605158	-0.711962	0.062	0.122953
NM_001004486	OR13H1	chrX:130678047-130678974	MCF7	MCF7-DR	0	0	0	1	1
NM_174901	FAM9C	chrX:13053735-13062917	MCF7	MCF7-DR	0	0	0	1	1
NM_001170961	IGSF1	chrX:130407482-130423403	MCF7	MCF7-DR	0.0355659	0.0105663	-1.75102	1	1
NM_001170962	IGSF1	chrX:130407482-130423403	MCF7	MCF7-DR	0.0733384	0	-0.102105	1	1
NM_001170963	IGSF1	chrX:130407482-130423403	MCF7	MCF7-DR	0.247406	0.000165338	-10.5472	1	1
NM_001555	IGSF1	chrX:130407482-130423403	MCF7	MCF7-DR	0.131138	0.894498	2.77	0.0799	0.152475
NM_205833	IGSF1	chrX:130407482-130423403	MCF7	MCF7-DR	0.216986	1.55535	2.84156	0.14165	0.232763
NM_001282607	ARHGAP36	chrX:130192215-130223859	MCF7	MCF7-DR	0	0	0	1	1
NM_144967	ARHGAP36	chrX:130192215-130223859	MCF7	MCF7-DR	0	0	0	1	1
NM_021109	TMSB4X	chrX:12993225-12995346	MCF7	MCF7-DR	401.03	1136.41	1.5027	5e-05	0.000186859
NM_001281736	ENOX2	chrX:129757356-130037291	MCF7	MCF7-DR	0.77729	0.0783711	-3.31006	1	1
NM_006375	ENOX2	chrX:129757356-130037291	MCF7	MCF7-DR	3.54708	2.16425	-0.712763	0.0065	0.0167542
NM_182314	ENOX2	chrX:129757356-130037291	MCF7	MCF7-DR	0.859659	0.368792	-1.22096	1	1
NR_027141	FAM45B	chrX:129628914-129631421	MCF7	MCF7-DR	7.92918	1.33708	-2.56809	0.0025	0.00709884
NM_016024	RBMX2	chrX:129535942-129547317	MCF7	MCF7-DR	16.9006	12.7838	-0.402757	0.0344	0.0736051
NM_178471	GPR119	chrX:129518318-129519511	MCF7	MCF7-DR	0	0	0	1	1
NM_001282195	SLC25A14	chrX:129473861-129507335	MCF7	MCF7-DR	0	1.4669	1.3027	0.1218	0.213101
NM_001282196	SLC25A14	chrX:129473861-129507335	MCF7	MCF7-DR	0	0	0	1	1
NM_001282197	SLC25A14	chrX:129473861-129507335	MCF7	MCF7-DR	0.0697759	0.0744067	0.0927024	1	1
NM_001282198	SLC25A14	chrX:129473861-129507335	MCF7	MCF7-DR	3.18291	7.55014	1.24616	0.00235	0.00670073
NR_104107	SLC25A14	chrX:129473861-129507335	MCF7	MCF7-DR	4.70007	0	-2.51098	0.11785	0.209311
NM_017666	ZNF280C	chrX:129336672-129402922	MCF7	MCF7-DR	2.75811	4.05963	0.557667	0.0075	0.0190447
NM_004794	RAB33A	chrX:129305772-129318844	MCF7	MCF7-DR	0.0446106	0.0426231	-0.0657528	1	1
NM_001130846	AIFM1	chrX:129263337-129299861	MCF7	MCF7-DR	0.291056	0	-0.368552	1	1
NM_001130847	AIFM1	chrX:129263337-129299861	MCF7	MCF7-DR	0.252258	0	-0.324532	1	1
NM_004208	AIFM1	chrX:129263337-129299861	MCF7	MCF7-DR	54.4279	32.4204	-0.747445	5e-05	0.000186859
NM_145812	AIFM1	chrX:129263337-129299861	MCF7	MCF7-DR	0	0	0	1	1
NM_145813	AIFM1	chrX:129263337-129299861	MCF7	MCF7-DR	0	0	0	1	1
NM_016610	TLR8	chrX:12920935-12961419	MCF7	MCF7-DR	0	0	0	1	1
NM_138636	TLR8	chrX:12920935-12961419	MCF7	MCF7-DR	0	0	0	1	1
NR_030727	TLR8-AS1	chrX:12920935-12961419	MCF7	MCF7-DR	0	0	0	1	1
NM_001127197	ELF4	chrX:129198894-129244688	MCF7	MCF7-DR	5.10801	6.1916	0.277551	0.28415	0.377515
NM_001421	ELF4	chrX:129198894-129244688	MCF7	MCF7-DR	2.99464	3.79855	0.343068	0.3291	0.424084
NM_021946	BCORL1	chrX:129139163-129192058	MCF7	MCF7-DR	5.29576	2.62778	-1.01099	5e-05	0.000186859
NM_001166221	UTP14A	chrX:129040096-129063738	MCF7	MCF7-DR	0	0	0	1	1
NM_006649	UTP14A	chrX:129040096-129063738	MCF7	MCF7-DR	11.3799	12.9945	0.191412	0.27895	0.372378
NM_001008222	ZDHHC9	chrX:128937263-128977910	MCF7	MCF7-DR	0.477786	0.463889	-0.0425826	1	1
NM_016032	ZDHHC9	chrX:128937263-128977910	MCF7	MCF7-DR	11.177	5.6019	-0.996538	5e-05	0.000186859
NM_018990	SASH3	chrX:128913891-128929176	MCF7	MCF7-DR	0	0	0	1	1
NM_003399	XPNPEP2	chrX:128872945-128903525	MCF7	MCF7-DR	0	0	0	1	1
NM_016562	TLR7	chrX:12885201-12908480	MCF7	MCF7-DR	0	0	0	1	1
NM_017413	APLN	chrX:128779235-128788933	MCF7	MCF7-DR	0.0161442	2.4074	7.22031	0.24755	0.342793
NM_000276	OCRL	chrX:128674251-128726530	MCF7	MCF7-DR	0.787623	1.05482	0.421415	0.5829	0.663891
NM_001587	OCRL	chrX:128674251-128726530	MCF7	MCF7-DR	16.566	10.0665	-0.71866	0.0002	0.000688785
NM_001282874	SMARCA1	chrX:128580477-128657482	MCF7	MCF7-DR	0.565687	1.80178	1.67135	0.20905	0.307134
NM_001282875	SMARCA1	chrX:128580477-128657482	MCF7	MCF7-DR	0.695173	8.78404	3.65944	0.1998	0.298841
NM_003069	SMARCA1	chrX:128580477-128657482	MCF7	MCF7-DR	3.84306e-05	2.132	15.7596	0.2475	0.342793
NM_001039091	PRPS2	chrX:12809473-12842346	MCF7	MCF7-DR	0.380404	1.62164	2.09185	0.0532	0.10783
NM_002765	PRPS2	chrX:12809473-12842346	MCF7	MCF7-DR	9.98231	15.0463	0.591966	0.00215	0.00617841
NM_138289	ACTRT1	chrX:127184940-127186382	MCF7	MCF7-DR	0	0	0	1	1
NM_001122716	PRR32	chrX:125953746-125955768	MCF7	MCF7-DR	0	0.258136	0.331288	1	1
NM_178470	DCAF12L1	chrX:125683365-125686842	MCF7	MCF7-DR	0	2.417	1.77273	5e-05	0.000186859
NM_001013628	DCAF12L2	chrX:125297481-125300080	MCF7	MCF7-DR	0	2.18877	1.673	5e-05	0.000186859
NM_001163278	TENM1	chrX:123509755-124097666	MCF7	MCF7-DR	0.00499567	0.00640424	0.358349	1	1
NM_001163279	TENM1	chrX:123509755-124097666	MCF7	MCF7-DR	0.00135168	0.011276	3.06044	1	1
NM_014253	TENM1	chrX:123509755-124097666	MCF7	MCF7-DR	0.0208384	0.0129432	-0.687048	1	1
NM_001114937	SH2D1A	chrX:123480131-123507010	MCF7	MCF7-DR	0	0	0	1	1
NM_002351	SH2D1A	chrX:123480131-123507010	MCF7	MCF7-DR	0	0	0	1	1
NM_001042749	STAG2	chrX:123094409-123236505	MCF7	MCF7-DR	1.41092	4.79437	1.7647	0.02685	0.0593651
NM_001042750	STAG2	chrX:123094409-123236505	MCF7	MCF7-DR	6.98103	0.388832	-4.16622	0.10305	0.188267
NM_001042751	STAG2	chrX:123094409-123236505	MCF7	MCF7-DR	0	19.3496	4.34693	0.1263	0.215057
NM_001282418	STAG2	chrX:123094409-123236505	MCF7	MCF7-DR	0	0.203681	0.267453	1	1
NM_006603	STAG2	chrX:123094409-123236505	MCF7	MCF7-DR	24.6377	5.25329	-2.22957	0.2023	0.300872
NM_001167	XIAP	chrX:122993661-123047829	MCF7	MCF7-DR	8.06103	2.38227	-1.75863	0.1914	0.290876
NM_001204401	XIAP	chrX:122993661-123047829	MCF7	MCF7-DR	0.595167	1.88369	1.66219	0.42525	0.518322
NR_037916	XIAP	chrX:122993661-123047829	MCF7	MCF7-DR	2.99746	0.20549	-3.8666	0.0099	0.0244688
NM_001081550	THOC2	chrX:122734411-122866904	MCF7	MCF7-DR	25.5408	10.2903	-1.31152	5e-05	0.000186859
NM_000828	GRIA3	chrX:122318095-122624766	MCF7	MCF7-DR	0.0112209	0	-0.0160982	1	1
NM_001256743	GRIA3	chrX:122318095-122624766	MCF7	MCF7-DR	0	0	0	1	1
NM_007325	GRIA3	chrX:122318095-122624766	MCF7	MCF7-DR	0.00300618	0	-0.0043305	1	1
NM_014728	FRMPD4	chrX:12156584-12742642	MCF7	MCF7-DR	0	0	0	1	1
NM_012084	GLUD2	chrX:120181461-120183796	MCF7	MCF7-DR	2.08933	1.29973	-0.68483	0.03285	0.0707234
NM_001080141	CT47A6	chrX:120116320-120119638	MCF7	MCF7-DR	0	0	0	1	1
NM_001080145	CT47A2	chrX:120111460-120114778	MCF7	MCF7-DR	0	0	0	1	1
NM_001080137	CT47A10	chrX:120106600-120109918	MCF7	MCF7-DR	0	0	0	1	1
NM_001080144	CT47A3	chrX:120101740-120105058	MCF7	MCF7-DR	0	0	0	1	1
NM_001080143	CT47A4	chrX:120092019-120100198	MCF7	MCF7-DR	0	0	0	1	1
NM_001080146	CT47A1	chrX:120092019-120100198	MCF7	MCF7-DR	0	0	0	1	1
NM_001080140	CT47A7	chrX:120087136-120090454	MCF7	MCF7-DR	0	0	0	1	1
NM_001080142	CT47A5	chrX:120067694-120071012	MCF7	MCF7-DR	0	0	0	1	1
NM_001145718	CT47B1	chrX:120006451-120009779	MCF7	MCF7-DR	0	0	0	1	1
NM_001011551	C1GALT1C1	chrX:119759528-119764005	MCF7	MCF7-DR	14.1503	5.77427	-1.29312	5e-05	0.000186859
NM_152692	C1GALT1C1	chrX:119759528-119764005	MCF7	MCF7-DR	0	0	0	1	1
NM_001137554	MCTS1	chrX:119737743-119755016	MCF7	MCF7-DR	0.138042	0.230277	0.738265	1	1
NM_014060	MCTS1	chrX:119737743-119755016	MCF7	MCF7-DR	5.2576	3.2062	-0.713539	0.0001	0.000360411
NM_001079872	CUL4B	chrX:119658445-119709684	MCF7	MCF7-DR	15.1992	14.6238	-0.0556783	0.74095	0.79743
NM_003588	CUL4B	chrX:119658445-119709684	MCF7	MCF7-DR	0	0	0	1	1
NM_001122606	LAMP2	chrX:119560002-119603204	MCF7	MCF7-DR	0	0	0	1	1
NM_002294	LAMP2	chrX:119560002-119603204	MCF7	MCF7-DR	5.07298	4.31875	-0.232222	0.52	0.606315
NM_013995	LAMP2	chrX:119560002-119603204	MCF7	MCF7-DR	30.1168	26.0374	-0.209983	0.2514	0.344646
NM_001142447	ATP1B4	chrX:119495939-119517104	MCF7	MCF7-DR	0	0	0	1	1
NM_012069	ATP1B4	chrX:119495939-119517104	MCF7	MCF7-DR	0	0	0	1	1
NM_001104544	TMEM255A	chrX:119392504-119445391	MCF7	MCF7-DR	4.54003e-05	9.81508	17.7219	0.2509	0.344293
NM_001104545	TMEM255A	chrX:119392504-119445391	MCF7	MCF7-DR	0.0446105	0.689063	3.94918	1	1
NM_017938	TMEM255A	chrX:119392504-119445391	MCF7	MCF7-DR	3.33989e-06	0	-4.81843e-06	1	1
NM_001184742	ZBTB33	chrX:119384606-119392251	MCF7	MCF7-DR	0.0514534	0.599121	3.54151	1	1
NM_006777	ZBTB33	chrX:119384606-119392251	MCF7	MCF7-DR	7.02254	4.28948	-0.711191	0.0002	0.000688785
NR_027131	NKAPP1	chrX:119370308-119379122	MCF7	MCF7-DR	0.679381	0.585508	-0.214533	1	1
NM_001099685	RHOXF2B	chrX:119292466-119297945	MCF7	MCF7-DR	0	0	0	1	1
NM_032498	RHOXF2	chrX:119292466-119297945	MCF7	MCF7-DR	0	0	0	1	1
NM_139282	RHOXF1	chrX:119243010-119249847	MCF7	MCF7-DR	0.0876199	0	-0.121174	1	1
NM_024528	NKAP	chrX:119059012-119077735	MCF7	MCF7-DR	15.8626	8.60564	-0.882271	5e-05	0.000186859
NM_001008534	AKAP14	chrX:119029935-119054679	MCF7	MCF7-DR	0.111574	0	-0.152604	1	1
NM_001008535	AKAP14	chrX:119029935-119054679	MCF7	MCF7-DR	0	0	0	1	1
NM_178813	AKAP14	chrX:119029935-119054679	MCF7	MCF7-DR	0	0	0	1	1
NM_004541	NDUFA1	chrX:119004494-119010629	MCF7	MCF7-DR	466.135	206.751	-1.17285	5e-05	0.000186859
NM_006978	RNF113A	chrX:119004494-119010629	MCF7	MCF7-DR	14.6764	7.58995	-0.951337	0.0374	0.0793056
NM_023010	UPF3B	chrX:118967988-118986991	MCF7	MCF7-DR	4.08661	7.10443	0.797813	0.0192	0.0441896
NM_080632	UPF3B	chrX:118967988-118986991	MCF7	MCF7-DR	6.72697	1.0038	-2.74449	0.0001	0.000360411
NM_001000	RPL39	chrX:118920466-118925622	MCF7	MCF7-DR	7367.85	3653.66	-1.0119	5e-05	0.000186859
NR_002584	SNORA69	chrX:118920466-118925622	MCF7	MCF7-DR	0	0	0	1	1
NM_001105576	SOWAHD	chrX:118892575-118894165	MCF7	MCF7-DR	1.94799	0.0696373	-4.80599	0.1373	0.227556
NM_015129	2021-09-06	chrX:118749687-118827333	MCF7	MCF7-DR	0	6.7185	2.94832	0.1172	0.208436
NM_145799	2021-09-06	chrX:118749687-118827333	MCF7	MCF7-DR	1.04125	2.23416	1.10141	0.01515	0.0357562
NM_145800	2021-09-06	chrX:118749687-118827333	MCF7	MCF7-DR	0.809711	0	-0.855759	1	1
NM_145802	2021-09-06	chrX:118749687-118827333	MCF7	MCF7-DR	0.103255	1.02952	3.31769	0.17925	0.27734
NM_001173487	NKRF	chrX:118722299-118739846	MCF7	MCF7-DR	0	0	0	1	1
NM_001173488	NKRF	chrX:118722299-118739846	MCF7	MCF7-DR	0.156108	0.0496858	-1.65164	1	1
NM_017544	NKRF	chrX:118722299-118739846	MCF7	MCF7-DR	7.31392	5.38885	-0.440667	0.0246	0.0550034
NM_001282161	UBE2A	chrX:118708429-118718392	MCF7	MCF7-DR	0	0	0	1	1
NM_003336	UBE2A	chrX:118708429-118718392	MCF7	MCF7-DR	38.1613	38.5075	0.0130281	0.93985	0.953745
NM_181762	UBE2A	chrX:118708429-118718392	MCF7	MCF7-DR	2.91656	2.29015	-0.34882	0.64285	0.715097
NM_001170569	CXorf56	chrX:118672111-118699397	MCF7	MCF7-DR	0.10286	0.463359	2.17144	1	1
NM_001170570	CXorf56	chrX:118672111-118699397	MCF7	MCF7-DR	0	0	0	1	1
NM_022101	CXorf56	chrX:118672111-118699397	MCF7	MCF7-DR	16.5537	14.6417	-0.177065	0.34155	0.436836
NM_001152	SLC25A5	chrX:118599995-118605359	MCF7	MCF7-DR	799.038	267.517	-1.57863	5e-05	0.000186859
NR_028443	SLC25A5-AS1	chrX:118599995-118605359	MCF7	MCF7-DR	1.63751	0.448943	-1.8669	0.54915	0.633342
NM_145305	SLC25A43	chrX:118533257-118588437	MCF7	MCF7-DR	16.8312	3.87867	-2.11751	5e-05	0.000186859
NM_001282621	PGRMC1	chrX:118370207-118378429	MCF7	MCF7-DR	0	0.630135	0.704991	1	1
NM_006667	PGRMC1	chrX:118370207-118378429	MCF7	MCF7-DR	52.6639	93.8005	0.832781	5e-05	0.000186859
NM_020721	KIAA1210	chrX:118212597-118284542	MCF7	MCF7-DR	0.00509018	0	-0.00732495	1	1
NM_001031855	LONRF3	chrX:118108576-118152318	MCF7	MCF7-DR	0	2.60047	1.84819	5e-05	0.000186859
NM_001289109	LONRF3	chrX:118108576-118152318	MCF7	MCF7-DR	0	0.473048	0.558804	1	1
NM_024778	LONRF3	chrX:118108576-118152318	MCF7	MCF7-DR	0	0.3561	0.439464	1	1
NR_110311	LONRF3	chrX:118108576-118152318	MCF7	MCF7-DR	0	0	0	1	1
NM_173798	ZCCHC12	chrX:117957786-117960931	MCF7	MCF7-DR	0	0.414557	0.50035	1	1
NM_001560	IL13RA1	chrX:117861558-117928496	MCF7	MCF7-DR	9.44033	5.41182	-0.802724	0.00015	0.000525066
NM_001193270	MSL3	chrX:11776277-11793872	MCF7	MCF7-DR	0.530641	0.94469	0.832105	0.40745	0.501526
NM_001282174	MSL3	chrX:11776277-11793872	MCF7	MCF7-DR	0	0	0	1	1
NM_006800	MSL3	chrX:11776277-11793872	MCF7	MCF7-DR	1.67909	0.496078	-1.75904	0.05695	0.114344
NM_078628	MSL3	chrX:11776277-11793872	MCF7	MCF7-DR	1.1615	1.18247	0.0258151	0.9526	0.963087
NM_078629	MSL3	chrX:11776277-11793872	MCF7	MCF7-DR	0.440984	7.23696	4.03658	0.0088	0.0219967
NM_144658	DOCK11	chrX:117629871-117820123	MCF7	MCF7-DR	1.14084	1.67056	0.550243	0.01715	0.039977
NM_001184965	WDR44	chrX:117480035-117583923	MCF7	MCF7-DR	0.0604042	0.29619	2.2938	1	1
NM_001184966	WDR44	chrX:117480035-117583923	MCF7	MCF7-DR	0	0.379463	0.464107	1	1
NM_019045	WDR44	chrX:117480035-117583923	MCF7	MCF7-DR	4.33464	9.59041	1.14568	5e-05	0.000186859
NM_001168299	KLHL13	chrX:117031775-117251303	MCF7	MCF7-DR	0	0.045266	0.0638701	1	1
NM_001168300	KLHL13	chrX:117031775-117251303	MCF7	MCF7-DR	0	0	0	1	1
NM_001168301	KLHL13	chrX:117031775-117251303	MCF7	MCF7-DR	0	0	0	1	1
NM_001168302	KLHL13	chrX:117031775-117251303	MCF7	MCF7-DR	0.406693	0.10072	-2.01358	1	1
NM_001168303	KLHL13	chrX:117031775-117251303	MCF7	MCF7-DR	1.02841	0.809404	-0.345477	0.3892	0.484443
NM_033495	KLHL13	chrX:117031775-117251303	MCF7	MCF7-DR	0.0736395	0	-0.10251	1	1
NM_001017978	CT83	chrX:115592852-115594194	MCF7	MCF7-DR	0	0	0	1	1
NM_007231	SLC6A14	chrX:115567746-115592625	MCF7	MCF7-DR	1.39922	0	-1.26257	5e-05	0.000186859
NM_000686	AGTR2	chrX:115301957-115306225	MCF7	MCF7-DR	0	0	0	1	1
NM_001136025	PLS3	chrX:114752496-114885179	MCF7	MCF7-DR	0.404075	15.6737	5.27757	0.15725	0.252478
NM_001172335	PLS3	chrX:114752496-114885179	MCF7	MCF7-DR	0	0	0	1	1
NM_001282337	PLS3	chrX:114752496-114885179	MCF7	MCF7-DR	0.129512	0.0427005	-1.60076	1	1
NM_001282338	PLS3	chrX:114752496-114885179	MCF7	MCF7-DR	0.195333	0	-0.257413	1	1
NM_005032	PLS3	chrX:114752496-114885179	MCF7	MCF7-DR	43.8922	44.3602	0.0153026	0.93285	0.948291
NR_110383	PLS3-AS1	chrX:114752496-114885179	MCF7	MCF7-DR	0.35779	0	-0.44126	1	1
NR_110384	PLS3-AS1	chrX:114752496-114885179	MCF7	MCF7-DR	0.0491411	0.0583704	0.248306	1	1
NM_016383	LUZP4	chrX:114524282-114542123	MCF7	MCF7-DR	0	0	0	1	1
NM_001145346	RBMXL3	chrX:114345182-114468635	MCF7	MCF7-DR	0	0	0	1	1
NM_001243963	LRCH2	chrX:114345182-114468635	MCF7	MCF7-DR	0	0.00809841	0.0116365	1	1
NM_020871	LRCH2	chrX:114345182-114468635	MCF7	MCF7-DR	0	1.50853	1.32684	5e-05	0.000186859
NM_000640	IL13RA2	chrX:114238537-114252207	MCF7	MCF7-DR	0	0.273252	0.348518	1	1
NM_000868	HTR2C	chrX:113818550-114144624	MCF7	MCF7-DR	4.86996e-05	0	-7.0257e-05	1	1
NM_001256760	HTR2C	chrX:113818550-114144624	MCF7	MCF7-DR	0	0	0	1	1
NM_001256761	HTR2C	chrX:113818550-114144624	MCF7	MCF7-DR	1.06444	0	-1.04575	5e-05	0.000186859
NR_002993	SNORA35	chrX:113818550-114144624	MCF7	MCF7-DR	0	0	0	1	1
NM_001113490	AMOT	chrX:112018104-112084043	MCF7	MCF7-DR	0.684989	0.839712	0.293812	1	1
NM_133265	AMOT	chrX:112018104-112084043	MCF7	MCF7-DR	0.335583	0.372596	0.150941	1	1
NM_178175	LHFPL1	chrX:111873878-111923375	MCF7	MCF7-DR	0.031132	0	-0.044229	1	1
NM_001142	AMELX	chrX:11155662-11683821	MCF7	MCF7-DR	0	0	0	1	1
NM_001287242	ARHGAP6	chrX:11155662-11683821	MCF7	MCF7-DR	2.29618e-07	0.00471135	14.3246	1	1
NM_006125	ARHGAP6	chrX:11155662-11683821	MCF7	MCF7-DR	0.0126509	0.0673569	2.41259	1	1
NM_013423	ARHGAP6	chrX:11155662-11683821	MCF7	MCF7-DR	8.53968e-07	0.0183852	14.394	1	1
NM_013427	ARHGAP6	chrX:11155662-11683821	MCF7	MCF7-DR	0	0.00167371	0.00241263	1	1
NM_182680	AMELX	chrX:11155662-11683821	MCF7	MCF7-DR	0	0	0	1	1
NM_182681	AMELX	chrX:11155662-11683821	MCF7	MCF7-DR	0	0	0	1	1
NR_109776	ARHGAP6	chrX:11155662-11683821	MCF7	MCF7-DR	0	0.0333984	0.0473966	1	1
NM_001004308	ZCCHC16	chrX:111326252-111700473	MCF7	MCF7-DR	0	0	0	1	1
NM_001122608	HCCS	chrX:11129405-11141204	MCF7	MCF7-DR	0	2.07911	1.62251	0.17765	0.275531
NM_001171991	HCCS	chrX:11129405-11141204	MCF7	MCF7-DR	0	0	0	1	1
NM_005333	HCCS	chrX:11129405-11141204	MCF7	MCF7-DR	7.73581	22.0438	1.51075	5e-05	0.000186859
NM_001195576	TRPC5OS	chrX:111017541-111326004	MCF7	MCF7-DR	0	0	0	1	1
NM_001195577	TRPC5OS	chrX:111017541-111326004	MCF7	MCF7-DR	0	0	0	1	1
NM_001195578	TRPC5OS	chrX:111017541-111326004	MCF7	MCF7-DR	0	0	0	1	1
NM_012471	TRPC5	chrX:111017541-111326004	MCF7	MCF7-DR	0	0	0	1	1
NM_001039210	ALG13	chrX:110924345-111003875	MCF7	MCF7-DR	0.104802	0	-0.143788	1	1
NM_001099922	ALG13	chrX:110924345-111003875	MCF7	MCF7-DR	1.8424	2.59689	0.495194	0.16635	0.263086
NM_001168385	ALG13	chrX:110924345-111003875	MCF7	MCF7-DR	0.523256	0.851713	0.70285	1	1
NM_001257230	ALG13	chrX:110924345-111003875	MCF7	MCF7-DR	0.200298	0.000146584	-10.4162	1	1
NM_001257231	ALG13	chrX:110924345-111003875	MCF7	MCF7-DR	0	0.279443	0.355516	1	1
NM_001257234	ALG13	chrX:110924345-111003875	MCF7	MCF7-DR	0.134133	0.26783	0.997656	1	1
NM_001257235	ALG13	chrX:110924345-111003875	MCF7	MCF7-DR	0	0.516339	0.600592	1	1
NM_001257237	ALG13	chrX:110924345-111003875	MCF7	MCF7-DR	0.327181	0.355483	0.119691	1	1
NM_001257239	ALG13	chrX:110924345-111003875	MCF7	MCF7-DR	0.0450464	0.233807	2.37584	1	1
NM_001257240	ALG13	chrX:110924345-111003875	MCF7	MCF7-DR	0.363358	0.940076	1.37139	0.21685	0.31507
NM_001257241	ALG13	chrX:110924345-111003875	MCF7	MCF7-DR	0	0.0852267	0.117996	1	1
NM_018466	ALG13	chrX:110924345-111003875	MCF7	MCF7-DR	5.07026	1.00418	-2.33604	0.0009	0.00277268
NR_033125	ALG13	chrX:110924345-111003875	MCF7	MCF7-DR	0.144357	0.208374	0.529538	1	1
NM_000555	DCX	chrX:110537006-110664835	MCF7	MCF7-DR	0	5.07439e-06	7.32078e-06	1	1
NM_001195553	DCX	chrX:110537006-110664835	MCF7	MCF7-DR	0	0.00538133	0.0077428	1	1
NM_178151	DCX	chrX:110537006-110664835	MCF7	MCF7-DR	0	0.000522981	0.000754305	1	1
NM_178152	DCX	chrX:110537006-110664835	MCF7	MCF7-DR	0	0.00169697	0.00244614	1	1
NM_178153	DCX	chrX:110537006-110664835	MCF7	MCF7-DR	0	0.00238733	0.00344008	1	1
NR_046489	RNU6-28P	chrX:110537006-110664835	MCF7	MCF7-DR	0	0	0	1	1
NM_014289	CAPN6	chrX:110488326-110513774	MCF7	MCF7-DR	0	0.516299	0.600554	1	1
NM_001128166	PAK3	chrX:110187512-110464173	MCF7	MCF7-DR	0	0	0	1	1
NM_001128167	PAK3	chrX:110187512-110464173	MCF7	MCF7-DR	0	0	0	1	1
NM_001128168	PAK3	chrX:110187512-110464173	MCF7	MCF7-DR	0	0	0	1	1
NM_001128172	PAK3	chrX:110187512-110464173	MCF7	MCF7-DR	0	0	0	1	1
NM_001128173	PAK3	chrX:110187512-110464173	MCF7	MCF7-DR	0	0	0	1	1
NM_002578	PAK3	chrX:110187512-110464173	MCF7	MCF7-DR	0	0.434739	0.520788	1	1
NM_001143981	CHRDL1	chrX:109917083-110039286	MCF7	MCF7-DR	0	11.5035	3.64426	5e-05	0.000186859
NM_001143982	CHRDL1	chrX:109917083-110039286	MCF7	MCF7-DR	0	0.0024886	0.00358583	1	1
NM_001143983	CHRDL1	chrX:109917083-110039286	MCF7	MCF7-DR	0	0	0	1	1
NM_145234	CHRDL1	chrX:109917083-110039286	MCF7	MCF7-DR	0	2.79517	1.92416	5e-05	0.000186859
NR_002718	TDGF1P3	chrX:109763539-109766249	MCF7	MCF7-DR	0	0	0	1	1
NM_001025580	AMMECR1	chrX:109437413-109699562	MCF7	MCF7-DR	0.694552	0	-0.760904	1	1
NM_001171689	AMMECR1	chrX:109437413-109699562	MCF7	MCF7-DR	0	0	0	1	1
NM_015365	AMMECR1	chrX:109437413-109699562	MCF7	MCF7-DR	5.85233	2.52176	-1.21458	5e-05	0.000186859
NM_020769	RGAG1	chrX:109437413-109699562	MCF7	MCF7-DR	0.00795226	0.0885226	3.47661	1	1
NR_004379	SNORD96B	chrX:109437413-109699562	MCF7	MCF7-DR	0	0	0	1	1
NM_017698	TMEM164	chrX:109245862-109421016	MCF7	MCF7-DR	3.00978	0.770613	-1.96558	0.1065	0.193306
NM_032227	TMEM164	chrX:109245862-109421016	MCF7	MCF7-DR	11.762	1.37511	-3.09651	5e-05	0.000186859
NM_004458	ACSL4	chrX:108884563-108976621	MCF7	MCF7-DR	1.54867	20.4495	3.72297	5e-05	0.000186859
NM_022977	ACSL4	chrX:108884563-108976621	MCF7	MCF7-DR	4.76292e-05	0.896282	14.1998	0.24435	0.342024
NM_012282	KCNE5	chrX:108866928-108868393	MCF7	MCF7-DR	0	0.0794337	0.110275	1	1
NM_001242617	NXT2	chrX:108779009-108787927	MCF7	MCF7-DR	4.38906	4.79736	0.128328	0.62165	0.69769
NM_001242618	NXT2	chrX:108779009-108787927	MCF7	MCF7-DR	2.07025	0	-1.61836	0.12615	0.214894
NM_018698	NXT2	chrX:108779009-108787927	MCF7	MCF7-DR	0	0	0	1	1
NM_001522	GUCY2F	chrX:108616134-108725285	MCF7	MCF7-DR	0	0	0	1	1
NM_003604	IRS4	chrX:107975726-107979607	MCF7	MCF7-DR	0.0103876	0.103963	3.32314	1	1
NM_000495	COL4A5	chrX:107683073-107940775	MCF7	MCF7-DR	0.497831	2.93133	2.55783	5e-05	0.000186859
NM_033380	COL4A5	chrX:107683073-107940775	MCF7	MCF7-DR	0.0297383	6.0689e-05	-8.93667	1	1
NM_001287758	COL4A6	chrX:107398836-107682727	MCF7	MCF7-DR	0	0	0	1	1
NM_001287759	COL4A6	chrX:107398836-107682727	MCF7	MCF7-DR	3.29544e-05	0	-4.75424e-05	1	1
NM_001287760	COL4A6	chrX:107398836-107682727	MCF7	MCF7-DR	0.0161819	0	-0.0231587	1	1
NM_001847	COL4A6	chrX:107398836-107682727	MCF7	MCF7-DR	0.00184527	0.320639	7.44097	1	1
NM_033641	COL4A6	chrX:107398836-107682727	MCF7	MCF7-DR	4.89367e-07	0.000113088	7.85231	1	1
NM_052936	ATG4A	chrX:107334898-107397901	MCF7	MCF7-DR	7.67251	4.43766	-0.789899	0.00045	0.00146459
NM_178270	ATG4A	chrX:107334898-107397901	MCF7	MCF7-DR	0	0	0	1	1
NM_002814	PSMD10	chrX:107327434-107334874	MCF7	MCF7-DR	33.8849	22.7343	-0.57577	0.00315	0.00875407
NM_170750	PSMD10	chrX:107327434-107334874	MCF7	MCF7-DR	8.03647	4.25175	-0.918506	0.05735	0.115031
NM_001170553	VSIG1	chrX:107288199-107322414	MCF7	MCF7-DR	0	0	0	1	1
NM_182607	VSIG1	chrX:107288199-107322414	MCF7	MCF7-DR	0	0	0	1	1
NM_031273	TEX13B	chrX:107224093-107225600	MCF7	MCF7-DR	0	0	0	1	1
NM_012216	MID2	chrX:107069083-107179210	MCF7	MCF7-DR	0.649603	0.0529421	-3.61707	1	1
NM_052817	MID2	chrX:107069083-107179210	MCF7	MCF7-DR	2.60661	1.08352	-1.26644	5e-05	0.000186859
NM_001015881	TSC22D3	chrX:106956451-107019017	MCF7	MCF7-DR	0	0.83681	0.877202	1	1
NM_004089	TSC22D3	chrX:106956451-107019017	MCF7	MCF7-DR	9.28478	5.71461	-0.700213	0.01485	0.0351192
NM_198057	TSC22D3	chrX:106956451-107019017	MCF7	MCF7-DR	12.5756	0.310897	-5.33804	0.0444	0.0920337
NM_001204402	PRPS1	chrX:106871653-106894256	MCF7	MCF7-DR	0	0	0	1	1
NM_002764	PRPS1	chrX:106871653-106894256	MCF7	MCF7-DR	34.589	76.1406	1.13835	5e-05	0.000186859
NM_032428	FRMPD3	chrX:106756212-106848474	MCF7	MCF7-DR	0.65687	0.919148	0.48469	0.08215	0.156078
NR_046750	FRMPD3-AS1	chrX:106756212-106848474	MCF7	MCF7-DR	0	0	0	1	1
NM_001169154	PIH1D3	chrX:106449861-106487473	MCF7	MCF7-DR	0.019385	0	-0.027699	1	1
NM_173494	PIH1D3	chrX:106449861-106487473	MCF7	MCF7-DR	0	0	0	1	1
NM_017681	NUP62CL	chrX:106366656-106449670	MCF7	MCF7-DR	1.73769	0.303498	-2.51741	0.05065	0.103231
NR_033676	NUP62CL	chrX:106366656-106449670	MCF7	MCF7-DR	3.46571	0.399243	-3.11781	0.01105	0.0269452
NM_001171080	RBM41	chrX:106305117-106362057	MCF7	MCF7-DR	1.58041	1.20664	-0.389297	0.18315	0.281672
NM_018301	RBM41	chrX:106305117-106362057	MCF7	MCF7-DR	4.06199	2.08818	-0.959942	0.0083	0.0208705
NM_001085354	MORC4	chrX:106183963-106243474	MCF7	MCF7-DR	3.40713	2.68015	-0.346241	0.2174	0.315638
NM_024657	MORC4	chrX:106183963-106243474	MCF7	MCF7-DR	3.15273	2.64512	-0.253269	0.37865	0.473898
NM_001171092	CLDN2	chrX:106143292-106174091	MCF7	MCF7-DR	0	2.64574e-05	3.81695e-05	1	1
NM_001171095	CLDN2	chrX:106143292-106174091	MCF7	MCF7-DR	0.163374	0.00820211	-4.31604	1	1
NM_001171706	RIPPLY1	chrX:106143292-106174091	MCF7	MCF7-DR	0	0	0	1	1
NM_020384	CLDN2	chrX:106143292-106174091	MCF7	MCF7-DR	0.00158553	0.00726776	2.19654	1	1
NM_138382	RIPPLY1	chrX:106143292-106174091	MCF7	MCF7-DR	0	0	0	1	1
NM_017752	TBC1D8B	chrX:106045918-106119377	MCF7	MCF7-DR	0.545663	0.348109	-0.648473	1	1
NM_198881	TBC1D8B	chrX:106045918-106119377	MCF7	MCF7-DR	0.505797	0.0255475	-4.3073	1	1
NM_024539	RNF128	chrX:105937067-106040246	MCF7	MCF7-DR	0	0	0	1	1
NM_194463	RNF128	chrX:105937067-106040246	MCF7	MCF7-DR	0	0.206624	0.270976	1	1
NM_001184782	CXorf57	chrX:105855159-105922673	MCF7	MCF7-DR	0.0581791	0.256261	2.13904	1	1
NM_018015	CXorf57	chrX:105855159-105922673	MCF7	MCF7-DR	2.71973e-05	1.57234	15.8191	0.241	0.338962
NM_001171020	MUM1L1	chrX:105412297-105452949	MCF7	MCF7-DR	0.00776062	0.196259	4.66044	1	1
NM_152423	MUM1L1	chrX:105412297-105452949	MCF7	MCF7-DR	6.33742e-05	2.8096e-06	-4.49546	1	1
NM_000354	SERPINA7	chrX:105277189-105282718	MCF7	MCF7-DR	0	0	0	1	1
NM_198465	NRK	chrX:105066535-105202602	MCF7	MCF7-DR	0.00882622	8.96373	9.98809	0.13285	0.222486
NM_000381	MID1	chrX:10413349-10851809	MCF7	MCF7-DR	3.60124e-06	0.00029321	6.3473	1	1
NM_001098624	MID1	chrX:10413349-10851809	MCF7	MCF7-DR	2.25104e-05	0	-3.24753e-05	1	1
NM_001193277	MID1	chrX:10413349-10851809	MCF7	MCF7-DR	0.00432861	0	-0.00623139	1	1
NM_001193278	MID1	chrX:10413349-10851809	MCF7	MCF7-DR	0	0	0	1	1
NM_001193279	MID1	chrX:10413349-10851809	MCF7	MCF7-DR	0	0	0	1	1
NM_001193280	MID1	chrX:10413349-10851809	MCF7	MCF7-DR	0	0	0	1	1
NM_001193281	MID1	chrX:10413349-10851809	MCF7	MCF7-DR	0	0	0	1	1
NM_033289	MID1	chrX:10413349-10851809	MCF7	MCF7-DR	2.24352e-05	0.244147	13.4097	1	1
NM_033290	MID1	chrX:10413349-10851809	MCF7	MCF7-DR	0.0019352	0	-0.00278921	1	1
NM_001291277	TEX13A	chrX:103810995-105011822	MCF7	MCF7-DR	0	0	0	1	1
NM_017416	IL1RAPL2	chrX:103810995-105011822	MCF7	MCF7-DR	0	0	0	1	1
NM_031274	TEX13A	chrX:103810995-105011822	MCF7	MCF7-DR	0	0	0	1	1
NM_153448	ESX1	chrX:103494718-103499599	MCF7	MCF7-DR	0	1.05865	1.0417	5e-05	0.000186859
NM_207318	FAM199X	chrX:103411155-103440582	MCF7	MCF7-DR	14.283	8.90281	-0.681962	5e-05	0.000186859
NM_001012755	SLC25A53	chrX:103343897-103401708	MCF7	MCF7-DR	0.00766524	0.206429	4.75117	1	1
NM_001143978	ZCCHC18	chrX:103343897-103401708	MCF7	MCF7-DR	0.143821	0.345761	1.2655	1	1
NR_026694	ZCCHC18	chrX:103343897-103401708	MCF7	MCF7-DR	0.263987	0.668888	1.3413	1	1
NR_003238	H2BFXP	chrX:103315068-103317502	MCF7	MCF7-DR	0	0.439226	0.525293	1	1
NM_001164416	H2BFM	chrX:103294515-103297021	MCF7	MCF7-DR	0	0	0	1	1
NM_001002916	H2BFWT	chrX:103265718-103268259	MCF7	MCF7-DR	0	0	0	1	1
NM_194324	TMSB15B	chrX:103217199-103220563	MCF7	MCF7-DR	0.363043	6.20454	4.09511	0.0694	0.135301
NM_016370	RAB9B	chrX:103077254-103087212	MCF7	MCF7-DR	1.05979	0.688221	-0.622835	0.0622	0.123251
NM_000533	PLP1	chrX:103031433-103047547	MCF7	MCF7-DR	0.000122305	0.00011303	-0.113779	1	1
NM_001128834	PLP1	chrX:103031433-103047547	MCF7	MCF7-DR	1.69691e-06	1.90035e-05	3.48528	1	1
NM_199478	PLP1	chrX:103031433-103047547	MCF7	MCF7-DR	0.0356238	0.0508507	0.513425	1	1
NM_001024452	GLRA4	chrX:102962271-102983552	MCF7	MCF7-DR	0	0	0	1	1
NM_001172285	GLRA4	chrX:102962271-102983552	MCF7	MCF7-DR	0	0	0	1	1
NM_182541	TMEM31	chrX:102962271-102983552	MCF7	MCF7-DR	0.778512	0	-0.830671	1	1
NM_001142418	MORF4L2	chrX:102930425-102947484	MCF7	MCF7-DR	18.9779	5.77593	-1.71619	0.03655	0.0777525
NM_001142419	MORF4L2	chrX:102930425-102947484	MCF7	MCF7-DR	4.60755	2.82712	-0.704665	0.4339	0.526278
NM_001142420	MORF4L2	chrX:102930425-102947484	MCF7	MCF7-DR	0.367584	0.192164	-0.935738	1	1
NM_001142421	MORF4L2	chrX:102930425-102947484	MCF7	MCF7-DR	2.69044	3.44663	0.357346	0.73325	0.791257
NM_001142422	MORF4L2	chrX:102930425-102947484	MCF7	MCF7-DR	1.55396	0.245341	-2.66309	0.44635	0.537729
NM_001142423	MORF4L2	chrX:102930425-102947484	MCF7	MCF7-DR	34.7743	29.4476	-0.239874	0.4292	0.521982
NM_001142424	MORF4L2	chrX:102930425-102947484	MCF7	MCF7-DR	11.8281	6.56901	-0.848476	0.1429	0.23437
NM_001142425	MORF4L2	chrX:102930425-102947484	MCF7	MCF7-DR	5.28951	2.63795	-1.00372	0.2614	0.354339
NM_001142426	MORF4L2	chrX:102930425-102947484	MCF7	MCF7-DR	3.84337	0.786851	-2.28821	0.22425	0.322398
NM_001142427	MORF4L2	chrX:102930425-102947484	MCF7	MCF7-DR	1.1909	0.456831	-1.38232	0.66115	0.730532
NM_001142428	MORF4L2	chrX:102930425-102947484	MCF7	MCF7-DR	0.208923	0.484337	1.21304	1	1
NM_001142429	MORF4L2	chrX:102930425-102947484	MCF7	MCF7-DR	1.63475	0.58563	-1.48101	0.6321	0.706301
NM_001142430	MORF4L2	chrX:102930425-102947484	MCF7	MCF7-DR	0.24379	0	-0.314743	1	1
NM_001142431	MORF4L2	chrX:102930425-102947484	MCF7	MCF7-DR	0.061809	0	-0.0865243	1	1
NM_001142432	MORF4L2	chrX:102930425-102947484	MCF7	MCF7-DR	0	0	0	1	1
NM_012286	MORF4L2	chrX:102930425-102947484	MCF7	MCF7-DR	42.5224	15.3965	-1.46562	5e-05	0.000186859
NR_038978	MORF4L2-AS1	chrX:102930425-102947484	MCF7	MCF7-DR	0.555285	0.0956195	-2.53785	1	1
NM_001006639	TCEAL1	chrX:102883647-102885876	MCF7	MCF7-DR	28.9471	9.79071	-1.56393	5e-05	0.000186859
NM_001006640	TCEAL1	chrX:102883647-102885876	MCF7	MCF7-DR	0.762291	13.2895	4.1238	0.14675	0.239339
NM_004780	TCEAL1	chrX:102883647-102885876	MCF7	MCF7-DR	7.17075	1.18912	-2.59223	0.19855	0.297795
NM_001006933	TCEAL3	chrX:102862833-102864855	MCF7	MCF7-DR	4.59487	3.93639	-0.223152	0.65185	0.722348
NM_032926	TCEAL3	chrX:102862833-102864855	MCF7	MCF7-DR	24.4837	18.0754	-0.437793	0.03405	0.0729506
NM_001006935	TCEAL4	chrX:102831158-102842664	MCF7	MCF7-DR	51.9821	22.0968	-1.23418	5e-05	0.000186859
NM_001006937	TCEAL4	chrX:102831158-102842664	MCF7	MCF7-DR	8.40268	2.32299	-1.85486	0.01465	0.0347041
NM_001300901	TCEAL4	chrX:102831158-102842664	MCF7	MCF7-DR	0.185411	0.114707	-0.692768	1	1
NM_024863	TCEAL4	chrX:102831158-102842664	MCF7	MCF7-DR	3.17633	2.61771	-0.279054	0.67845	0.744958
NM_080879	RAB40A	chrX:102754680-102774417	MCF7	MCF7-DR	0.0405805	0.121391	1.5808	1	1
NM_001282674	NGFRAP1	chrX:102631250-102633092	MCF7	MCF7-DR	1.15171	0.517328	-1.15463	0.6942	0.757681
NM_014380	NGFRAP1	chrX:102631250-102633092	MCF7	MCF7-DR	4.49259	1.94375	-1.2087	0.45955	0.550356
NM_206915	NGFRAP1	chrX:102631250-102633092	MCF7	MCF7-DR	30.7266	34.6488	0.173318	0.6051	0.68298
NM_206917	NGFRAP1	chrX:102631250-102633092	MCF7	MCF7-DR	119.367	81.8258	-0.544779	0.00545	0.0143403
NM_001006612	WBP5	chrX:102611379-102613397	MCF7	MCF7-DR	0	0.940172	0.956185	0.0202	0.046207
NM_001006613	WBP5	chrX:102611379-102613397	MCF7	MCF7-DR	0	12.4131	3.74557	5e-05	0.000186859
NM_001006614	WBP5	chrX:102611379-102613397	MCF7	MCF7-DR	0	0	0	1	1
NM_016303	WBP5	chrX:102611379-102613397	MCF7	MCF7-DR	0	30.5523	4.97967	5e-05	0.000186859
NM_152278	TCEAL7	chrX:102585113-102587251	MCF7	MCF7-DR	0	0	0	1	1
NM_001168399	BEX2	chrX:102564273-102565974	MCF7	MCF7-DR	1.18584	0.430781	-1.46088	0.2906	0.383925
NM_001168400	BEX2	chrX:102564273-102565974	MCF7	MCF7-DR	0.197098	0.0796573	-1.30703	1	1
NM_001168401	BEX2	chrX:102564273-102565974	MCF7	MCF7-DR	0.871238	1.07749	0.306539	0.7823	0.830665
NM_032621	BEX2	chrX:102564273-102565974	MCF7	MCF7-DR	3.0906	8.69964	1.49307	0.0109	0.0266416
NM_001012979	TCEAL5	chrX:102528617-102531797	MCF7	MCF7-DR	0	0	0	1	1
NM_001006684	TCEAL8	chrX:102507922-102510121	MCF7	MCF7-DR	0	7.5618	3.09791	5e-05	0.000186859
NM_153333	TCEAL8	chrX:102507922-102510121	MCF7	MCF7-DR	0	24.7528	4.68666	5e-05	0.000186859
NM_001080425	BEX4	chrX:102470019-102472128	MCF7	MCF7-DR	3.31079	17.102	2.36892	5e-05	0.000186859
NM_001127688	BEX4	chrX:102470019-102472128	MCF7	MCF7-DR	0	1.16275	1.11287	0.1554	0.250075
NM_022052	NXF3	chrX:102330749-102348022	MCF7	MCF7-DR	0	0.0921218	0.127134	1	1
NM_018476	BEX1	chrX:102317580-102319168	MCF7	MCF7-DR	0	143.097	7.1709	5e-05	0.000186859
NM_001031834	RAB40AL	chrX:102192199-102193228	MCF7	MCF7-DR	0.112872	0.0562838	-1.0039	1	1
NM_001142524	BHLHB9	chrX:101975641-102007369	MCF7	MCF7-DR	0.242485	0.0614506	-1.9804	1	1
NM_001142525	BHLHB9	chrX:101975641-102007369	MCF7	MCF7-DR	0.65849	0.126195	-2.3835	1	1
NM_001142526	BHLHB9	chrX:101975641-102007369	MCF7	MCF7-DR	0	0.00212734	0.00306584	1	1
NM_001142527	BHLHB9	chrX:101975641-102007369	MCF7	MCF7-DR	0	0	0	1	1
NM_001142528	BHLHB9	chrX:101975641-102007369	MCF7	MCF7-DR	0	0.00545052	0.00784209	1	1
NM_001142529	BHLHB9	chrX:101975641-102007369	MCF7	MCF7-DR	0	0	0	1	1
NM_001142530	BHLHB9	chrX:101975641-102007369	MCF7	MCF7-DR	0	0.0848464	0.117491	1	1
NM_030639	BHLHB9	chrX:101975641-102007369	MCF7	MCF7-DR	0.652465	0.00266283	-7.9368	1	1
NM_001004051	GPRASP2	chrX:101854095-101972661	MCF7	MCF7-DR	0	2.07109	1.61875	0.1207	0.212206
NM_001099410	GPRASP1	chrX:101854095-101972661	MCF7	MCF7-DR	0	0.000315189	0.00045465	1	1
NM_001099411	GPRASP1	chrX:101854095-101972661	MCF7	MCF7-DR	0	0.0663542	0.0926867	1	1
NM_001168478	ARMCX5	chrX:101854095-101972661	MCF7	MCF7-DR	0.801759	1.18139	0.559247	0.39725	0.492085
NM_001168479	ARMCX5	chrX:101854095-101972661	MCF7	MCF7-DR	0.491016	1.03386	1.0742	0.1402	0.230973
NM_001168480	ARMCX5	chrX:101854095-101972661	MCF7	MCF7-DR	0.312675	0.250514	-0.319774	1	1
NM_001168482	ARMCX5	chrX:101854095-101972661	MCF7	MCF7-DR	0	0	0	1	1
NM_001168485	ARMCX5	chrX:101854095-101972661	MCF7	MCF7-DR	0.235683	0.066479	-1.82588	1	1
NM_001184727	GPRASP1	chrX:101854095-101972661	MCF7	MCF7-DR	0.210595	0	-0.275716	1	1
NM_001184874	GPRASP2	chrX:101854095-101972661	MCF7	MCF7-DR	0	0	0	1	1
NM_001184875	GPRASP2	chrX:101854095-101972661	MCF7	MCF7-DR	0	0	0	1	1
NM_001184876	GPRASP2	chrX:101854095-101972661	MCF7	MCF7-DR	0.512569	0.1432	-1.83971	1	1
NM_001199818	ARMCX5-GPRASP2	chrX:101854095-101972661	MCF7	MCF7-DR	1.27118	0.0576839	-4.46186	0.167	0.263735
NM_014710	GPRASP1	chrX:101854095-101972661	MCF7	MCF7-DR	0.167939	0	-0.223965	1	1
NM_022838	ARMCX5	chrX:101854095-101972661	MCF7	MCF7-DR	1.47622	0.147741	-3.32077	0.1689	0.265784
NM_138437	GPRASP2	chrX:101854095-101972661	MCF7	MCF7-DR	0.0883159	0	-0.122097	1	1
NR_002216	NXF4	chrX:101804892-101826621	MCF7	MCF7-DR	0	0	0	1	1
NM_021992	TMSB15A	chrX:101768609-101771699	MCF7	MCF7-DR	0.600358	16.9492	4.81925	0.0099	0.0244688
NM_001277423	TCP11X2	chrX:101715239-101726732	MCF7	MCF7-DR	0	0	0	1	1
NM_022053	NXF2	chrX:101615315-101694929	MCF7	MCF7-DR	0	0	0	1	1
NM_001012978	BEX5	chrX:101408678-101410986	MCF7	MCF7-DR	5.27472	7.74904	0.554923	0.07755	0.148576
NM_001159560	BEX5	chrX:101408678-101410986	MCF7	MCF7-DR	0	0	0	1	1
NM_001006938	TCEAL6	chrX:101394932-101397388	MCF7	MCF7-DR	0.0264519	0.0263331	-0.00649464	1	1
NM_080390	TCEAL2	chrX:101380659-101382684	MCF7	MCF7-DR	0	5.00907	2.58714	5e-05	0.000186859
NM_001256944	CLCN4	chrX:10124984-10205699	MCF7	MCF7-DR	1.53704e-06	0	-2.21748e-06	1	1
NM_001830	CLCN4	chrX:10124984-10205699	MCF7	MCF7-DR	0.0679582	1.2987	4.25627	0.00025	0.000848025
NM_001011657	ZMAT1	chrX:101137259-101187039	MCF7	MCF7-DR	1.23466e-05	1.62875e-06	-2.92228	1	1
NM_001282400	ZMAT1	chrX:101137259-101187039	MCF7	MCF7-DR	0.559458	0.00255093	-7.77686	1	1
NM_001282401	ZMAT1	chrX:101137259-101187039	MCF7	MCF7-DR	0.138025	0.181629	0.39607	1	1
NM_032946	NXF5	chrX:101087084-101112549	MCF7	MCF7-DR	0	0.0517115	0.072739	1	1
NR_028089	NXF5	chrX:101087084-101112549	MCF7	MCF7-DR	0	3.01465e-06	4.34921e-06	1	1
NM_001282231	ARMCX2	chrX:100910267-100914876	MCF7	MCF7-DR	0.000285991	3.92077	13.7429	0.2477	0.342793
NM_014782	ARMCX2	chrX:100910267-100914876	MCF7	MCF7-DR	0.195193	1.87329	3.2626	0.00025	0.000848025
NM_177949	ARMCX2	chrX:100910267-100914876	MCF7	MCF7-DR	0.00269451	8.36567	11.6002	0.2471	0.342793
NM_016607	ARMCX3	chrX:100878119-100882831	MCF7	MCF7-DR	2.6372	3.95498	0.58466	0.10255	0.187509
NM_177947	ARMCX3	chrX:100878119-100882831	MCF7	MCF7-DR	5.36507	5.8082	0.114493	0.6569	0.72705
NM_177948	ARMCX3	chrX:100878119-100882831	MCF7	MCF7-DR	0	0.0696789	0.0971778	1	1
NM_001009584	ARMCX6	chrX:100870107-100872991	MCF7	MCF7-DR	0	0	0	1	1
NM_001184768	ARMCX6	chrX:100870107-100872991	MCF7	MCF7-DR	0.191088	0.0888113	-1.10542	1	1
NM_019007	ARMCX6	chrX:100870107-100872991	MCF7	MCF7-DR	10.3608	5.42946	-0.932256	0.0019	0.00550947
NR_033669	ARMCX6	chrX:100870107-100872991	MCF7	MCF7-DR	13.533	22.6098	0.740464	0.0123	0.0296542
NR_033670	ARMCX6	chrX:100870107-100872991	MCF7	MCF7-DR	0.234045	0.390143	0.737221	1	1
NM_016608	ARMCX1	chrX:100805513-100809675	MCF7	MCF7-DR	0	11.9662	3.69668	5e-05	0.000186859
NM_001256155	ARMCX4	chrX:100673250-100790975	MCF7	MCF7-DR	0.00483582	1.92714	8.63849	0.13045	0.219467
NR_028407	ARMCX4	chrX:100673250-100790975	MCF7	MCF7-DR	0	0.0240836	0.0343335	1	1
NR_045861	ARMCX4	chrX:100673250-100790975	MCF7	MCF7-DR	0	0.225212	0.293031	1	1
NR_045862	ARMCX4	chrX:100673250-100790975	MCF7	MCF7-DR	0	0.0202325	0.028898	1	1
NR_045863	ARMCX4	chrX:100673250-100790975	MCF7	MCF7-DR	0	0.0607866	0.0851345	1	1
NR_045864	ARMCX4	chrX:100673250-100790975	MCF7	MCF7-DR	0	0.0137106	0.0196458	1	1
NM_000169	GLA	chrX:100645877-100669128	MCF7	MCF7-DR	20.2764	32.8879	0.697758	0.4054	0.499405
NM_001032393	HNRNPH2	chrX:100645877-100669128	MCF7	MCF7-DR	6.29773	2.31497	-1.44384	0.66545	0.733975
NM_001199972	RPL36A	chrX:100645877-100669128	MCF7	MCF7-DR	2.74462	1.66854	-0.718022	0.78325	0.831407
NM_001199973	RPL36A-HNRNPH2	chrX:100645877-100669128	MCF7	MCF7-DR	0	0	0	1	1
NM_001199974	RPL36A-HNRNPH2	chrX:100645877-100669128	MCF7	MCF7-DR	0.082556	0	-0.114442	1	1
NM_019597	HNRNPH2	chrX:100645877-100669128	MCF7	MCF7-DR	52.7409	18.1183	-1.54147	0.0225	0.0508525
NM_021029	RPL36A	chrX:100645877-100669128	MCF7	MCF7-DR	1801.05	771.811	-1.22252	5e-05	0.000186859
NM_000061	BTK	chrX:100604434-100645784	MCF7	MCF7-DR	0	0.0466699	0.0658065	1	1
NM_001287344	BTK	chrX:100604434-100645784	MCF7	MCF7-DR	0.0153613	3.23318e-05	-8.89213	1	1
NM_001287345	BTK	chrX:100604434-100645784	MCF7	MCF7-DR	0	0	0	1	1
NM_001145951	TIMM8A	chrX:100600643-100603957	MCF7	MCF7-DR	7.63832	3.17054	-1.26852	0.1395	0.230164
NM_004085	TIMM8A	chrX:100600643-100603957	MCF7	MCF7-DR	12.2584	14.054	0.197212	0.3484	0.443823
NM_001168474	TAF7L	chrX:100523240-100548059	MCF7	MCF7-DR	1.5564e-05	0.034167	11.1002	1	1
NM_024885	TAF7L	chrX:100523240-100548059	MCF7	MCF7-DR	0.236469	0.0156791	-3.91473	1	1
NM_001171184	DRP2	chrX:100474932-100519485	MCF7	MCF7-DR	0.0721209	0.0748229	0.0530619	1	1
NM_001939	DRP2	chrX:100474932-100519485	MCF7	MCF7-DR	0.0843396	0.000145368	-9.18035	1	1
NM_006733	CENPI	chrX:100354797-100417978	MCF7	MCF7-DR	3.92932	6.75841	0.782404	0.00095	0.0029136
NM_021637	TMEM35	chrX:100333835-100351355	MCF7	MCF7-DR	0	0	0	1	1
NM_001167970	TRMT2B	chrX:100264333-100307105	MCF7	MCF7-DR	0.185444	0.728656	1.97425	1	1
NM_001167971	TRMT2B	chrX:100264333-100307105	MCF7	MCF7-DR	0.262223	0.49469	0.915728	1	1
NM_001167972	TRMT2B	chrX:100264333-100307105	MCF7	MCF7-DR	4.87569	2.98498	-0.707884	0.0243	0.0544554
NM_024917	TRMT2B	chrX:100264333-100307105	MCF7	MCF7-DR	5.14261	0.975508	-2.39828	5e-05	0.000186859
NM_001162491	ARL13A	chrX:100224696-100245820	MCF7	MCF7-DR	0	0	0	1	1
NR_103708	ARL13A	chrX:100224696-100245820	MCF7	MCF7-DR	0	0	0	1	1
NR_103709	ARL13A	chrX:100224696-100245820	MCF7	MCF7-DR	0	0	0	1	1
NM_212559	XKRX	chrX:100168430-100183898	MCF7	MCF7-DR	0.0364925	0.0172818	-1.07835	1	1
NM_001271815	NOX1	chrX:100098312-100129334	MCF7	MCF7-DR	0	0	0	1	1
NM_007052	NOX1	chrX:100098312-100129334	MCF7	MCF7-DR	0	0	0	1	1
NM_013955	NOX1	chrX:100098312-100129334	MCF7	MCF7-DR	0	0	0	1	1
NM_001325	CSTF2	chrX:100075347-100095923	MCF7	MCF7-DR	29.5206	31.5945	0.0979494	0.5619	0.644674
NM_001005217	FRG2	chrUn_gl000228:29338-32226	MCF7	MCF7-DR	0	0	0	1	1
NM_001286820	FRG2	chrUn_gl000228:29338-32226	MCF7	MCF7-DR	0	0	0	1	1
NM_001293798	DUX4	chrUn_gl000228:112604-114676	MCF7	MCF7-DR	0	0	0	1	1
NM_001256279	ZNF26	chrUn_gl000223:93509-119730	MCF7	MCF7-DR	2.04068e-07	8.08805e-06	5.30867	1	1
NM_001256280	ZNF26	chrUn_gl000223:93509-119730	MCF7	MCF7-DR	0.0110757	0.0364035	1.71668	1	1
NM_019591	ZNF26	chrUn_gl000223:93509-119730	MCF7	MCF7-DR	2.17657e-05	4.13529e-05	0.925931	1	1
NM_001127372	ZNF84	chrUn_gl000223:42774-68793	MCF7	MCF7-DR	0.00206815	0.00431725	1.06177	1	1
NM_001289971	ZNF84	chrUn_gl000223:42774-68793	MCF7	MCF7-DR	0.00101566	0.0617425	5.92577	1	1
NM_001289972	ZNF84	chrUn_gl000223:42774-68793	MCF7	MCF7-DR	6.86717e-05	0.000186793	1.44365	1	1
NM_003428	ZNF84	chrUn_gl000223:42774-68793	MCF7	MCF7-DR	0.00188254	0.00282388	0.584999	1	1
NM_001124759	FRG2C	chrUn_gl000222:86422-89310	MCF7	MCF7-DR	0	0	0	1	1
NR_037925	FRG2EP	chrUn_gl000222:86422-89310	MCF7	MCF7-DR	0	0	0	1	1
NR_003285	RNA5-8S5	chrUn_gl000220:97128-126696	MCF7	MCF7-DR	0	0	0	1	1
NR_046235	RNA45S5	chrUn_gl000220:97128-126696	MCF7	MCF7-DR	169.029	138.691	-0.285402	0.1325	0.222219
NR_027278	FAM230C	chrUn_gl000212:24048-60768	MCF7	MCF7-DR	0	0	0	1	1
NR_033856	FLJ43315	chrUn_gl000211:48502-93165	MCF7	MCF7-DR	0	0	0	1	1
NR_002942	GAS2L1P2	chr9:99837952-99844227	MCF7	MCF7-DR	0	0.02607	0.0371292	1	1
NM_001201575	CTSV	chr9:99791958-99801925	MCF7	MCF7-DR	7.70365e-06	0	-1.1114e-05	1	1
NM_001333	CTSV	chr9:99791958-99801925	MCF7	MCF7-DR	1.17382	1.85162	0.657573	0.0092	0.0229272
NR_002894	HIATL2	chr9:99708326-99775862	MCF7	MCF7-DR	5.79608	4.61887	-0.327537	0.35285	0.448512
NM_001045477	NUTM2G	chr9:99691285-99704572	MCF7	MCF7-DR	0.0694167	0.0345526	-1.00649	1	1
NM_001170741	NUTM2G	chr9:99691285-99704572	MCF7	MCF7-DR	0.0587327	0	-0.0823384	1	1
NM_001001662	ZNF782	chr9:99579272-99616389	MCF7	MCF7-DR	0.402063	0.147617	-1.44557	1	1
NM_014930	ZNF510	chr9:99518146-99540328	MCF7	MCF7-DR	1.42267	0.69006	-1.04381	0.0005	0.00161172
NM_153698	AAED1	chr9:99403532-99417599	MCF7	MCF7-DR	4.2368	4.40759	0.0570121	0.8474	0.881575
NM_001077181	CDC14B	chr9:99262394-99382112	MCF7	MCF7-DR	0.6312	0.675904	0.0987212	1	1
NM_003671	CDC14B	chr9:99262394-99382112	MCF7	MCF7-DR	0.179581	1.25391	2.80374	0.19585	0.295196
NM_033331	CDC14B	chr9:99262394-99382112	MCF7	MCF7-DR	0.129856	0.000109027	-10.218	1	1
NM_014282	HABP4	chr9:99212436-99253618	MCF7	MCF7-DR	3.74015	2.3747	-0.655351	0.0101	0.0248887
NM_153695	ZNF367	chr9:99148224-99180669	MCF7	MCF7-DR	3.19207	7.89205	1.30591	5e-05	0.000186859
NM_001286990	SLC35D2	chr9:99075718-99145992	MCF7	MCF7-DR	0.106404	0.000127961	-9.69963	1	1
NM_007001	SLC35D2	chr9:99075718-99145992	MCF7	MCF7-DR	9.07032	2.22439	-2.02775	5e-05	0.000186859
NR_104627	SLC35D2	chr9:99075718-99145992	MCF7	MCF7-DR	0.183684	0.392073	1.09389	1	1
NM_000197	HSD17B3	chr9:98997588-99064434	MCF7	MCF7-DR	0	0	0	1	1
NM_001010895	ERCC6L2	chr9:98568369-98780735	MCF7	MCF7-DR	0.305879	0.288769	-0.0830447	1	1
NM_020207	ERCC6L2	chr9:98568369-98780735	MCF7	MCF7-DR	0.531438	1.45748	1.4555	5e-05	0.000186859
NM_000264	PTCH1	chr9:98205263-98279247	MCF7	MCF7-DR	0.102602	0	-0.140912	1	1
NM_001083602	PTCH1	chr9:98205263-98279247	MCF7	MCF7-DR	0	0	0	1	1
NM_001083603	PTCH1	chr9:98205263-98279247	MCF7	MCF7-DR	0	0	0	1	1
NM_001083604	PTCH1	chr9:98205263-98279247	MCF7	MCF7-DR	0.00615941	0.001795	-1.77881	1	1
NM_001083605	PTCH1	chr9:98205263-98279247	MCF7	MCF7-DR	0.0602303	0.288787	2.26145	1	1
NM_001083606	PTCH1	chr9:98205263-98279247	MCF7	MCF7-DR	0.722601	0.183778	-1.97523	1	1
NM_001083607	PTCH1	chr9:98205263-98279247	MCF7	MCF7-DR	0	0.166735	0.222477	1	1
NM_000136	FANCC	chr9:97861335-98079991	MCF7	MCF7-DR	3.06848	2.52106	-0.283498	0.27635	0.369603
NM_001243743	FANCC	chr9:97861335-98079991	MCF7	MCF7-DR	0.300303	0.144384	-1.05651	1	1
NM_001243744	FANCC	chr9:97861335-98079991	MCF7	MCF7-DR	0.719207	0.51933	-0.469757	1	1
NM_021240	DMRT3	chr9:976967-991732	MCF7	MCF7-DR	0	0.0216733	0.0309339	1	1
NM_001193329	C9orf3	chr9:97488950-97849500	MCF7	MCF7-DR	0.653561	0.0904546	-2.85306	1	1
NM_001193331	C9orf3	chr9:97488950-97849500	MCF7	MCF7-DR	0.110448	0.37637	1.76878	1	1
NM_032823	C9orf3	chr9:97488950-97849500	MCF7	MCF7-DR	1.30464	0.132285	-3.30194	0.13475	0.224776
NM_000507	FBP1	chr9:97365420-97402531	MCF7	MCF7-DR	128.318	0	-7.01478	5e-05	0.000186859
NM_001127628	FBP1	chr9:97365420-97402531	MCF7	MCF7-DR	7.20383	0	-3.0363	5e-05	0.000186859
NM_003837	FBP2	chr9:97317326-97356114	MCF7	MCF7-DR	0.117999	0	-0.160919	1	1
NR_121566	PCAT7	chr9:97317326-97356114	MCF7	MCF7-DR	0.690423	0.338459	-1.0285	1	1
NR_121567	PCAT7	chr9:97317326-97356114	MCF7	MCF7-DR	0.616318	0.18247	-1.75601	1	1
NR_121568	PCAT7	chr9:97317326-97356114	MCF7	MCF7-DR	0.000112563	3.55339e-05	-1.66347	1	1
NR_121569	PCAT7	chr9:97317326-97356114	MCF7	MCF7-DR	0.941842	0.301901	-1.64141	0.2308	0.328883
NM_032558	HIATL1	chr9:97136832-97223202	MCF7	MCF7-DR	18.8547	13.2922	-0.504347	0.0044	0.0118301
NM_017561	NUTM2F	chr9:97080477-97090926	MCF7	MCF7-DR	0	0	0	1	1
NM_001301275	ZNF169	chr9:97021547-97064111	MCF7	MCF7-DR	0.401782	0	-0.487262	1	1
NM_003448	ZNF169	chr9:97021547-97064111	MCF7	MCF7-DR	0.125378	0.0513973	-1.28652	1	1
NM_194320	ZNF169	chr9:97021547-97064111	MCF7	MCF7-DR	0.128926	0.156487	0.279499	1	1
NM_001253829	PTPDC1	chr9:96793075-96872138	MCF7	MCF7-DR	0.000124421	0	-0.00017949	1	1
NM_001253830	PTPDC1	chr9:96793075-96872138	MCF7	MCF7-DR	2.55803e-05	0.000325776	3.67078	1	1
NM_152422	PTPDC1	chr9:96793075-96872138	MCF7	MCF7-DR	0.400386	0.0773055	-2.37275	1	1
NM_177995	PTPDC1	chr9:96793075-96872138	MCF7	MCF7-DR	1.23653	1.13347	-0.125546	0.72095	0.780308
NM_021570	BARX1	chr9:96713908-96717608	MCF7	MCF7-DR	0	0	0	1	1
NM_005392	PHF2	chr9:96338908-96441869	MCF7	MCF7-DR	13.2611	1.80216	-2.87941	5e-05	0.000186859
NM_001286722	FAM120A	chr9:96208781-96328397	MCF7	MCF7-DR	13.9018	2.47406	-2.49032	5e-05	0.000186859
NM_001286723	FAM120A	chr9:96208781-96328397	MCF7	MCF7-DR	6.99027	1.48081	-2.23896	0.05265	0.106879
NM_001286724	FAM120A	chr9:96208781-96328397	MCF7	MCF7-DR	0.297551	0.0557763	-2.41541	1	1
NM_014612	FAM120A	chr9:96208781-96328397	MCF7	MCF7-DR	46.4793	10.1916	-2.1892	5e-05	0.000186859
NM_198841	FAM120AOS	chr9:96208781-96328397	MCF7	MCF7-DR	13.7463	5.36829	-1.3565	0.00615	0.0159641
NM_001098808	C9orf129	chr9:95947211-96108696	MCF7	MCF7-DR	0.255927	0	-0.328753	1	1
NM_001282394	WNK2	chr9:95947211-96108696	MCF7	MCF7-DR	0.767969	0.131831	-2.54236	1	1
NM_006648	WNK2	chr9:95947211-96108696	MCF7	MCF7-DR	4.92228	1.78979	-1.45953	5e-05	0.000186859
NM_004148	NINJ1	chr9:95883770-95896570	MCF7	MCF7-DR	106.887	4.10436	-4.70278	5e-05	0.000186859
NM_032310	C9orf89	chr9:95858449-95875565	MCF7	MCF7-DR	41.7738	12.5468	-1.73527	5e-05	0.000186859
NM_001287005	SUSD3	chr9:95820969-95847418	MCF7	MCF7-DR	3.6925	3.92787e-05	-16.5205	0.24405	0.341798
NM_001287006	SUSD3	chr9:95820969-95847418	MCF7	MCF7-DR	1.9915	0.178311	-3.48139	0.13215	0.221744
NM_001287007	SUSD3	chr9:95820969-95847418	MCF7	MCF7-DR	0	0.252978	0.325361	1	1
NM_001287008	SUSD3	chr9:95820969-95847418	MCF7	MCF7-DR	0.164459	0	-0.21966	1	1
NM_145006	SUSD3	chr9:95820969-95847418	MCF7	MCF7-DR	34.1833	0.366406	-6.54371	0.0043	0.0115801
NM_001083536	FGD3	chr9:95709600-95798518	MCF7	MCF7-DR	1.81269	0.000372101	-12.2501	0.24305	0.340758
NM_001286993	FGD3	chr9:95709600-95798518	MCF7	MCF7-DR	1.20522	0	-1.14092	0.1261	0.214864
NM_033086	FGD3	chr9:95709600-95798518	MCF7	MCF7-DR	7.15735	0.422391	-4.08277	5e-05	0.000186859
NM_001007101	ZNF484	chr9:95607312-95640320	MCF7	MCF7-DR	0.469359	0.276922	-0.761213	1	1
NM_001261458	ZNF484	chr9:95607312-95640320	MCF7	MCF7-DR	0.189175	0.0630763	-1.58455	1	1
NM_001261459	ZNF484	chr9:95607312-95640320	MCF7	MCF7-DR	0	0.0567464	0.0796292	1	1
NM_001261460	ZNF484	chr9:95607312-95640320	MCF7	MCF7-DR	0.102545	9.4043e-05	-10.0907	1	1
NM_031486	ZNF484	chr9:95607312-95640320	MCF7	MCF7-DR	0.387452	0.134752	-1.52371	1	1
NR_026868	ANKRD19P	chr9:95571892-95600739	MCF7	MCF7-DR	0.0528973	0	-0.0743647	1	1
NM_001003800	BICD2	chr9:95473644-95527083	MCF7	MCF7-DR	2.66262	0.498131	-2.41825	5e-05	0.000186859
NM_015250	BICD2	chr9:95473644-95527083	MCF7	MCF7-DR	5.72744	4.01835	-0.511286	0.0255	0.0567981
NM_001012267	CENPP	chr9:95059639-95432547	MCF7	MCF7-DR	3.19568	1.84561	-0.792026	0.09305	0.173383
NM_001193335	ASPN	chr9:95059639-95432547	MCF7	MCF7-DR	0.0207469	0	-0.0296252	1	1
NM_001197295	ECM2	chr9:95059639-95432547	MCF7	MCF7-DR	0.0124958	0.00542091	-1.20484	1	1
NM_001197296	ECM2	chr9:95059639-95432547	MCF7	MCF7-DR	0	0.0294361	0.0418543	1	1
NM_001256394	NOL8	chr9:95059639-95432547	MCF7	MCF7-DR	0.962347	0.43033	-1.16111	0.2803	0.373802
NM_001286969	CENPP	chr9:95059639-95432547	MCF7	MCF7-DR	0	0	0	1	1
NM_001286971	CENPP	chr9:95059639-95432547	MCF7	MCF7-DR	0	0	0	1	1
NM_001393	ECM2	chr9:95059639-95432547	MCF7	MCF7-DR	0.02255	0.00645634	-1.80434	1	1
NM_005014	OMD	chr9:95059639-95432547	MCF7	MCF7-DR	0	0.0166752	0.0238589	1	1
NM_014057	OGN	chr9:95059639-95432547	MCF7	MCF7-DR	0.0131785	0	-0.0188884	1	1
NM_017680	ASPN	chr9:95059639-95432547	MCF7	MCF7-DR	0	0	0	1	1
NM_017948	NOL8	chr9:95059639-95432547	MCF7	MCF7-DR	4.7548	2.92644	-0.700237	0.0151	0.0356509
NM_022755	IPPK	chr9:95059639-95432547	MCF7	MCF7-DR	6.5181	2.43912	-1.41809	0.00025	0.000848025
NM_033014	OGN	chr9:95059639-95432547	MCF7	MCF7-DR	0	0	0	1	1
NR_046106	NOL8	chr9:95059639-95432547	MCF7	MCF7-DR	0.741267	0.352313	-1.07314	1	1
NM_002161	IARS	chr9:94972489-95056038	MCF7	MCF7-DR	39.1511	19.9667	-0.97146	5e-05	0.000186859
NM_013417	IARS	chr9:94972489-95056038	MCF7	MCF7-DR	10.7788	6.05647	-0.831646	0.0311	0.0674168
NR_003704	SNORA84	chr9:94972489-95056038	MCF7	MCF7-DR	0	0	0	1	1
NR_073446	IARS	chr9:94972489-95056038	MCF7	MCF7-DR	0.230915	0.784934	1.76521	1	1
NM_001281303	SPTLC1	chr9:94793415-94877756	MCF7	MCF7-DR	0.540612	0	-0.623504	1	1
NM_006415	SPTLC1	chr9:94793415-94877756	MCF7	MCF7-DR	34.5234	14.6112	-1.2405	5e-05	0.000186859
NM_178324	SPTLC1	chr9:94793415-94877756	MCF7	MCF7-DR	3.55534	3.44534	-0.0453408	0.9574	0.966806
NM_004560	ROR2	chr9:94484877-94712444	MCF7	MCF7-DR	0	0.821284	0.864956	1	1
NM_001289999	NFIL3	chr9:94171326-94186908	MCF7	MCF7-DR	0.332785	0.196285	-0.761637	1	1
NM_001290000	NFIL3	chr9:94171326-94186908	MCF7	MCF7-DR	1.94349	0.698297	-1.47674	0.2335	0.331516
NM_005384	NFIL3	chr9:94171326-94186908	MCF7	MCF7-DR	0.55033	1.64	1.57533	0.22685	0.325052
NM_001698	AUH	chr9:93976096-94124206	MCF7	MCF7-DR	5.67905	1.38539	-2.03536	5e-05	0.000186859
NM_001135052	SYK	chr9:93563961-93660842	MCF7	MCF7-DR	0	0	0	1	1
NM_001174167	SYK	chr9:93563961-93660842	MCF7	MCF7-DR	0.000395039	0	-0.000569808	1	1
NM_001174168	SYK	chr9:93563961-93660842	MCF7	MCF7-DR	0.520645	0	-0.604683	1	1
NM_003177	SYK	chr9:93563961-93660842	MCF7	MCF7-DR	3.22016	0	-2.0773	5e-05	0.000186859
NM_017594	DIRAS2	chr9:93372113-93405387	MCF7	MCF7-DR	0.0511559	0	-0.0719767	1	1
NR_024280	UNQ6494	chr9:92254697-92334674	MCF7	MCF7-DR	0.0216815	0	-0.0309455	1	1
NM_006705	GADD45G	chr9:92219926-92221469	MCF7	MCF7-DR	14.4468	0	-3.94924	5e-05	0.000186859
NM_001142287	SEMA4D	chr9:91975705-92094611	MCF7	MCF7-DR	0.595474	0.295444	-1.01115	1	1
NM_006378	SEMA4D	chr9:91975705-92094611	MCF7	MCF7-DR	7.15892	0.801357	-3.15923	5e-05	0.000186859
NM_001282688	SECISBP2	chr9:91933387-91974578	MCF7	MCF7-DR	0.242357	0.102557	-1.24071	1	1
NM_001282689	SECISBP2	chr9:91933387-91974578	MCF7	MCF7-DR	1.85016	2.77451	0.584585	0.32865	0.423752
NM_001282690	SECISBP2	chr9:91933387-91974578	MCF7	MCF7-DR	0.204388	0.245673	0.265429	1	1
NM_024077	SECISBP2	chr9:91933387-91974578	MCF7	MCF7-DR	9.85914	10.6196	0.107196	0.62255	0.698384
NM_001827	CKS2	chr9:91926112-91931618	MCF7	MCF7-DR	164.602	359.455	1.12683	5e-05	0.000186859
NM_016848	SHC3	chr9:91620685-91793682	MCF7	MCF7-DR	0.0718074	0.191893	1.4181	1	1
NM_001001938	C9orf47	chr9:91605777-91620069	MCF7	MCF7-DR	0.315119	0.000805526	-8.61175	1	1
NM_001142413	C9orf47	chr9:91605777-91620069	MCF7	MCF7-DR	0.297952	0.0184041	-4.01698	1	1
NM_005226	S1PR3	chr9:91605777-91620069	MCF7	MCF7-DR	12.3227	2.82329	-2.12587	5e-05	0.000186859
NM_001161625	NXNL2	chr9:91150015-91190704	MCF7	MCF7-DR	0.868928	1.65596	0.93036	0.2684	0.361358
NM_145283	NXNL2	chr9:91150015-91190704	MCF7	MCF7-DR	0.0804677	0	-0.111656	1	1
NM_006717	SPIN1	chr9:91003296-91093622	MCF7	MCF7-DR	17.789	26.0364	0.54954	0.001	0.00305326
NM_001166137	SPATA31C2	chr9:90744219-90749900	MCF7	MCF7-DR	0	0	0	1	1
NM_001039803	CDK20	chr9:90581358-90589695	MCF7	MCF7-DR	0.561467	1.88537	1.74757	0.04395	0.0912344
NM_001170639	CDK20	chr9:90581358-90589695	MCF7	MCF7-DR	0	0.164479	0.219685	1	1
NM_001170640	CDK20	chr9:90581358-90589695	MCF7	MCF7-DR	2.2153	0.45756	-2.27547	0.0141	0.0335494
NM_012119	CDK20	chr9:90581358-90589695	MCF7	MCF7-DR	1.67542	2.47952	0.565538	0.24585	0.342793
NM_178432	CDK20	chr9:90581358-90589695	MCF7	MCF7-DR	0	0	0	1	1
NM_001145124	SPATA31C1	chr9:90532876-90538572	MCF7	MCF7-DR	0	0	0	1	1
NM_178828	SPATA31E1	chr9:90497771-90503814	MCF7	MCF7-DR	0	0.00940808	0.0135095	1	1
NR_033405	CTSLP8	chr9:90459659-90462339	MCF7	MCF7-DR	0	0	0	1	1
NR_027917	CTSL3P	chr9:90387829-90401799	MCF7	MCF7-DR	0	0	0	1	1
NM_001257971	CTSL	chr9:90340973-90346384	MCF7	MCF7-DR	11.8839	11.0296	-0.107633	0.7958	0.841217
NM_001257972	CTSL	chr9:90340973-90346384	MCF7	MCF7-DR	2.12341	1.85668	-0.193659	0.8357	0.872974
NM_001257973	CTSL	chr9:90340973-90346384	MCF7	MCF7-DR	0	0	0	1	1
NM_001912	CTSL	chr9:90340973-90346384	MCF7	MCF7-DR	13.1023	17.6863	0.432804	0.1708	0.268072
NM_145918	CTSL	chr9:90340973-90346384	MCF7	MCF7-DR	20.4463	22.2131	0.119571	0.67405	0.741276
NM_001288729	DAPK1	chr9:90112142-90323549	MCF7	MCF7-DR	0.0123102	0.0019099	-2.68829	1	1
NM_001288730	DAPK1	chr9:90112142-90323549	MCF7	MCF7-DR	0.00374736	2.20471	9.2005	0.34545	0.440716
NM_001288731	DAPK1	chr9:90112142-90323549	MCF7	MCF7-DR	0.0292404	1.79775	5.94209	0.23385	0.331847
NM_004938	DAPK1	chr9:90112142-90323549	MCF7	MCF7-DR	0	12.7068	3.77682	0.12515	0.214535
NM_001001709	C9orf170	chr9:89763558-89774641	MCF7	MCF7-DR	0	0.0634065	0.0886932	1	1
NM_002048	GAS1	chr9:89559276-89562104	MCF7	MCF7-DR	0	0.893257	0.92087	5e-05	0.000186859
NM_001185059	ZCCHC6	chr9:88902647-88969402	MCF7	MCF7-DR	0.234835	0.354146	0.592696	1	1
NM_001185074	ZCCHC6	chr9:88902647-88969402	MCF7	MCF7-DR	0	0	0	1	1
NM_024617	ZCCHC6	chr9:88902647-88969402	MCF7	MCF7-DR	3.85645	3.25221	-0.245851	0.27765	0.370992
NM_030940	ISCA1	chr9:88879462-88897490	MCF7	MCF7-DR	14.1437	34.1278	1.27079	5e-05	0.000186859
NM_001276366	C9orf153	chr9:88835179-88874572	MCF7	MCF7-DR	0.000389417	0	-0.000561701	1	1
NM_001276367	C9orf153	chr9:88835179-88874572	MCF7	MCF7-DR	0	0	0	1	1
NM_001276368	C9orf153	chr9:88835179-88874572	MCF7	MCF7-DR	0.0407939	0	-0.0576844	1	1
NM_016548	GOLM1	chr9:88641057-88715116	MCF7	MCF7-DR	7.13283	23.6881	1.73162	5e-05	0.000186859
NM_177937	GOLM1	chr9:88641057-88715116	MCF7	MCF7-DR	0.90449	1.11416	0.300774	0.8209	0.861461
NM_024635	NAA35	chr9:88556056-88637217	MCF7	MCF7-DR	14.062	24.9998	0.830112	5e-05	0.000186859
NM_001286715	AGTPBP1	chr9:88161453-88356944	MCF7	MCF7-DR	1.5514	1.55604	0.00430241	0.99225	0.993352
NM_001286717	AGTPBP1	chr9:88161453-88356944	MCF7	MCF7-DR	2.83681e-05	3.68847e-05	0.378755	1	1
NM_015239	AGTPBP1	chr9:88161453-88356944	MCF7	MCF7-DR	1.21937	2.68723	1.13999	0.0008	0.00248389
NM_001007097	NTRK2	chr9:87283372-87641985	MCF7	MCF7-DR	0	0	0	1	1
NM_001018064	NTRK2	chr9:87283372-87641985	MCF7	MCF7-DR	0	0	0	1	1
NM_001018065	NTRK2	chr9:87283372-87641985	MCF7	MCF7-DR	0	0	0	1	1
NM_001018066	NTRK2	chr9:87283372-87641985	MCF7	MCF7-DR	0	0	0	1	1
NM_001291937	NTRK2	chr9:87283372-87641985	MCF7	MCF7-DR	0	0	0	1	1
NM_006180	NTRK2	chr9:87283372-87641985	MCF7	MCF7-DR	0	0	0	1	1
NM_001199633	SLC28A3	chr9:86890764-86983413	MCF7	MCF7-DR	0	0.000889847	0.00128321	1	1
NM_022127	SLC28A3	chr9:86890764-86983413	MCF7	MCF7-DR	0	0.491066	0.576344	1	1
NR_037638	SLC28A3	chr9:86890764-86983413	MCF7	MCF7-DR	0	0	0	1	1
NM_024945	RMI1	chr9:86595636-86618987	MCF7	MCF7-DR	4.55241	3.18881	-0.513613	0.0183	0.0423591
NM_002140	HNRNPK	chr9:86582997-86595569	MCF7	MCF7-DR	8.20895	0	-3.20304	0.0927	0.172812
NM_031262	HNRNPK	chr9:86582997-86595569	MCF7	MCF7-DR	131.32	154.418	0.23376	0.3452	0.440454
NM_031263	HNRNPK	chr9:86582997-86595569	MCF7	MCF7-DR	139.786	120.992	-0.208307	0.4213	0.514772
NM_032307	C9orf64	chr9:86553226-86571663	MCF7	MCF7-DR	8.34029	11.3852	0.448994	0.02225	0.0503621
NM_001271927	KIF27	chr9:86451614-86536380	MCF7	MCF7-DR	0.000445691	7.05953e-05	-2.6584	1	1
NM_001271928	KIF27	chr9:86451614-86536380	MCF7	MCF7-DR	3.6782e-05	0.0389235	10.0474	1	1
NM_017576	KIF27	chr9:86451614-86536380	MCF7	MCF7-DR	1.23998	0.223251	-2.47357	0.0002	0.000688785
NM_001135953	GKAP1	chr9:86354335-86432752	MCF7	MCF7-DR	0.932389	0.239013	-1.96384	0.02525	0.0563108
NM_025211	GKAP1	chr9:86354335-86432752	MCF7	MCF7-DR	0.251094	0.0877134	-1.51736	1	1
NM_013438	UBQLN1	chr9:86274877-86323168	MCF7	MCF7-DR	35.6122	33.0088	-0.109518	0.52985	0.615305
NM_053067	UBQLN1	chr9:86274877-86323168	MCF7	MCF7-DR	1.51223	3.2401	1.09936	0.24695	0.342793
NM_001001551	IDNK	chr9:86237963-86259045	MCF7	MCF7-DR	4.07217	5.64219e-05	-16.1392	0.23825	0.336238
NM_001256915	IDNK	chr9:86237963-86259045	MCF7	MCF7-DR	0.118828	0	-0.161988	1	1
NR_046421	IDNK	chr9:86237963-86259045	MCF7	MCF7-DR	2.14469	0.13876	-3.9501	0.05945	0.118631
NR_046422	IDNK	chr9:86237963-86259045	MCF7	MCF7-DR	0.129255	0	-0.175371	1	1
NM_001244959	FRMD3	chr9:85857904-86153348	MCF7	MCF7-DR	0.0614177	0.947772	3.94781	0.1458	0.238103
NM_001244960	FRMD3	chr9:85857904-86153348	MCF7	MCF7-DR	0.105122	7.03969e-06	-13.8662	1	1
NM_001244961	FRMD3	chr9:85857904-86153348	MCF7	MCF7-DR	0.046973	0	-0.0662242	1	1
NM_001244962	FRMD3	chr9:85857904-86153348	MCF7	MCF7-DR	0	0	0	1	1
NM_174938	FRMD3	chr9:85857904-86153348	MCF7	MCF7-DR	0.000271524	0.848863	11.6102	0.2532	0.346013
NM_152573	RASEF	chr9:85594499-85678043	MCF7	MCF7-DR	4.76774	1.33129	-1.84048	5e-05	0.000186859
NM_001001670	SPATA31D1	chr9:84603686-84610171	MCF7	MCF7-DR	0	0	0	1	1
NM_207416	SPATA31D3	chr9:84558414-84565009	MCF7	MCF7-DR	0	0	0	1	1
NM_001145197	SPATA31D4	chr9:84543342-84549913	MCF7	MCF7-DR	0	0	0	1	1
NR_026851	SPATA31D5P	chr9:84528351-84534842	MCF7	MCF7-DR	0	0	0	1	1
NM_001303103	TLE1	chr9:84198597-84304450	MCF7	MCF7-DR	3.48973	3.2365	-0.108685	0.83635	0.873377
NM_001303104	TLE1	chr9:84198597-84304450	MCF7	MCF7-DR	0	0	0	1	1
NM_005077	TLE1	chr9:84198597-84304450	MCF7	MCF7-DR	12.538	12.584	0.00528841	0.9804	0.98427
[truncated: 42,006 more rows]
