# Supplementary material for: Integrated Chromatin Accessibility and Transcriptome Landscapes of Doxorubicin-Resistant Breast Cancer Cells
Source: Front Cell Dev Biol. 2021 Jul 30;9:708066. doi: 10.3389/fcell.2021.708066 (PMC8363264; doi:10.3389/fcell.2021.708066)
Supplement: Supplementary file 3 [file Table_2.XLSX]

## Sheet: Sheet1
gene	MCF7_1	MCF7_2	MCF7-DR_1	MCF7-DR_2	MCF7	MCF7-DR	log2.fold_change.	p_value	q_value	locus	ENTREZID	GENENAME
ANXA1	0.579325	0.172888	857.107	827.122	0.376107	842.114	11.1287	5e-05	0.000186859	chr9:75766646-75785310	301	annexin A1
EMP1	0.0722393	0.132513	148.167	136.716	0.102376	142.441	10.4423	0.00445	0.0119484	chr12:13349601-13369708	2012	epithelial membrane protein 1
MT1E	0	0	1074.9	1187.89	0	1131.4	10.1452	5e-05	0.000186859	chr16:56659584-56661024	4493	metallothionein 1E
NID2	0.0168745	0.0672044	39.2473	40.5606	0.0420394	39.9039	9.89057	0.01115	0.0271456	chr14:52471519-52535946	22795	nidogen 2
GSTP1	0	0	788.775	1095.83	0	942.301	9.88157	5e-05	0.000186859	chr11:67351065-67354124	2950	glutathione S-transferase pi 1
LDHB	0	0	721.877	671.871	0	696.874	9.44682	5e-05	0.000186859	chr12:21788274-21810789	3945	lactate dehydrogenase B
VIM	1.77343	1.13386	900.409	1094.35	1.45364	997.379	9.42233	5e-05	0.000186859	chr10:17256237-17279592	7431	vimentin
FN1	1.17624	0.677588	445.548	430.979	0.765379	438.264	9.16141	5e-05	0.000186859	chr2:216225178-216300791	2335	fibronectin 1
SCCPDH	0.147306	0.188908	96.4869	90.9341	0.168107	93.7105	9.12269	5e-05	0.000186859	chr1:246887377-246931440	51097	saccharopine dehydrogenase (putative)
TGFBI	0.437049	0.336575	198.247	225.178	0.386812	211.713	9.09626	5e-05	0.000186859	chr5:135364583-135399507	7045	transforming growth factor beta induced
WNT5B	0.181959	0.0843606	51.964	64.9093	0.13316	58.4366	8.77757	0.01685	0.0393517	chr12:1726221-1756378	81029	Wnt family member 5B
GPX1	0	0	324.115	473.034	0	398.574	8.64232	5e-05	0.000186859	chr3:49394608-49395791	2876	glutathione peroxidase 1
FHL2	0.626552	0.540035	213.798	231.103	0.583293	222.45	8.57505	5e-05	0.000186859	chr2:105977282-106055230	2274	four and a half LIM domains 2
KISS1	0.662561	0.630439	210.891	269.59	0.6465	240.241	8.53762	0.00525	0.0138582	chr1:204159468-204165619	3814	KiSS-1 metastasis suppressor
UBASH3B	0.0536915	0.0344001	16.0008	16.4869	0.0440458	16.2438	8.52667	0.0018	0.00524788	chr11:122526397-122685187	84959	ubiquitin associated and SH3 domain containing B
CDKN2A	0.447816	0.455212	487.777	671.497	0.451514	165.267	8.51581	0.00075	0.00233964	chr9:21967137-21994490	1029	cyclin dependent kinase inhibitor 2A
SERPINE1	0.195647	0.160637	57.3725	60.2258	0.178142	58.7991	8.36662	5e-05	0.000186859	chr7:100770369-100782547	5054	serpin family E member 1
EMP3	0.869898	0.799813	204.533	284.725	0.834856	244.629	8.19485	5e-05	0.000186859	chr19:48828628-48833810	2014	epithelial membrane protein 3
SNRPN	0	0	238.048	306.328	0	272.188	8.09375	5e-05	0.000186859	chr15:25068793-25223729	6638	small nuclear ribonucleoprotein polypeptide N
AKR1B1	0	0	247.299	277.682	0	262.49	8.0416	5e-05	0.000186859	chr7:134127106-134143888	231	aldo-keto reductase family 1 member B
ITGA6	0.141201	0.141431	34.6772	33.9028	0.141316	34.29	7.92272	5e-05	0.000186859	chr2:173292313-173371181	3655	integrin subunit alpha 6
OXTR	0.221844	0.201014	55.1963	46.0738	0.211429	50.6351	7.90382	5e-05	0.000186859	chr3:8792094-8811300	5021	oxytocin receptor
IGFBP3	0.36762	0.491572	100.65	105.102	0.429596	102.876	7.90371	5e-05	0.000186859	chr7:45951843-45960871	3486	insulin like growth factor binding protein 3
MMP1	0	0	245.536	227.813	0	236.674	7.89284	5e-05	0.000186859	chr11:102654406-102714342	4312	matrix metallopeptidase 1
MMP14	0.181839	0.193472	42.5024	46.4444	0.187656	44.4734	7.88871	5e-05	0.000186859	chr14:23305741-23316808	4323	matrix metallopeptidase 14
NEK9	0.0775628	0.0587954	17.0993	15.1218	0.0681791	16.1106	7.88446	0.00015	0.000525066	chr14:75548817-75593778	91754	NIMA related kinase 9
MT1M	0	0	189.713	263.354	0	226.534	7.82994	5e-05	0.000186859	chr16:56666533-56667898	4499	metallothionein 1M
MT1L	0	0	217.576	234.517	0	226.046	7.82684	5e-05	0.000186859	chr16:56651372-56652730	4500	metallothionein 1L, pseudogene
TPM2	1.69379	0.934021	260.021	309.014	1.31391	284.517	7.75851	5e-05	0.000186859	chr9:35681989-35690053	7169	tropomyosin 2
FOSL1	0.883971	0.739902	160.328	190.197	0.811937	175.263	7.75394	5e-05	0.000186859	chr11:65659606-65667997	8061	FOS like 1, AP-1 transcription factor subunit
TAGLN	2.44128	1.60818	316.575	451.897	2.02473	384.236	7.56812	0.00095	0.0029136	chr11:117049938-117075508	6876	transgelin
F3	0.255846	0.2784	55.3313	41.7563	0.267123	48.5438	7.50564	5e-05	0.000186859	chr1:94994731-95007413	2152	coagulation factor III, tissue factor
LCE2A	0	0	180.084	169.162	0	174.623	7.45634	5e-05	0.000186859	chr1:152670839-152671918	353139	late cornified envelope 2A
S100A2	0.624248	0.762219	111.798	128.176	0.693233	119.987	7.43532	5e-05	0.000186859	chr1:153533584-153538306	6273	S100 calcium binding protein A2
SLC16A2	0.0798257	0.121024	16.6155	17.7105	0.100425	17.163	7.41705	0.0005	0.00161172	chrX:73641327-73753764	6567	solute carrier family 16 member 2
BTG3	0.237787	0.393971	56.825	47.8612	0.315879	52.3431	7.37248	5e-05	0.000186859	chr21:18965967-18985268	10950	BTG anti-proliferation factor 3
SDC2	0.26379	0.379557	49.994	53.5711	0.321673	51.7825	7.33072	5e-05	0.000186859	chr8:97505881-97624037	6383	syndecan 2
HMGA2	0.0940902	0.0988125	17.1494	13.2023	0.0964513	15.1759	7.29776	0.00035	0.00115812	chr12:66151799-66360071	8091	high mobility group AT-hook 2
MARCKS	0.224719	0.128689	24.592	27.7034	0.176704	26.1477	7.20921	5e-05	0.000186859	chr6:114178513-114184652	4082	myristoylated alanine rich protein kinase C substrate
BEX1	0	0	144.428	141.767	0	143.097	7.1709	5e-05	0.000186859	chrX:102317580-102319168	55859	brain expressed X-linked 1
ADM	0.777887	0.817289	109.49	112.564	0.797588	111.027	7.12105	5e-05	0.000186859	chr11:10326526-10328949	133	adrenomedullin
PYGL	0.764406	0.671265	104.272	94.7159	0.717835	99.4939	7.11481	5e-05	0.000186859	chr14:51371934-51411248	5836	glycogen phosphorylase L
CRIP1	3.06217	0.396243	221.995	248.345	1.72921	235.17	7.08745	0.0007	0.00219888	chr14:105953256-105955124	1396	cysteine rich protein 1
SIGMAR1	0	0	120.82	148.317	0	134.569	7.08288	5e-05	0.000186859	chr9:34634718-34637823	10280	sigma non-opioid intracellular receptor 1
BGN	0.413281	0.457766	51.4699	65.7518	0.435523	58.6109	7.07227	0.00035	0.00115812	chrX:152713122-152775004	633	biglycan
STXBP6	0.152765	0.374162	34.5173	33.5855	0.263463	34.0514	7.01397	5e-05	0.000186859	chr14:25281305-25519095	29091	syntaxin binding protein 6
LY6K	0.26723	0.282563	329.906	399.748	0.274897	35.4483	7.01068	0.0008	0.00248389	chr8:143781528-143808391	54742	lymphocyte antigen 6 family member K
CNN3	0	0	128.241	120.467	0	124.354	6.96986	5e-05	0.000186859	chr1:95362504-95392779	1266	calponin 3
MSN	0	0	112.237	124.401	0	118.319	6.89868	5e-05	0.000186859	chrX:64887510-64961793	4478	moesin
MX2	0.138765	0.188259	19.221	18.7766	0.163512	18.9988	6.86037	5e-05	0.000186859	chr21:42733949-42780869	4600	MX dynamin like GTPase 2
NNMT	0	0	99.0731	123.756	0	111.415	6.81269	5e-05	0.000186859	chr11:114166534-114183238	4837	nicotinamide N-methyltransferase
CDA	0	0	98.048	112.757	0	105.402	6.73338	5e-05	0.000186859	chr1:20915443-20945400	978	cytidine deaminase
ENG	0.416599	0.441773	27.4447	35.5434	0.334764	31.494	6.55579	5e-05	0.000186859	chr9:130577290-130617052	2022	endoglin
HLA-C	0	0	75.2378	94.0197	0	84.6287	6.42002	5e-05	0.000186859	chr6_ssto_hap7:2570004-2573382	3107	major histocompatibility complex, class I, C
SEMA3D	1.48971	1.22027	127.365	102.711	1.35499	115.038	6.40768	5e-05	0.000186859	chr7:84624871-84751247	223117	semaphorin 3D
PAK1	0.151316	0.209115	14.7714	15.7317	0.180215	15.2515	6.40309	5e-05	0.000186859	chr11:77033059-77185108	5058	p21 (RAC1) activated kinase 1
COL1A1	1.69664	1.72	140.669	141.445	1.70832	141.057	6.36756	5e-05	0.000186859	chr17:48261456-48279000	1277	collagen type I alpha 1 chain
CLGN	0.30151	0.105458	17.525	15.7389	0.203484	16.632	6.3529	5e-05	0.000186859	chr4:141309606-141348815	1047	calmegin
LAMC3	0.199794	0.0936451	11.581	12.0173	0.146719	11.7992	6.32948	5e-05	0.000186859	chr9:133884503-133968446	10319	laminin subunit gamma 3
ETS1	0	0	81.1331	72.8915	0	77.0123	6.28563	5e-05	0.000186859	chr11:128328655-128457453	2113	ETS proto-oncogene 1, transcription factor
C19orf33	17.2755	18.5551	1149.91	1599.57	17.9153	1374.74	6.26182	5e-05	0.000186859	chr19:38794199-38806606	64073	chromosome 19 open reading frame 33
CD44	1.90159	2.00856	42.1497	52.2853	0.619143	47.2175	6.2529	0.0001	0.000360411	chr11:35160416-35253949	960	CD44 molecule (Indian blood group)
KRT7	6.73339	7.02774	438.281	583.566	6.88056	510.923	6.21444	5e-05	0.000186859	chr12:52626953-52642709	3855	keratin 7
SOX9	0.0536134	0.228311	9.99162	10.1755	0.140962	10.0836	6.16055	0.00015	0.000525066	chr17:70117160-70122560	6662	SRY-box transcription factor 9
CCR10	0.528031	0.739	40.5187	47.0016	0.633516	43.7601	6.11009	5e-05	0.000186859	chr17:40831419-40833845	2826	C-C motif chemokine receptor 10
VIM-AS1	2.23502	1.91056	123.568	151.624	2.07279	137.596	6.05272	5e-05	0.000186859	chr10:17256237-17279592	100507347	VIM antisense RNA 1
SFTA1P	0	0	57.4348	70.7153	0	64.0751	6.02403	5e-05	0.000186859	chr10:10826401-10836877	207107	surfactant associated 1, pseudogene
RASIP1	0.266861	0.471269	18.8563	27.2573	0.369065	23.0568	5.96517	5e-05	0.000186859	chr19:49223841-49243970	54922	Ras interacting protein 1
CSPG4	0.276814	0.252936	16.2829	16.7875	0.264875	16.5352	5.96408	5e-05	0.000186859	chr15:75966662-76005189	1464	chondroitin sulfate proteoglycan 4
CMTM3	0.332568	0.646616	27.5874	32.994	0.489592	30.2907	5.95115	5e-05	0.000186859	chr16:66637934-66647795	123920	CKLF like MARVEL transmembrane domain containing 3
ASPH	1.01447	1.55221	87.8966	69.7598	1.28334	78.8282	5.94074	5e-05	0.000186859	chr8:62200524-62627199	444	aspartate beta-hydroxylase
PRSS21	0	0	57.5286	62.2221	0	59.8754	5.92779	5e-05	0.000186859	chr16:2867163-2871723	10942	serine protease 21
MTAP	0.432536	0.403606	28.0891	22.6331	0.418071	25.3611	5.92272	5e-05	0.000186859	chr9:21802634-21865969	4507	methylthioadenosine phosphorylase
TRIM58	0	0	58.268	55.6157	0	56.9418	5.85653	5e-05	0.000186859	chr1:248020500-248043438	25893	tripartite motif containing 58
GPR143	0.529993	0.463864	27.0242	29.5816	0.496929	28.3029	5.83177	5e-05	0.000186859	chrX:9693452-9734005	4935	G protein-coupled receptor 143
RAB32	0	0	48.5515	62.0302	0	55.2908	5.81483	5e-05	0.000186859	chr6:146864827-146876086	10981	RAB32, member RAS oncogene family
SNX7	0.496039	0.611275	29.9541	31.6188	0.553657	30.7865	5.79716	5e-05	0.000186859	chr1:99127235-99226056	51375	sorting nexin 7
DKK3	0	0	51.4221	55.115	0	53.2686	5.76205	5e-05	0.000186859	chr11:11984542-12030917	27122	dickkopf WNT signaling pathway inhibitor 3
EFNB1	2.0282	2.14035	100.985	116.899	2.08428	108.942	5.70787	5e-05	0.000186859	chrX:68048839-68062006	1947	ephrin B1
BAIAP2L2	0	0	48.5385	52.5807	0	50.5596	5.68817	5e-05	0.000186859	chr22:38480895-38506676	80115	BAR/IMD domain containing adaptor protein 2 like 2
ADAMTS1	0	0	51.8518	46.63	0	49.2409	5.65079	5e-05	0.000186859	chr21:28208605-28217728	9510	ADAM metallopeptidase with thrombospondin type 1 motif 1
CAV1	1.82705	2.69544	114.819	107.591	2.26125	111.205	5.61996	5e-05	0.000186859	chr7:116164838-116201239	857	caveolin 1
ANXA3	0.984624	0.860232	43.2194	44.7289	0.922428	43.9741	5.57507	5e-05	0.000186859	chr4:79472741-79531605	306	annexin A3
NDN	0	0	42.0294	49.1085	0	45.569	5.5413	5e-05	0.000186859	chr15:23930553-23932450	4692	necdin, MAGE family member
EGFR	0.891083	0.889965	40.532	39.2165	0.890524	39.8742	5.48466	5e-05	0.000186859	chr7:55086724-55275031	1956	epidermal growth factor receptor
EXT1	2.93811	3.64439	139.274	150.407	3.29125	144.841	5.45969	5e-05	0.000186859	chr8:118811601-119124058	2131	exostosin glycosyltransferase 1
TFPI2	0	0	40.6125	43.6498	0	42.1311	5.43066	5e-05	0.000186859	chr7:93514708-93520303	7980	tissue factor pathway inhibitor 2
PLK2	4.8234	4.24895	199.054	189.605	4.53617	194.329	5.42088	5e-05	0.000186859	chr5:57749809-57755966	10769	polo like kinase 2
IGFBP6	0.564097	2.18256	49.1185	67.7841	1.37333	58.4513	5.41149	5e-05	0.000186859	chr12:53491435-53496128	3489	insulin like growth factor binding protein 6
HLA-A	0	0	37.9678	45.1338	0	41.5508	5.41111	5e-05	0.000186859	chr6_ssto_hap7:1239581-1243012	3105	major histocompatibility complex, class I, A
LAMB3	1.0204	1.65636	52.3267	58.0169	1.29877	55.1718	5.40871	5e-05	0.000186859	chr1:209788217-209825820	3914	laminin subunit beta 3
GBX2	0.285062	0.276194	11.4598	12.2926	0.280628	11.8762	5.40327	5e-05	0.000186859	chr2:237073878-237076652	2637	gastrulation brain homeobox 2
FGF2	0.305519	0.30665	14.3518	11.3181	0.306085	12.8349	5.39	5e-05	0.000186859	chr4:123747862-123844159	2247	fibroblast growth factor 2
CDH2	0	0	39.9689	39.0426	0	39.5057	5.34005	5e-05	0.000186859	chr18:25530929-25757445	1000	cadherin 2
MRC2	0.501436	0.683421	22.3977	24.92	0.592428	23.6588	5.3196	5e-05	0.000186859	chr17:60704761-60770962	9902	mannose receptor C type 2
LAMA1	0	0	39.7033	35.5884	0	37.6459	5.27224	5e-05	0.000186859	chr18:6941742-7117813	284217	laminin subunit alpha 1
TUBB2B	0.828744	0.80893	27.8413	32.7344	0.818837	30.2879	5.20902	5e-05	0.000186859	chr6:3224494-3227968	347733	tubulin beta 2B class IIb
RIN1	0.511821	0.550815	18.0932	20.813	0.531318	19.4531	5.19428	5e-05	0.000186859	chr11:66099541-66104000	9610	Ras and Rab interactor 1
AEBP1	1.00129	1.0638	33.2848	37.5196	1.03254	35.4022	5.09957	5e-05	0.000186859	chr7:44143959-44154164	165	AE binding protein 1
RFTN1	0.975321	0.722329	24.9576	32.7431	0.848825	28.8503	5.08698	5e-05	0.000186859	chr3:16357351-16555222	23180	raftlin, lipid raft linker 1
CLMP	0	0	30.2563	34.5235	0	32.3899	5.06134	5e-05	0.000186859	chr11:122943032-123066007	79827	CXADR like membrane protein
HBEGF	0.498829	0.710268	19.0261	21.291	0.604549	20.1585	5.05939	5e-05	0.000186859	chr5:139712427-139726188	1839	heparin binding EGF like growth factor
MCAM	4.98132	4.22588	152.299	152.675	4.6036	152.487	5.04978	5e-05	0.000186859	chr11:119179233-119187840	4162	melanoma cell adhesion molecule
DUSP5	1.36559	1.11076	37.4078	44.5625	1.23818	40.9852	5.04881	5e-05	0.000186859	chr10:112257624-112271302	1847	dual specificity phosphatase 5
C1R	0.386098	0.347676	11.5456	12.5801	0.366887	12.0629	5.03909	5e-05	0.000186859	chr12:7187514-7245043	715	complement C1r
EPB41L3	0	0	33.28	30.3285	0	31.8043	5.03581	5e-05	0.000186859	chr18:5392379-5628990	23136	erythrocyte membrane protein band 4.1 like 3
LMO7	0.337659	0.356063	12.1917	10.3914	0.346861	11.2915	5.02474	5e-05	0.000186859	chr13:76123615-76434006	4008	LIM domain 7
MXRA7	0.628096	0.657405	19.6509	22.0865	0.64275	20.8687	5.02094	5e-05	0.000186859	chr17:74671808-74707056	439921	matrix remodeling associated 7
ELL2	0.498432	0.302898	13.0257	12.8699	0.400665	12.9478	5.01416	5e-05	0.000186859	chr5:95220801-95297775	22936	elongation factor for RNA polymerase II 2
MFAP5	0	0	32.7833	28.1615	0	30.4724	4.97602	5e-05	0.000186859	chr12:8798538-8815484	8076	microfibril associated protein 5
PXDC1	0.857166	0.976071	27.9316	29.6865	0.916618	28.809	4.97406	5e-05	0.000186859	chr6:3722835-3752246	221749	PX domain containing 1
SERPINB7	0	0	32.9539	26.6045	0	29.7792	4.94388	5e-05	0.000186859	chr18:61420280-61472610	8710	serpin family B member 7
KIFC3	4.53465	4.75666	20.0626	27.8605	0.790849	23.9615	4.92118	0.00075	0.00233964	chr16:57792128-57836439	3801	kinesin family member C3
TOR4A	0.740977	0.668086	19.435	22.9824	0.704532	21.2087	4.91185	5e-05	0.000186859	chr9:140172279-140177093	54863	torsin family 4 member A
ELOVL4	0.464239	0.288704	11.6111	10.8564	0.376471	11.2337	4.89915	5e-05	0.000186859	chr6:80624528-80657315	6785	ELOVL fatty acid elongase 4
RPRML	0.644015	0.660413	19.942	18.3755	0.652214	19.1587	4.87651	0.0003	0.00100221	chr17:45055521-45056614	388394	reprimo like
GDA	0	0	31.2841	23.355	0	27.3195	4.82372	5e-05	0.000186859	chr9:74729510-74867140	9615	guanine deaminase
CASP4	1.50784	1.40063	44.9293	37.2094	1.45424	41.0693	4.81973	5e-05	0.000186859	chr11:104813593-104839325	837	caspase 4
TMSB15A	0.711069	0.489648	16.6639	17.2345	0.600358	16.9492	4.81925	0.0099	0.0244688	chrX:101768609-101771699	11013	thymosin beta 15a
CTHRC1	1.0735	0.506375	22.3757	22.1289	0.789938	22.2523	4.81607	5e-05	0.000186859	chr8:104383742-104395232	115908	collagen triple helix repeat containing 1
CCDC106	0.351351	0.837211	15.1008	17.5243	0.594281	16.3126	4.7787	5e-05	0.000186859	chr19:56158953-56164526	29903	coiled-coil domain containing 106
TUBB2A	3.16841	2.46472	70.4564	83.7284	2.81657	77.0924	4.77458	5e-05	0.000186859	chr6:3153901-3157783	7280	tubulin beta 2A class IIa
SH3BGRL	0.66454	0.614324	18.0695	16.9312	0.639432	17.5003	4.77445	5e-05	0.000186859	chrX:80369199-80554046	6451	SH3 domain binding glutamate rich protein like
CNTNAP1	0.634173	0.449764	15.8119	13.6793	0.541969	14.7456	4.76593	5e-05	0.000186859	chr17:40834631-40852011	8506	contactin associated protein 1
KLF6	2.57254	1.59038	59.5982	52.8471	2.08146	56.2227	4.75548	5e-05	0.000186859	chr10:3818187-3827473	1316	Kruppel like factor 6
PRKCA	0.653283	0.384135	14.0666	13.8826	0.518709	13.9746	4.75174	5e-05	0.000186859	chr17:64298925-64806862	5578	protein kinase C alpha
APOBEC3C	0.440645	0.632622	13.3999	15.4701	0.536634	14.435	4.74949	5e-05	0.000186859	chr22:39410264-39414825	27350	apolipoprotein B mRNA editing enzyme catalytic subunit 3C
GJA1	0	0	27.5631	23.8813	0	25.7222	4.73997	5e-05	0.000186859	chr6:121756722-121770890	2697	gap junction protein alpha 1
THBS1	4.87898	4.96332	128.156	131.513	4.92115	129.834	4.72153	5e-05	0.000186859	chr15:39873279-39889668	7057	thrombospondin 1
ADRB2	0	0	23.7947	26.9278	0	25.3612	4.72034	5e-05	0.000186859	chr5:148206155-148208197	154	adrenoceptor beta 2
FABP5	22.1517	21.4051	566.524	568.19	21.7784	567.357	4.70329	5e-05	0.000186859	chr8:82192717-82197012	2171	fatty acid binding protein 5
KRTAP2-3	0	0	25.9134	24.1462	0	25.0298	4.70209	5e-05	0.000186859	chr17:39215492-39216344	730755	keratin associated protein 2-3
TCEAL8	0	0	26.6877	22.818	0	24.7528	4.68666	5e-05	0.000186859	chrX:102507922-102510121	90843	transcription elongation factor A like 8
CAPN2	4.32118	3.70884	101.527	103.335	4.01501	102.431	4.6731	5e-05	0.000186859	chr1:223889294-223963720	824	calpain 2
INA	0	0	24.6632	24.0783	0	24.3707	4.66509	5e-05	0.000186859	chr10:105036919-105050108	9118	internexin neuronal intermediate filament protein alpha
LAYN	0	0	21.7921	26.7625	0	24.2773	4.65977	5e-05	0.000186859	chr11:111411232-111432470	143903	layilin
PTPRM	0	0	27.049	21.3553	0	24.2021	4.65547	5e-05	0.000186859	chr18:7567313-8406859	5797	protein tyrosine phosphatase receptor type M
SLC17A9	0	0	26.0262	22.0431	0	24.0346	4.64585	5e-05	0.000186859	chr20:61583998-61599949	63910	solute carrier family 17 member 9
RBP7	0	0	23.0351	24.8667	0	23.9509	4.64102	5e-05	0.000186859	chr1:10057254-10076078	116362	retinol binding protein 7
ITGA5	0.79912	1.5	25.1669	32.1628	1.14956	28.6649	4.64013	5e-05	0.000186859	chr12:54747474-54867386	3678	integrin subunit alpha 5
MGLL	1.57512	1.16517	32.4933	35.3586	1.37015	33.9259	4.62999	5e-05	0.000186859	chr3:127407904-127542093	11343	monoglyceride lipase
LPL	0	0	24.2601	23.1835	0	23.7218	4.62771	5e-05	0.000186859	chr8:19796581-19824770	4023	lipoprotein lipase
ELOVL2	0.71283	0.700517	18.1958	16.1479	0.706673	17.1719	4.60286	5e-05	0.000186859	chr6:10980992-11079377	54898	ELOVL fatty acid elongase 2
ECM1	0.808207	0.810022	18.5607	20.4589	0.809114	19.5098	4.59171	5e-05	0.000186859	chr1:150480486-150486265	1893	extracellular matrix protein 1
GJB3	0.643475	0.208504	9.88541	10.6428	0.42599	10.2641	4.59065	5e-05	0.000186859	chr1:35246789-35251967	2707	gap junction protein beta 3
AJUBA	2.71571	2.55428	63.5245	60.5287	2.63499	62.0266	4.55702	5e-05	0.000186859	chr14:23440382-23451851	84962	ajuba LIM protein
NKX2-5	0	0	19.9067	24.9998	0	22.4532	4.55171	5e-05	0.000186859	chr5:172659106-172662315	1482	NK2 homeobox 5
PM20D2	2.96706	2.10484	64.5308	52.3411	2.53595	58.436	4.52626	5e-05	0.000186859	chr6:89855768-89875288	135293	peptidase M20 domain containing 2
ADD2	0	0	19.3409	24.4084	0	21.8746	4.51567	5e-05	0.000186859	chr2:70889215-70995375	119	adducin 2
PLAT	0	0	19.1413	23.6039	0	21.3726	4.48366	5e-05	0.000186859	chr8:42032235-42065194	5327	plasminogen activator, tissue type
FOXG1	0	0	22.5779	20.1398	0	21.3588	4.48277	5e-05	0.000186859	chr14:29236277-29239483	2290	forkhead box G1
FBLN1	0	0	19.8476	22.567	0	21.2073	4.47296	5e-05	0.000186859	chr22:45898718-45997014	2192	fibulin 1
CCDC82	0.469522	0.667953	14.8325	10.2922	0.568738	12.5624	4.4652	5e-05	0.000186859	chr11:96085928-96123083	79780	coiled-coil domain containing 82
CMTM7	0.588359	0.451723	10.8609	11.5316	0.520041	11.1963	4.42825	5e-05	0.000186859	chr3:32433162-32496333	112616	CKLF like MARVEL transmembrane domain containing 7
GNAI1	1.0176	1.39978	27.7023	24.0904	1.20869	25.8963	4.42123	5e-05	0.000186859	chr7:79764139-79848725	2770	G protein subunit alpha i1
IL7R	0	0	20.7964	19.9213	0	20.3589	4.41677	5e-05	0.000186859	chr5:35856976-35879705	3575	interleukin 7 receptor
COTL1	12.7285	12.4335	240.518	296.666	12.581	268.592	4.4161	5e-05	0.000186859	chr16:84599203-84651702	23406	coactosin like F-actin binding protein 1
UPP1	0.458678	0.963633	14.9906	14.9093	0.711155	14.9499	4.39383	5e-05	0.000186859	chr7:48128199-48148330	7378	uridine phosphorylase 1
FMN2	0	0	19.9263	20.0758	0	20.001	4.39239	5e-05	0.000186859	chr1:240255184-240638489	56776	formin 2
RUSC2	0.799907	0.770056	16.1681	16.5934	0.784982	16.3808	4.3832	5e-05	0.000186859	chr9:35489948-35563896	9853	RUN and SH3 domain containing 2
NMU	0.781131	0.224401	11.6753	9.29819	0.502766	10.4867	4.38254	0.0109	0.0266416	chr4:56461395-56502865	10874	neuromedin U
PDLIM4	0	0	17.3892	21.8377	0	19.6135	4.36552	5e-05	0.000186859	chr5:131593350-131609147	8572	PDZ and LIM domain 4
NRG1	0	0	18.7362	20.4239	0	19.58	4.36317	5e-05	0.000186859	chr8:31497267-32622558	3084	neuregulin 1
CRIM1	3.7731	3.00677	71.3714	67.18	3.38993	69.2757	4.35302	5e-05	0.000186859	chr2:36583369-36778278	51232	cysteine rich transmembrane BMP regulator 1
OR2W3	0	0	18.9831	19.5861	0	19.2846	4.34231	5e-05	0.000186859	chr1:248058888-248059833	343171	olfactory receptor family 2 subfamily W member 3
GNB4	1.14643	0.841861	21.6246	18.5752	0.994147	20.0999	4.33758	5e-05	0.000186859	chr3:179113875-179169371	59345	G protein subunit beta 4
GPR176	1.50033	1.18832	26.8405	27.096	1.34433	26.9682	4.32631	5e-05	0.000186859	chr15:40091222-40213093	11245	G protein-coupled receptor 176
DENND2A	0	0	16.4352	21.6463	0	19.0408	4.32487	5e-05	0.000186859	chr7:140218219-140302342	27147	DENN domain containing 2A
APBB1	0.63236	0.6802	14.9412	15.8205	0.65628	13.1065	4.31982	5e-05	0.000186859	chr11:6416353-6440702	322	amyloid beta precursor protein binding family B member 1
MPRIP	10.8295	9.94478	42.7556	47.0275	2.28646	44.8915	4.29525	5e-05	0.000186859	chr17:16946073-17095962	23164	myosin phosphatase Rho interacting protein
CTNNAL1	2.56699	2.54474	47.4461	52.5597	2.55586	50.0029	4.29013	5e-05	0.000186859	chr9:111704848-111775874	8727	catenin alpha like 1
RNF145	3.01567	2.10754	51.9351	46.5364	2.56161	49.2357	4.26459	5e-05	0.000186859	chr5:158584416-158637061	153830	ring finger protein 145
EPHA2	4.68014	5.27262	85.1695	101.981	4.97638	93.575	4.23295	5e-05	0.000186859	chr1:16450831-16482582	1969	EPH receptor A2
ARL4D	0.974032	1.62038	22.6828	25.8912	1.29721	24.287	4.2267	5e-05	0.000186859	chr17:41476352-41478504	379	ADP ribosylation factor like GTPase 4D
PLAUR	1.8039	2.10435	36.9817	35.8371	1.95412	36.4094	4.21972	5e-05	0.000186859	chr19:44150246-44174498	5329	plasminogen activator, urokinase receptor
ABCB4	1.07537	0.617224	16.8444	14.6689	0.846298	15.7567	4.21865	5e-05	0.000186859	chr7:87031360-87105019	5244	ATP binding cassette subfamily B member 4
RBMS2	0.951598	0.657063	15.6137	14.2806	0.80433	14.9471	4.21594	5e-05	0.000186859	chr12:56915608-57030163	5939	RNA binding motif single stranded interacting protein 2
PRTFDC1	0.569875	0.913842	14.4453	12.8419	0.741858	13.6436	4.20093	5e-05	0.000186859	chr10:25137535-25241573	56952	phosphoribosyl transferase domain containing 1
TMEM200A	0	0	16.0809	17.8547	0	16.9678	4.16734	5e-05	0.000186859	chr6:130687425-130764210	114801	transmembrane protein 200A
IGFBPL1	0	0	16.455	17.2937	0	16.8744	4.15982	5e-05	0.000186859	chr9:38406524-38424444	347252	insulin like growth factor binding protein like 1
GPX3	3.30634	4.57213	66.4298	73.4144	3.93924	69.9221	4.14976	5e-05	0.000186859	chr5:150399998-150408554	2878	glutathione peroxidase 3
OPTN	1.29373	0.662597	16.8827	17.5941	0.978162	17.2384	4.13941	5e-05	0.000186859	chr10:13142081-13180276	10133	optineurin
S1PR1	0	0	16.914	16.3204	0	16.6172	4.13891	5e-05	0.000186859	chr1:101702304-101707076	1901	sphingosine-1-phosphate receptor 1
ATP10A	0	0	16.63	16.0685	0	16.3493	4.11681	5e-05	0.000186859	chr15:25923859-26108349	57194	ATPase phospholipid transporting 10A (putative)
COL6A1	5.33067	4.50844	81.7226	87.9968	4.91956	84.8597	4.10848	5e-05	0.000186859	chr21:47401662-47424963	1291	collagen type VI alpha 1 chain
KLF2	2.40836	3.25996	42.4045	53.9231	2.83416	48.1638	4.08696	5e-05	0.000186859	chr19:16435650-16438339	10365	Kruppel like factor 2
SNAPC1	6.55829	4.89392	103.185	89.92	5.72611	96.5523	4.07568	5e-05	0.000186859	chr14:62229074-62263146	6617	small nuclear RNA activating complex polypeptide 1
HMSD	0	0	15.4245	15.7208	0	15.5726	4.05073	5e-05	0.000186859	chr18:61616587-61627645	284293	histocompatibility minor serpin domain containing
BCAT1	0	0	16.5832	14.4736	0	15.5284	4.04688	5e-05	0.000186859	chr12:24962957-25102393	586	branched chain amino acid transaminase 1
NKX2-1	0	0	18.2056	13.1588	0	15.4996	4.04436	5e-05	0.000186859	chr14:36985603-36992221	7080	NK2 homeobox 1
CPVL	0	0	15.4065	15.5175	0	15.462	4.04107	5e-05	0.000186859	chr7:29019582-29186153	54504	carboxypeptidase vitellogenic like
CLDN1	2.71061	2.78901	46.9983	43.1943	2.74981	45.0963	4.0356	5e-05	0.000186859	chr3:190023489-190040235	9076	claudin 1
CLIC4	15.2488	13.1689	240.437	222.927	14.2088	231.682	4.02729	5e-05	0.000186859	chr1:25071759-25170815	25932	chloride intracellular channel 4
IQCJ-SCHIP1	1.49242	1.1408	20.5887	22.2358	1.31661	21.4122	4.02353	5e-05	0.000186859	chr3:158787040-159615155	100505385	IQCJ-SCHIP1 readthrough
RAMP2	0.582684	0.869116	9.63834	13.6656	0.7259	11.652	4.00466	0.00105	0.00319021	chr17:40905946-40915060	10266	receptor activity modifying protein 2
CKB	24.7971	23.7905	334.851	436.626	24.2938	385.739	3.98896	5e-05	0.000186859	chr14:103985994-103989196	1152	creatine kinase B
LOXL1	1.3064	1.30922	19.4004	22.0502	1.30781	20.7253	3.98617	5e-05	0.000186859	chr15:74209808-74244478	4016	lysyl oxidase like 1
PI3	0	0	15.856	13.6544	0	14.7552	3.97776	5e-05	0.000186859	chr20:43803539-43805185	5266	peptidase inhibitor 3
TSPAN10	0.788088	0.775555	9.5442	14.8934	0.781822	12.2188	3.96612	5e-05	0.000186859	chr17:79604196-79615785	83882	tetraspanin 10
NT5C2	5.35124	5.38653	19.0751	17.2067	0.711467	11.1003	3.96366	5e-05	0.000186859	chr10:104847773-104953063	22978	5'-nucleotidase, cytosolic II
CD40	0	0	15.4596	13.0852	0	14.2724	3.93285	5e-05	0.000186859	chr20:44746892-44758384	958	CD40 molecule
HSD17B11	2.03111	1.71484	28.494	28.0514	1.87297	28.2727	3.91601	5e-05	0.000186859	chr4:88257676-88312455	51170	hydroxysteroid 17-beta dehydrogenase 11
CYBRD1	0	0	14.4981	13.4768	0	13.9875	3.90569	5e-05	0.000186859	chr2:172378756-172414643	79901	cytochrome b reductase 1
MATN2	2.43868	2.50935	19.1021	17.389	1.23135	18.2456	3.88924	5e-05	0.000186859	chr8:98881310-99048946	4147	matrilin 2
TWIST2	0	0	11.703	15.5788	0	13.6409	3.87193	5e-05	0.000186859	chr2:239756672-239832244	117581	twist family bHLH transcription factor 2
AGPS	0	0	15.1073	12.1693	0	13.6383	3.87168	5e-05	0.000186859	chr2:178257470-178408564	8540	alkylglycerone phosphate synthase
RAB34	19.4862	23.4264	27.0552	42.4425	2.38314	34.7488	3.86603	0.00545	0.0143403	chr17:27041298-27045286	83871	RAB34, member RAS oncogene family
C1QTNF5	0	0	11.314	15.8411	0	13.5775	3.86567	5e-05	0.000186859	chr11:119209643-119217383	114902	C1q and TNF related 5
FHL1	3.60783	3.92443	54.4264	55.0243	3.76613	54.7253	3.86105	5e-05	0.000186859	chrX:135228860-135293518	2273	four and a half LIM domains 1
GLRX	1.35225	1.21074	20.163	16.2128	1.2815	18.1879	3.82707	5e-05	0.000186859	chr5:95149552-95158577	2745	glutaredoxin
IL6ST	2.29147	1.73507	30.1397	26.2213	2.01327	28.1805	3.80708	5e-05	0.000186859	chr5:55230924-55290821	3572	interleukin 6 signal transducer
TUBA4A	2.48712	1.75793	26.8234	32.4479	2.12252	29.6356	3.80348	5e-05	0.000186859	chr2:220110191-220136910	7277	tubulin alpha 4a
MFGE8	2.53889	1.59789	28.715	28.7362	2.06839	28.7256	3.79576	5e-05	0.000186859	chr15:89441913-89456663	4240	milk fat globule-EGF factor 8 protein
HKDC1	0	0	13.8481	11.881	0	12.8645	3.79332	5e-05	0.000186859	chr10:70975088-71027315	80201	hexokinase domain containing 1
COL4A2	0	0	12.2773	13.3711	0	12.8242	3.78912	5e-05	0.000186859	chr13:110959630-111165373	1284	collagen type IV alpha 2 chain
MYEOV	1.58076	1.20665	24.272	23.86	1.02377	14.15	3.78884	0.0005	0.00161172	chr11:69061604-69064754	26579	myeloma overexpressed
TUBB6	30.6863	35.521	351.004	410.296	27.6754	380.65	3.78179	5e-05	0.000186859	chr18:12307667-12377275	84617	tubulin beta 6 class V
CTCFL	0	0	11.3159	14.0574	0	12.6867	3.7747	5e-05	0.000186859	chr20:56071020-56100708	140690	CCCTC-binding factor like
GNG11	0	0	10.1104	15.124	0	12.6172	3.76736	5e-05	0.000186859	chr7:93551015-93555826	2791	G protein subunit gamma 11
TH	1.43953	1.7881	19.2749	24.5945	1.61381	21.9347	3.76467	5e-05	0.000186859	chr11:2185158-2193035	7054	tyrosine hydroxylase
ITM2A	0	0	13.8716	10.9972	0	12.4344	3.74786	5e-05	0.000186859	chrX:78615880-78623049	9452	integral membrane protein 2A
ACSL4	1.8608	1.23654	21.5438	19.3552	1.54867	20.4495	3.72297	5e-05	0.000186859	chrX:108884563-108976621	2182	acyl-CoA synthetase long chain family member 4
LRP12	1.34604	1.01442	14.9834	15.8982	1.18023	15.4408	3.70961	5e-05	0.000186859	chr8:105501458-105601252	29967	LDL receptor related protein 12
SLC6A15	0	0	12.6277	11.5179	0	12.0728	3.7085	5e-05	0.000186859	chr12:85253266-85306608	55117	solute carrier family 6 member 15
GNA15	0	0	9.94593	14.1949	0	12.0704	3.70823	5e-05	0.000186859	chr19:3136029-3163767	2769	G protein subunit alpha 15
ST3GAL2	1.18618	0.799608	11.4999	14.3923	0.992896	12.9461	3.70473	5e-05	0.000186859	chr16:70413337-70472991	6483	ST3 beta-galactoside alpha-2,3-sialyltransferase 2
GABARAPL1	1.41039	1.3273	17.3862	18.1523	1.36885	17.7693	3.69835	5e-05	0.000186859	chr12:10365488-10375724	23710	GABA type A receptor associated protein like 1
ARMCX1	0	0	13.0262	10.9061	0	11.9662	3.69668	5e-05	0.000186859	chrX:100805513-100809675	51309	armadillo repeat containing X-linked 1
TRNP1	1.15352	1.65525	17.0644	18.9929	1.40438	18.0286	3.68228	5e-05	0.000186859	chr1:27320194-27327377	388610	TMF1 regulated nuclear protein 1
SOWAHC	1.46081	1.19551	16.9069	17.1564	1.32816	17.0316	3.68072	5e-05	0.000186859	chr2:110371910-110376564	65124	sosondowah ankyrin repeat domain family member C
TLE4	0	0	12.2367	11.2845	0	11.7606	3.67362	5e-05	0.000186859	chr9:82186687-82341796	7091	TLE family member 4, transcriptional corepressor
HOXB2	0	0	11.0253	12.2052	0	11.6153	3.6571	5e-05	0.000186859	chr17:46620018-46651810	3212	homeobox B2
PTGDS	0	0	13.1238	10.0851	0	11.6045	3.65587	5e-05	0.000186859	chr9:139871955-139876194	5730	prostaglandin D2 synthase
FOXD1	5.42949	5.13686	61.833	71.2693	5.28318	66.5511	3.65499	5e-05	0.000186859	chr5:72742084-72744352	2297	forkhead box D1
DENND3	0.931874	0.845328	12.3604	10.0184	0.888601	11.1894	3.65445	5e-05	0.000186859	chr8:142138719-142205900	22898	DENN domain containing 3
FAM126A	1.22078	1.13355	16.3328	13.1373	1.17716	14.735	3.64586	5e-05	0.000186859	chr7:22980877-23053770	84668	family with sequence similarity 126 member A
CHRDL1	0	0	12.3523	10.6547	0	11.5035	3.64426	5e-05	0.000186859	chrX:109917083-110039286	91851	chordin like 1
HBQ1	0	0	6.23164	16.7721	0	11.5019	3.64408	5e-05	0.000186859	chr16:230332-231178	3049	hemoglobin subunit theta 1
CREB3L1	1.34098	1.85401	17.147	22.4954	1.5975	19.8212	3.63316	5e-05	0.000186859	chr11:46299188-46342972	90993	cAMP responsive element binding protein 3 like 1
MAP2K7	13.2041	11.6495	21.9841	21.6397	1.76829	21.8119	3.62468	5e-05	0.000186859	chr19:7968664-7979368	5609	mitogen-activated protein kinase kinase 7
APBB1IP	0	0	10.0385	12.2445	0	11.1415	3.60187	5e-05	0.000186859	chr10:26727265-26856732	54518	amyloid beta precursor protein binding family B member 1 interacting protein
SH2B3	1.17857	0.81194	12.3281	11.7982	0.995253	12.0632	3.5994	5e-05	0.000186859	chr12:111843751-111889427	10019	SH2B adaptor protein 3
PODXL	3.36864	3.67087	42.5068	42.5538	3.51975	42.5303	3.59495	5e-05	0.000186859	chr7:131185020-131241376	5420	podocalyxin like
DUSP1	5.42626	5.80147	60.7268	74.8545	5.61386	67.7906	3.59402	5e-05	0.000186859	chr5:172195092-172198203	1843	dual specificity phosphatase 1
IGF2BP2	2.54784	1.98137	26.9273	27.5206	2.2646	27.2239	3.58755	5e-05	0.000186859	chr3:185361526-185542827	10644	insulin like growth factor 2 mRNA binding protein 2
COL6A2	3.51966	5.56434	48.9261	60.1532	4.542	54.5397	3.58591	5e-05	0.000186859	chr21:47518032-47552763	1292	collagen type VI alpha 2 chain
MAFF	2.84991	2.91415	33.4974	35.609	2.88203	34.5532	3.58366	5e-05	0.000186859	chr22:38597938-38612517	23764	MAF bZIP transcription factor F
DPYSL3	0	0	10.4708	11.4312	0	10.951	3.57906	5e-05	0.000186859	chr5:146770370-146889619	1809	dihydropyrimidinase like 3
CDCA7L	2.78347	3.41727	36.037	38.0494	3.10037	37.0432	3.57869	5e-05	0.000186859	chr7:21582832-21985542	55536	cell division cycle associated 7 like
KPRP	0	0	11.8332	9.67634	0	10.7548	3.55518	5e-05	0.000186859	chr1:152730505-152734529	448834	keratinocyte proline rich protein
DPH3	1.78606	1.65241	19.1662	18.9098	1.62315	19.038	3.55201	5e-05	0.000186859	chr3:16298567-16306496	285381	diphthamide biosynthesis 3
MYBL1	1.46368	1.19179	17.1389	13.4213	1.32774	15.2801	3.52461	5e-05	0.000186859	chr8:67474409-67525484	4603	MYB proto-oncogene like 1
CFL2	3.89559	2.66618	38.9618	36.3369	3.28089	37.6493	3.52047	5e-05	0.000186859	chr14:35179587-35184029	1073	cofilin 2
MT2A	448.446	390.638	4896.62	4703.75	419.542	4800.19	3.5162	5e-05	0.000186859	chr16:56642477-56643409	4502	metallothionein 2A
CDKN1C	0	0	7.73667	13.0592	0	10.398	3.51071	5e-05	0.000186859	chr11:2904447-2906995	1028	cyclin dependent kinase inhibitor 1C
TIMP2	6.29271	6.71544	73.4162	74.2151	6.50407	73.8156	3.50451	5e-05	0.000186859	chr17:76849058-76921472	7077	TIMP metallopeptidase inhibitor 2
LGALS3	15.1956	12.679	138.764	164.968	13.9373	151.866	3.44578	5e-05	0.000186859	chr14:55595934-55612148	3958	galectin 3
DNAJB4	1.17032	1.02417	12.0886	11.7788	1.09724	11.9337	3.44309	5e-05	0.000186859	chr1:78470635-78482995	11080	DnaJ heat shock protein family (Hsp40) member B4
SEMA7A	1.32476	1.65143	14.6395	17.3599	1.48809	15.9997	3.4265	5e-05	0.000186859	chr15:74701629-74726299	8482	semaphorin 7A (John Milton Hagen blood group)
UBE2J1	8.23022	7.51283	85.6768	80.7336	7.87152	83.2052	3.40196	5e-05	0.000186859	chr6:90036343-90062619	51465	ubiquitin conjugating enzyme E2 J1
GPC1	4.8568	5.26002	47.1097	59.7865	5.05841	53.4481	3.40138	5e-05	0.000186859	chr2:241375114-241407495	2817	glypican 1
C9orf40	3.47659	2.39653	28.9375	32.7769	2.93656	30.8572	3.39341	5e-05	0.000186859	chr9:77561498-77567802	55071	chromosome 9 open reading frame 40
SGCE	2.19583	1.86979	16.8658	13.2996	1.45609	15.0827	3.37272	5e-05	0.000186859	chr7:94214535-94285521	8910	sarcoglycan epsilon
GINS3	2.59523	2.38899	24.8334	26.6911	2.49211	25.7622	3.36982	5e-05	0.000186859	chr16:58426297-58440048	64785	GINS complex subunit 3
HOXB7	2.3064	2.56718	21.8376	27.9879	2.43679	24.9127	3.35383	5e-05	0.000186859	chr17:46684594-46688383	3217	homeobox B7
FGFR1	4.23219	4.35454	29.0062	36.5045	3.20964	32.7553	3.35125	5e-05	0.000186859	chr8:38268655-38326352	2260	fibroblast growth factor receptor 1
CHORDC1	5.03634	4.64205	53.7986	44.8789	4.8392	49.3388	3.34988	5e-05	0.000186859	chr11:89933596-89956532	26973	cysteine and histidine rich domain containing 1
LMCD1	2.31554	1.99438	20.534	22.9419	2.15496	21.738	3.33448	5e-05	0.000186859	chr3:8543492-8609811	29995	LIM and cysteine rich domains 1
BAG2	5.53114	5.08767	53.9751	51.7101	5.30941	52.8426	3.31508	5e-05	0.000186859	chr6:57037103-57050012	9532	BCL2 associated athanogene 2
LARP6	2.50863	2.05066	20.6985	23.822	2.27965	22.2602	3.28759	0.00065	0.00205287	chr15:71123862-71342436	55323	La ribonucleoprotein 6, translational regulator
PEG10	4.33219	3.23767	36.9924	36.7987	3.78493	36.8955	3.28511	5e-05	0.000186859	chr7:94285636-94299006	23089	paternally expressed 10
LOXL2	4.13625	3.04118	32.4061	37.2942	3.58871	34.8501	3.27963	5e-05	0.000186859	chr8:23154409-23261722	4017	lysyl oxidase like 2
NUAK1	1.73085	1.77386	17.0738	16.9352	1.75235	17.0045	3.27855	5e-05	0.000186859	chr12:106457124-106533811	9891	NUAK family kinase 1
RDH10	1.99365	2.17962	20.5347	19.3671	2.08663	19.9509	3.25721	5e-05	0.000186859	chr8:74206836-74268696	157506	retinol dehydrogenase 10
NABP1	1.61353	0.776654	13.8893	8.92427	1.19509	11.4068	3.2547	5e-05	0.000186859	chr2:192542797-192553248	64859	nucleic acid binding protein 1
RGS19	14.6093	12.0773	17.9011	17.1272	1.28328	12.1834	3.24701	0.0001	0.000360411	chr20:62704534-62711324	10287	regulator of G protein signaling 19
OGFRL1	5.58871	5.53272	49.1263	54.4734	5.56072	51.7999	3.21961	5e-05	0.000186859	chr6:71998476-72011973	79627	opioid growth factor receptor like 1
KLHL35	2.8422	3.06476	23.7176	31.1294	2.95348	27.4235	3.21493	5e-05	0.000186859	chr11:75133437-75141674	283212	kelch like family member 35
NRGN	5.93775	5.04296	43.9588	56.8159	5.49036	50.3874	3.19809	5e-05	0.000186859	chr11:124609828-124617102	4900	neurogranin
CD68	3.27136	2.848	26.5498	29.3748	3.05968	27.9623	3.19203	5e-05	0.000186859	chr17:7482804-7485429	968	CD68 molecule
SLC16A3	19.1948	26.7054	80.095	88.1773	9.23353	84.1361	3.18777	5e-05	0.000186859	chr17:80186281-80197375	9123	solute carrier family 16 member 3
FERMT2	6.68197	6.79095	65.698	56.57	6.73646	61.134	3.18191	5e-05	0.000186859	chr14:53323988-53417815	10979	fermitin family member 2
STK25	9.94509	10.3993	75.8392	88.5991	9.07675	82.2192	3.17923	5e-05	0.000186859	chr2:242295663-242448987	10494	serine/threonine kinase 25
PLOD2	9.73337	8.55552	29.2802	25.3276	3.02584	27.3039	3.1737	5e-05	0.000186859	chr3:145787227-145879282	5352	procollagen-lysine,2-oxoglutarate 5-dioxygenase 2
JUN	11.8359	10.6335	94.1575	108.08	11.2347	101.119	3.17002	5e-05	0.000186859	chr1:59246462-59249785	3725	Jun proto-oncogene, AP-1 transcription factor subunit
BCAR3	5.1911	2.96338	35.1828	38.1048	4.07724	36.6438	3.1679	5e-05	0.000186859	chr1:94027342-94312706	8412	BCAR3 adaptor protein, NSP family member
PTGR1	2.41218	3.39436	26.6212	24.8334	2.90327	25.7273	3.14755	5e-05	0.000186859	chr9:114287438-114362135	22949	prostaglandin reductase 1
PDLIM5	4.38765	3.19619	36.9775	30.0171	3.79192	33.4973	3.14305	5e-05	0.000186859	chr4:95373007-95589378	10611	PDZ and LIM domain 5
DMKN	4.93645	7.20008	43.3094	63.8807	6.06826	53.595	3.14274	5e-05	0.000186859	chr19:35988118-36004560	93099	dermokine
ACTN1	55.3187	61.8195	468.135	563.171	58.5691	515.653	3.13819	5e-05	0.000186859	chr14:69340839-69446083	87	actinin alpha 1
GLS	7.2021	6.74156	69.1048	53.3308	6.97183	61.2178	3.13434	5e-05	0.000186859	chr2:191745546-191830270	2744	glutaminase
RUNX1	3.48078	2.96932	11.0758	10.5197	1.2311	10.7977	3.13271	5e-05	0.000186859	chr21:36160097-36421595	861	RUNX family transcription factor 1
ICAM1	3.02328	2.83754	23.631	27.611	2.93041	25.621	3.12815	5e-05	0.000186859	chr19:10381516-10397291	3383	intercellular adhesion molecule 1
KLF5	2.95491	2.90754	26.1024	24.9353	2.93122	25.5188	3.12199	5e-05	0.000186859	chr13:73629113-73651680	688	Kruppel like factor 5
AMOTL2	11.0319	9.73985	86.7298	93.8535	10.3859	90.2916	3.11997	5e-05	0.000186859	chr3:134074186-134094259	51421	angiomotin like 2
DLC1	1.84503	1.63522	14.6709	15.2257	1.74012	14.9483	3.10272	5e-05	0.000186859	chr8:12940871-13372429	10395	DLC1 Rho GTPase activating protein
EHD1	12.6671	16.889	106.669	146.912	14.7781	126.791	3.10092	5e-05	0.000186859	chr11:64620198-64647185	10938	EH domain containing 1
CORO1C	22.386	20.7159	185.671	181.089	21.551	183.38	3.08901	5e-05	0.000186859	chr12:109038884-109125326	23603	coronin 1C
FXYD5	24.5419	25.408	188.935	235.346	24.975	212.14	3.08646	5e-05	0.000186859	chr19:35645624-35660788	53827	FXYD domain containing ion transport regulator 5
UAP1	14.0548	14.1279	124.003	115.243	14.0913	119.623	3.08562	5e-05	0.000186859	chr1:162531295-162569633	6675	UDP-N-acetylglucosamine pyrophosphorylase 1
MYO1E	3.08768	3.25911	26.8033	26.3891	3.17339	26.5962	3.06712	5e-05	0.000186859	chr15:59428167-59665071	4643	myosin IE
PPP1R15A	8.01193	8.80867	61.6683	78.1123	8.4103	69.8903	3.05486	5e-05	0.000186859	chr19:49375648-49379319	23645	protein phosphatase 1 regulatory subunit 15A
PLIN2	5.21929	4.73693	40.9148	41.8045	4.97811	41.3597	3.05456	5e-05	0.000186859	chr9:19115758-19127604	123	perilipin 2
CHST3	1.33548	1.30089	9.93709	11.911	1.31819	10.924	3.05088	5e-05	0.000186859	chr10:73724119-73773322	9469	carbohydrate sulfotransferase 3
ITM2C	13.6083	15.1694	101.311	137.046	14.3888	119.178	3.0501	5e-05	0.000186859	chr2:231729312-231743969	81618	integral membrane protein 2C
TEAD1	3.70111	3.32749	33.5383	24.4552	3.5143	28.9967	3.04458	5e-05	0.000186859	chr11:12695968-12966284	7003	TEA domain transcription factor 1
GAS6	4.69964	4.40986	37.1587	37.823	4.55475	37.4908	3.04109	5e-05	0.000186859	chr13:114518582-114567076	2621	growth arrest specific 6
SLX1A	2.22095	1.48583	29.4874	0.83782	1.85339	15.1626	3.03228	0.00105	0.00319021	chr16:30204255-30218248	548593	SLX1 homolog A, structure-specific endonuclease subunit
TNFSF9	1.4215	2.19716	15.7112	13.7421	1.80933	14.7266	3.0249	5e-05	0.000186859	chr19:6531009-6535939	8744	TNF superfamily member 9
UTRN	1.35226	1.28934	11.6988	9.70649	1.3208	10.7027	3.01848	5e-05	0.000186859	chr6:144612872-145174170	7402	utrophin
PLEK2	3.30299	3.80601	26.32	31.0964	3.5545	28.7082	3.01374	5e-05	0.000186859	chr14:67853699-67878828	26499	pleckstrin 2
NDRG1	6.41919	6.84611	50.0792	56.3877	6.63265	53.2334	3.00467	5e-05	0.000186859	chr8:134249413-134309547	10397	N-myc downstream regulated 1
NES	1.57353	1.56454	11.8948	13.083	1.56904	12.4889	2.9927	5e-05	0.000186859	chr1:156638555-156647189	10763	nestin
TRAM1	25.6807	22.6059	193.016	188.109	24.1433	190.562	2.98057	5e-05	0.000186859	chr8:71485452-71520694	23471	translocation associated membrane protein 1
NETO2	5.28959	5.30984	47.9282	35.1719	5.29971	41.5501	2.97086	5e-05	0.000186859	chr16:47115430-47177936	81831	neuropilin and tolloid like 2
RRAS2	8.39666	7.48603	57.4117	67.1023	7.94135	62.257	2.97078	5e-05	0.000186859	chr11:14299465-14386052	22800	RAS related 2
ARHGAP17	6.64787	7.2895	29.0193	28.8076	3.69086	28.9134	2.96971	5e-05	0.000186859	chr16:24930704-25026699	55114	Rho GTPase activating protein 17
SLC2A6	4.82785	5.1346	38.5654	39.4587	4.98123	39.012	2.96935	5e-05	0.000186859	chr9:136336215-136344276	11182	solute carrier family 2 member 6
TPM1	7.10676	7.04396	53.5349	57.1907	7.07536	55.3628	2.96804	5e-05	0.000186859	chr15:63334837-63364113	7168	tropomyosin 1
PLCB4	2.02192	1.7776	15.9706	13.6494	1.89976	14.81	2.96268	5e-05	0.000186859	chr20:9049700-9461462	5332	phospholipase C beta 4
ARHGAP29	3.96426	3.3969	30.221	26.8222	3.68058	28.5216	2.95405	5e-05	0.000186859	chr1:94634462-94703307	9411	Rho GTPase activating protein 29
SNAPC2	12.9178	11.4312	26.7008	35.579	4.04744	31.1399	2.94368	5e-05	0.000186859	chr19:7985193-7988136	6618	small nuclear RNA activating complex polypeptide 2
PARVA	1.73482	1.61128	12.3035	13.2462	1.67305	12.7749	2.93276	5e-05	0.000186859	chr11:12399025-12556903	55742	parvin alpha
SLC16A1	6.29244	5.99128	47.9898	45.4638	6.14186	46.7268	2.9275	5e-05	0.000186859	chr1:113454469-113498975	6566	solute carrier family 16 member 1
C12orf75	9.08955	9.62682	71.8236	70.2429	9.35818	71.0333	2.92419	5e-05	0.000186859	chr12:105724413-105765296	387882	chromosome 12 open reading frame 75
CTSB	23.4043	20.7162	154.043	179.826	22.0603	166.934	2.91976	5e-05	0.000186859	chr8:11700033-11725646	1508	cathepsin B
PALLD	1.55609	1.16639	9.96933	10.3342	1.36124	10.1518	2.89874	5e-05	0.000186859	chr4:169418216-169849608	23022	palladin, cytoskeletal associated protein
KAAG1	1.94833	0.968147	10.6447	11.0187	1.45824	10.8317	2.89297	0.00015	0.000525066	chr6:24171982-24383520	353219	kidney associated antigen 1
HSPA13	5.22117	5.36535	40.4277	38.0796	5.29326	39.2536	2.8906	5e-05	0.000186859	chr21:15743436-15755509	6782	heat shock protein family A (Hsp70) member 13
APTX	4.16124	2.41532	16.2992	13.1967	1.99835	14.748	2.88364	5e-05	0.000186859	chr9:32972603-33001639	54840	aprataxin
ACO1	4.56757	4.76676	35.3298	33.0897	4.66717	34.2097	2.87379	5e-05	0.000186859	chr9:32384600-32450832	48	aconitase 1
ZNF114	1.99291	1.06142	12.1338	10.2533	1.52716	11.1936	2.87374	5e-05	0.000186859	chr19:48773355-48790865	163071	zinc finger protein 114
EGLN1	2.88382	2.66926	21.6851	18.9559	2.77654	20.3205	2.87158	5e-05	0.000186859	chr1:231499496-231560790	54583	egl-9 family hypoxia inducible factor 1
PMAIP1	2.65487	1.36302	16.5271	12.7572	2.00895	14.6421	2.86562	5e-05	0.000186859	chr18:57567191-57571538	5366	phorbol-12-myristate-13-acetate-induced protein 1
NXN	1.90694	2.16236	13.0549	16.1956	2.03465	14.6252	2.84561	5e-05	0.000186859	chr17:702552-882998	64359	nucleoredoxin
YIPF6	5.54607	4.42543	41.4601	30.173	4.98575	35.8166	2.84474	5e-05	0.000186859	chrX:67718623-67757127	286451	Yip1 domain family member 6
FRMD6	5.49822	5.35911	33.5393	29.1689	4.39015	31.3541	2.83631	5e-05	0.000186859	chr14:51921229-52197444	122786	FERM domain containing 6
MBIP	7.52246	5.98223	50.9751	45.2939	6.75234	48.1345	2.83361	5e-05	0.000186859	chr14:36767763-36789882	51562	MAP3K12 binding inhibitory protein 1
C1QL1	1.02136	2.40071	11.575	12.7924	1.71104	12.1837	2.83201	5e-05	0.000186859	chr17:43037060-43045644	10882	complement C1q like 1
MLLT11	1.69813	1.95594	13.9943	11.9955	1.82703	12.9949	2.83037	5e-05	0.000186859	chr1:151032150-151040973	10962	MLLT11 transcription factor 7 cofactor
FNTA	6.5696	6.02878	46.1574	42.7629	6.29919	44.4602	2.81927	5e-05	0.000186859	chr8:42911441-42940932	2339	farnesyltransferase, CAAX box, alpha
GGH	21.2419	17.2408	141.655	129.165	19.2414	135.41	2.81505	5e-05	0.000186859	chr8:63927638-63951610	8836	gamma-glutamyl hydrolase
ENAH	4.90199	4.7324	21.5771	20.8073	3.01768	21.1922	2.81202	5e-05	0.000186859	chr1:225674533-225840845	55740	ENAH actin regulator
GADD45A	12.7602	13.0316	91.3758	89.7205	12.8959	90.5482	2.81178	5e-05	0.000186859	chr1:68150859-68154021	1647	growth arrest and DNA damage inducible alpha
CAPG	17.7733	29.1247	131.592	195.516	23.449	163.554	2.80217	5e-05	0.000186859	chr2:85621870-85641197	822	capping actin protein, gelsolin like
YAP1	2.92516	4.29267	18.2064	15.3328	2.4106	16.7696	2.79839	5e-05	0.000186859	chr11:101981191-102104154	10413	Yes associated protein 1
ADD3	8.16497	7.11784	11.8079	9.10829	1.51061	10.4581	2.79141	5e-05	0.000186859	chr10:111705316-111895323	120	adducin 3
SHC1	26.6579	20.1459	41.6977	33.1967	5.41021	37.4472	2.7911	5e-05	0.000186859	chr1:154934773-154946959	6464	SHC adaptor protein 1
CITED2	13.7607	15.5233	91.905	109.866	14.642	100.885	2.78453	5e-05	0.000186859	chr6:139693391-139695787	10370	Cbp/p300 interacting transactivator with Glu/Asp rich carboxy-terminal domain 2
ATF5	7.64128	9.80237	57.4456	62.1634	8.72182	59.8045	2.77755	5e-05	0.000186859	chr19:50392912-50437193	22809	activating transcription factor 5
EPDR1	3.40676	3.35669	22.9255	23.4422	3.38173	23.1838	2.77729	5e-05	0.000186859	chr7:37960162-37991542	54749	ependymin related 1
LGALS3BP	19.495	20.3595	122.313	150.233	19.9272	136.273	2.77368	5e-05	0.000186859	chr17:76967334-76976061	3959	galectin 3 binding protein
CCDC102A	2.37883	2.04373	12.222	17.9293	2.21128	15.0757	2.76927	5e-05	0.000186859	chr16:57546089-57570477	92922	coiled-coil domain containing 102A
SLC25A19	8.53911	10.808	15.9763	15.3264	2.25846	15.323	2.76229	0.00155	0.00456734	chr17:73267379-73285530	60386	solute carrier family 25 member 19
DCDC2	1.96486	1.47946	12.1744	11.014	1.72216	11.5942	2.75111	5e-05	0.000186859	chr6:24171982-24383520	51473	doublecortin domain containing 2
CSRP2	3.57179	3.34881	19.662	26.9181	3.4603	23.29	2.75074	5e-05	0.000186859	chr12:77252494-77272820	1466	cysteine and glycine rich protein 2
ANXA5	107.116	107.836	679.275	763.298	107.476	721.287	2.74656	5e-05	0.000186859	chr4:122589151-122618147	308	annexin A5
CYTH3	7.17818	6.13127	45.0057	44.2822	6.65472	44.644	2.74601	5e-05	0.000186859	chr7:6201411-6312242	9265	cytohesin 3
MAP3K14	1.76792	2.23755	12.9638	13.888	2.00273	13.4259	2.74498	5e-05	0.000186859	chr17:43325291-43394430	9020	mitogen-activated protein kinase kinase kinase 14
ITGA3	22.0215	23.2922	138.751	162.308	22.6568	150.529	2.73203	5e-05	0.000186859	chr17:48133339-48167849	3675	integrin subunit alpha 3
ZYX	26.9051	26.7912	161.891	207.176	26.8481	178.177	2.73042	5e-05	0.000186859	chr7:143078359-143220540	7791	zyxin
DESI2	3.98242	3.67456	26.1682	24.4148	3.82849	25.2915	2.72381	5e-05	0.000186859	chr1:244816349-244872336	51029	desumoylating isopeptidase 2
KLC1	19.5729	17.4188	28.0374	22.4231	1.76954	11.6565	2.7197	0.0019	0.00550947	chr14:104095524-104181823	3831	kinesin light chain 1
NR2F2	5.21514	5.63099	35.2241	34.8159	5.42306	35.02	2.691	5e-05	0.000186859	chr15:96670588-96883492	7026	nuclear receptor subfamily 2 group F member 2
TUBB3	22.0359	22.3652	124.858	158.418	22.2005	141.638	2.67354	5e-05	0.000186859	chr16:89988416-90002505	10381	tubulin beta 3 class III
TMX3	3.02754	2.69319	20.0685	16.346	2.86036	18.2073	2.67024	5e-05	0.000186859	chr18:66340924-66382353	54495	thioredoxin related transmembrane protein 3
FSCN1	19.3488	20.4236	104.418	146.579	19.8862	125.498	2.65783	5e-05	0.000186859	chr7:5632435-5646287	6624	fascin actin-bundling protein 1
FJX1	6.91682	6.45704	39.3754	44.813	6.68693	42.0942	2.65421	5e-05	0.000186859	chr11:35639734-35642421	24147	four-jointed box kinase 1
TPST1	1.64832	1.72956	10.238	11.0112	1.68894	10.6246	2.65322	5e-05	0.000186859	chr7:65670258-65825438	8460	tyrosylprotein sulfotransferase 1
USO1	5.48446	7.48812	17.0896	15.7125	2.62059	16.401	2.64583	5e-05	0.000186859	chr4:76649705-76735442	8615	USO1 vesicle transport factor
IGFBP4	19.4443	23.212	111.672	154.849	21.3282	133.261	2.64342	5e-05	0.000186859	chr17:38599675-38613982	3487	insulin like growth factor binding protein 4
TRIM47	4.21175	3.6402	22.2655	26.6797	3.92598	24.4726	2.64005	5e-05	0.000186859	chr17:73870244-73874656	91107	tripartite motif containing 47
CAMK2D	3.58867	2.32517	18.9069	17.9103	2.95692	18.4086	2.63821	5e-05	0.000186859	chr4:114372187-114683083	817	calcium/calmodulin dependent protein kinase II delta
RND3	4.16774	1.84468	18.1766	16.4038	2.77933	17.2902	2.63714	5e-05	0.000186859	chr2:151324706-151344209	390	Rho family GTPase 3
PLEKHO2	1.65777	1.99534	10.1539	12.5115	1.82656	11.3327	2.6333	5e-05	0.000186859	chr15:65134081-65160201	80301	pleckstrin homology domain containing O2
SLC39A14	5.98679	5.11326	35.426	33.2587	5.55003	34.3424	2.62942	5e-05	0.000186859	chr8:22224761-22291640	23516	solute carrier family 39 member 14
SDCBP	6.81955	7.78683	49.0069	40.7546	7.30319	44.8807	2.6195	5e-05	0.000186859	chr8:59465727-59495419	6386	syndecan binding protein
VCL	15.2165	14.8863	91.3098	92.9406	15.0514	92.1252	2.6137	5e-05	0.000186859	chr10:75757871-75879914	7414	vinculin
DDAH1	3.15459	2.78958	17.7928	18.4445	2.97209	18.1187	2.60793	5e-05	0.000186859	chr1:85784167-86044046	23576	dimethylarginine dimethylaminohydrolase 1
ARHGEF28	3.76322	4.17068	23.7392	24.2923	3.96695	24.0157	2.59788	5e-05	0.000186859	chr5:72921982-73237818	64283	Rho guanine nucleotide exchange factor 28
GSDMD	11.0078	7.32939	54.4449	56.1438	9.16859	55.2943	2.59236	5e-05	0.000186859	chr8:144635556-144645231	79792	gasdermin D
FSD1	3.76398	4.00517	21.8449	24.9345	3.88457	23.3897	2.59005	5e-05	0.000186859	chr19:4304590-4323843	79187	fibronectin type III and SPRY domain containing 1
PROSER2	5.16744	4.88006	26.9777	33.2304	5.02375	30.1041	2.58312	5e-05	0.000186859	chr10:11865396-11936709	254427	proline and serine rich 2
TP53BP2	4.9286	4.51939	28.3416	28.0608	4.724	28.2012	2.57768	5e-05	0.000186859	chr1:223967594-224033674	7159	tumor protein p53 binding protein 2
RAB23	3.71993	2.79648	20.2489	18.6295	3.2582	19.4392	2.57682	5e-05	0.000186859	chr6:57051790-57087112	51715	RAB23, member RAS oncogene family
SMURF2	9.28207	7.71622	52.9803	47.989	8.49915	50.4847	2.57046	5e-05	0.000186859	chr17:62540734-62658386	64750	SMAD specific E3 ubiquitin protein ligase 2
CHST10	2.29598	2.25437	13.7621	13.1827	2.27518	13.4724	2.56596	5e-05	0.000186859	chr2:101008321-101034130	9486	carbohydrate sulfotransferase 10
ANKRD13A	9.93206	8.80898	54.7952	56.0096	9.37052	55.4024	2.56375	5e-05	0.000186859	chr12:110437234-110477235	88455	ankyrin repeat domain 13A
RILPL2	1.7122	2.74058	12.1743	14.113	2.22639	13.1437	2.56159	5e-05	0.000186859	chr12:123899585-123921280	196383	Rab interacting lysosomal protein like 2
ZNF714	1.88916	1.54697	12.5238	8.05086	1.71806	10.1088	2.55675	5e-05	0.000186859	chr19:21264952-21307883	148206	zinc finger protein 714
PSAT1	12.2945	11.1267	70.4992	67.2061	11.7106	68.8527	2.5557	5e-05	0.000186859	chr9:80911990-80945009	29968	phosphoserine aminotransferase 1
ANXA2	189.168	193.193	1035.85	1194.81	191.181	1115.33	2.54446	5e-05	0.000186859	chr15:60639349-60690185	302	annexin A2
SMYD3	5.96668	3.67488	23.4632	32.6514	4.82078	28.0573	2.54104	5e-05	0.000186859	chr1:245912641-246670644	64754	SET and MYND domain containing 3
HCFC1R1	21.8019	28.0253	127.418	143.881	23.4704	135.649	2.53097	5e-05	0.000186859	chr16:3072620-3077756	54985	host cell factor C1 regulator 1
CHMP2A	40.8122	40.5697	60.5371	64.165	10.8188	62.351	2.52687	5e-05	0.000186859	chr19:59062932-59066491	27243	charged multivesicular body protein 2A
RASAL2	2.17344	1.58802	11.6177	10.0598	1.88073	10.8388	2.52684	5e-05	0.000186859	chr1:178060642-178448648	9462	RAS protein activator like 2
CEP170	1.64999	2.84242	13.6648	11.6376	2.2462	12.6512	2.49372	5e-05	0.000186859	chr1:243287729-243418708	9859	centrosomal protein 170
RNF216P1	2.01652	3.50876	14.4899	16.43	2.76264	15.4599	2.48442	5e-05	0.000186859	chr7:5013615-5037800	441191	ring finger protein 216 pseudogene 1
TTK	5.23115	5.00039	30.0146	27.1543	5.11577	28.5844	2.48221	5e-05	0.000186859	chr6:80714321-80752244	7272	TTK protein kinase
ANXA2P2	8.461	9.21436	47.396	51.2865	8.83768	49.3413	2.48105	5e-05	0.000186859	chr9:33624222-33625532	304	annexin A2 pseudogene 2
CEBPD	5.47338	7.25857	28.0595	42.4331	6.36598	35.2463	2.46902	5e-05	0.000186859	chr8:48649475-48650726	1052	CCAAT enhancer binding protein delta
SLC6A8	6.98459	6.37272	35.8463	33.6127	6.27927	34.7295	2.46749	5e-05	0.000186859	chrX:152953751-152962048	6535	solute carrier family 6 member 8
UGCG	9.26464	7.94598	49.8504	45.0689	8.60531	47.4597	2.4634	5e-05	0.000186859	chr9:114659045-114697654	7357	UDP-glucose ceramide glucosyltransferase
CAV2	3.52125	3.16863	20.1742	16.6109	3.34494	18.3925	2.45907	5e-05	0.000186859	chr7:116139654-116148595	858	caveolin 2
RBM7	2.65741	2.43697	13.5384	14.4298	2.54719	13.9841	2.45681	5e-05	0.000186859	chr11:114262169-114281332	10179	RNA binding motif protein 7
MED19	2.98009	3.08086	15.5298	17.6497	3.03047	16.5898	2.45268	5e-05	0.000186859	chr11:57471186-57479673	219541	mediator complex subunit 19
APP	54.8357	55.628	146.086	145.912	26.933	145.999	2.43851	5e-05	0.000186859	chr21:27252860-27543446	351	amyloid beta precursor protein
TEAD4	17.7977	17.4586	89.3202	101.152	17.6281	95.2362	2.43363	5e-05	0.000186859	chr12:3068477-3149842	7004	TEA domain transcription factor 4
TP53INP2	1.96179	2.28487	11.4221	11.4625	2.12333	11.4423	2.42997	5e-05	0.000186859	chr20:33292147-33301237	58476	tumor protein p53 inducible nuclear protein 2
DEGS1	13.7976	12.5515	73.5649	67.9198	13.1746	70.7424	2.42482	5e-05	0.000186859	chr1:224370909-224381142	8560	delta 4-desaturase, sphingolipid 1
SIPA1	4.05178	3.28702	17.7242	21.6448	3.6694	19.6845	2.42344	5e-05	0.000186859	chr11:65405577-65418391	6494	signal-induced proliferation-associated 1
NDUFA11	91.9363	87.0746	456.559	503.055	89.5054	479.807	2.42241	5e-05	0.000186859	chr19:5891286-5904024	126328	NADH:ubiquinone oxidoreductase subunit A11
RPP25	6.16365	7.23095	31.2717	39.8314	6.6973	35.5516	2.40826	5e-05	0.000186859	chr15:75247442-75249775	54913	ribonuclease P and MRP subunit p25
RAD51AP1	7.26181	5.68118	37.8871	30.6029	6.4715	34.245	2.40372	5e-05	0.000186859	chr12:4647949-4669213	10635	RAD51 associated protein 1
WDR76	2.72807	3.18769	16.5047	14.7094	2.95788	15.607	2.39956	5e-05	0.000186859	chr15:44119111-44160617	79968	WD repeat domain 76
CNN2	4.67701	6.53838	27.3723	31.6577	5.60769	29.515	2.39597	5e-05	0.000186859	chr19:1026273-1039067	1265	calponin 2
REXO2	31.1268	28.687	160.27	150.725	29.9069	155.497	2.37834	5e-05	0.000186859	chr11:114310107-114321000	25996	RNA exonuclease 2
EHD2	9.54712	9.88943	46.4091	54.1239	9.71827	50.2665	2.37083	5e-05	0.000186859	chr19:48216600-48246391	30846	EH domain containing 2
S100A6	302.12	294.918	1458.81	1627.54	298.519	1543.17	2.37	5e-05	0.000186859	chr1:153507075-153508717	6277	S100 calcium binding protein A6
APOC1	8.3846	4.29313	35.4346	30.0625	6.33887	32.7486	2.36914	5e-05	0.000186859	chr19:45417920-45422606	341	apolipoprotein C1
BEX4	3.68823	2.93335	18.4869	15.717	3.31079	17.102	2.36892	5e-05	0.000186859	chrX:102470019-102472128	56271	brain expressed X-linked 4
CDCA8	4.88568	5.24281	25.0992	27.0949	5.06425	26.097	2.36547	5e-05	0.000186859	chr1:38158072-38175391	55143	cell division cycle associated 8
PBX3	2.53592	1.75634	11.8632	10.2439	2.14613	11.0536	2.36471	5e-05	0.000186859	chr9:128509616-128729655	5090	PBX homeobox 3
ARL13B	2.59125	2.21609	13.5967	11.092	2.40367	12.3443	2.36054	5e-05	0.000186859	chr3:93698982-93774522	200894	ADP ribosylation factor like GTPase 13B
C12orf4	2.14315	2.04176	10.8421	10.6078	2.09245	10.7249	2.3577	5e-05	0.000186859	chr12:4596900-4647637	57102	chromosome 12 open reading frame 4
LYRM2	2.72084	2.04689	11.9324	12.474	2.38386	12.2032	2.35589	5e-05	0.000186859	chr6:90142896-90529513	57226	LYR motif containing 2
PDLIM7	28.6222	28.04	132.318	157.659	28.3311	144.988	2.35548	5e-05	0.000186859	chr5:176910394-176924606	9260	PDZ and LIM domain 7
TOMM5	50.9918	49.2858	238.324	273.913	50.1388	256.118	2.35281	5e-05	0.000186859	chr9:37588411-37592636	401505	translocase of outer mitochondrial membrane 5
ANKRD37	2.41144	1.8852	10.496	11.4405	2.14832	10.9682	2.35205	0.0023	0.00657233	chr4:186317839-186347139	353322	ankyrin repeat domain 37
PRCP	17.1771	16.4253	87.0799	84.3777	16.8012	85.7288	2.35122	5e-05	0.000186859	chr11:82535408-82611557	5547	prolylcarboxypeptidase
IFI27L2	19.362	20.2062	101.175	100.082	19.7841	100.629	2.34663	5e-05	0.000186859	chr14:94594117-94595957	83982	interferon alpha inducible protein 27 like 2
SNHG15	12.2971	13.5026	66.3839	64.4427	12.8998	65.4133	2.34223	5e-05	0.000186859	chr7:45022626-45026259	285958	small nucleolar RNA host gene 15
PIGW	5.38322	3.90267	26.5648	20.5104	4.64295	23.5376	2.34186	5e-05	0.000186859	chr17:34891402-34895150	284098	phosphatidylinositol glycan anchor biosynthesis class W
ORC3	5.79462	3.44311	16.9438	17.9155	3.43971	17.4297	2.34119	5e-05	0.000186859	chr6:88299784-88377172	23595	origin recognition complex subunit 3
CD59	3.45085	3.41058	17.8659	16.873	3.43071	17.3695	2.33997	5e-05	0.000186859	chr11:33724555-33758025	966	CD59 molecule (CD59 blood group)
DDIAS	3.42034	2.8683	18.2448	13.5296	3.14432	15.8872	2.33705	5e-05	0.000186859	chr11:82612736-82645699	220042	DNA damage induced apoptosis suppressor
ADORA2B	2.33398	3.01399	13.6735	13.2299	2.67399	13.4517	2.33072	5e-05	0.000186859	chr17:15848230-15879210	136	adenosine A2b receptor
RAB11FIP5	2.99167	3.20786	14.4947	16.5702	3.09977	15.5325	2.32506	5e-05	0.000186859	chr2:73300509-73340146	26056	RAB11 family interacting protein 5
GINS4	4.91865	4.92742	22.703	26.6083	4.92303	24.6557	2.3243	5e-05	0.000186859	chr8:41386724-41482520	84296	GINS complex subunit 4
ATP1A3	2.97534	4.40494	15.4721	21.4527	3.69014	18.4624	2.32284	5e-05	0.000186859	chr19:42470733-42498428	478	ATPase Na+/K+ transporting subunit alpha 3
PEA15	21.1643	23.4334	98.848	124.069	22.2988	111.459	2.32147	5e-05	0.000186859	chr1:160171988-160185166	8682	proliferation and apoptosis adaptor protein 15
STMN1	59.2619	57.3368	276.593	300.2	58.2994	288.396	2.3065	5e-05	0.000186859	chr1:26210676-26233368	3925	stathmin 1
CDC20	32.8199	29.6809	136.53	171.711	31.2504	154.12	2.30211	5e-05	0.000186859	chr1:43824625-43828873	991	cell division cycle 20
RABGEF1	4.21021	6.22102	19.9449	32.0278	4.25737	20.9963	2.3021	5e-05	0.000186859	chr7:66147077-66309813	27342	RAB guanine nucleotide exchange factor 1
CTSC	19.0549	18.8432	92.0746	93.6254	18.9491	92.85	2.29278	5e-05	0.000186859	chr11:88026759-88070941	1075	cathepsin C
FAM49B	9.75257	9.24588	43.5737	36.9836	8.24867	40.2786	2.28778	5e-05	0.000186859	chr8:130851838-131028897	51571	family with sequence similarity 49 member B
SOAT1	6.14835	5.14641	30.2115	24.6948	5.64738	27.4531	2.28132	5e-05	0.000186859	chr1:179262848-179327814	6646	sterol O-acyltransferase 1
PANX1	3.74108	3.43156	16.4515	18.2796	3.58632	17.3655	2.27565	5e-05	0.000186859	chr11:93862093-93915137	24145	pannexin 1
LGALS1	625.691	533.631	2438.25	3164.35	579.661	2801.3	2.27281	5e-05	0.000186859	chr22:38071612-38075809	3956	galectin 1
MYADM	10.191	9.88533	50.1874	46.7137	10.0382	48.4506	2.27102	5e-05	0.000186859	chr19:54368837-54379689	91663	myeloid associated differentiation marker
UHRF1	12.0082	10.8725	58.6341	51.1274	11.4403	54.8807	2.26217	5e-05	0.000186859	chr19:4903091-4962165	29128	ubiquitin like with PHD and ring finger domains 1
GNG12	8.36512	5.86807	35.1415	32.6279	7.11659	33.8847	2.25138	5e-05	0.000186859	chr1:68167148-68698284	55970	G protein subunit gamma 12
DEK	71.9098	65.8674	344.136	310.12	68.8886	327.128	2.24752	5e-05	0.000186859	chr6:18224399-18264799	7913	DEK proto-oncogene
CEP78	3.3856	3.87414	15.9463	14.4109	3.21374	15.1786	2.23971	5e-05	0.000186859	chr9:80850990-80881983	84131	centrosomal protein 78
ORC6	10.2083	7.29861	47.5587	35.0799	8.75343	41.3193	2.2389	5e-05	0.000186859	chr16:46723557-46732306	23594	origin recognition complex subunit 6
NCAPG	6.40489	5.57929	29.5598	26.6456	5.99209	28.1027	2.22958	5e-05	0.000186859	chr4:17812435-18023483	64151	non-SMC condensin I complex subunit G
RPP14	4.59214	2.56903	17.836	15.669	3.58059	16.7525	2.22611	5e-05	0.000186859	chr3:58291971-58305920	11102	ribonuclease P/MRP subunit p14
PTK2	18.6109	18.0129	86.798	84.3357	18.3119	85.5668	2.22427	5e-05	0.000186859	chr8:141668480-142011412	5747	protein tyrosine kinase 2
STK17A	3.08642	1.95682	12.3482	11.0549	2.52162	11.7016	2.21428	5e-05	0.000186859	chr7:43622691-43666978	9263	serine/threonine kinase 17a
QSOX1	25.1187	27.9846	62.4849	74.2955	14.7382	68.3902	2.21422	5e-05	0.000186859	chr1:180123967-180169859	5768	quiescin sulfhydryl oxidase 1
B4GALT5	11.4988	12.2595	53.8521	56.3543	11.8791	55.1032	2.21371	5e-05	0.000186859	chr20:48249482-48330421	9334	beta-1,4-galactosyltransferase 5
LBR	9.45835	7.81921	43.9061	35.8454	8.63878	39.8757	2.20661	5e-05	0.000186859	chr1:225589203-225616557	3930	lamin B receptor
NIPAL3	2.89598	2.73383	13.1127	12.8719	2.81491	12.9923	2.2065	5e-05	0.000186859	chr1:24742244-24799473	57185	NIPA like domain containing 3
OSGEP	5.89035	6.74917	28.2755	29.9602	6.31976	29.1178	2.20396	5e-05	0.000186859	chr14:20915206-20923267	55644	O-sialoglycoprotein endopeptidase
ATP6V1D	36.3732	37.0081	161.779	175.811	36.6906	168.795	2.20179	5e-05	0.000186859	chr14:67804580-67826720	51382	ATPase H+ transporting V1 subunit D
CSPP1	2.88012	2.40394	13.2912	10.8818	2.64203	12.0865	2.19368	5e-05	0.000186859	chr8:67976602-68108849	79848	centrosome and spindle pole associated protein 1
ARHGEF10	3.26438	2.98709	14.4519	14.0956	3.12573	14.2737	2.1911	5e-05	0.000186859	chr8:1772148-1906807	9639	Rho guanine nucleotide exchange factor 10
TWSG1	8.95785	6.71616	39.8289	31.6668	7.83701	35.7479	2.18948	5e-05	0.000186859	chr18:9334764-9402418	57045	twisted gastrulation BMP signaling modulator 1
DUSP14	13.0427	10.7844	54.9822	53.2774	11.9136	54.1298	2.18382	5e-05	0.000186859	chr17:35849950-35873588	11072	dual specificity phosphatase 14
MAEA	34.3283	34.3462	147.842	163.228	34.3373	155.535	2.1794	5e-05	0.000186859	chr4:1283638-1333936	10296	macrophage erythroblast attacher
MAP3K7	3.66118	3.73805	12.2512	10.548	2.52257	11.3996	2.17602	5e-05	0.000186859	chr6:91223291-91297020	6885	mitogen-activated protein kinase kinase kinase 7
DTYMK	21.2784	27.0003	99.152	119.002	24.1394	109.077	2.17589	5e-05	0.000186859	chr2:242615156-242626383	1841	deoxythymidylate kinase
RHOBTB3	15.8329	15.0439	76.4188	63.0054	15.4384	69.7121	2.17488	5e-05	0.000186859	chr5:95066849-95132071	22836	Rho related BTB domain containing 3
ELK3	4.22986	3.44857	18.0426	16.5829	3.83922	17.3128	2.17295	5e-05	0.000186859	chr12:96588159-96663613	2004	ETS transcription factor ELK3
TK1	95.3177	102.557	394.902	497.019	98.9372	445.96	2.17233	5e-05	0.000186859	chr17:76170159-76183285	7083	thymidine kinase 1
DCBLD2	4.54367	4.74509	22.3068	19.5466	4.64438	20.9267	2.17179	5e-05	0.000186859	chr3:98514813-98620533	131566	discoidin, CUB and LCCL domain containing 2
MELK	5.91787	5.28768	27.3265	23.6357	5.03027	22.576	2.16608	5e-05	0.000186859	chr9:36572858-36677680	9833	maternal embryonic leucine zipper kinase
SHMT1	26.0492	24.5173	19.6324	21.8147	3.49005	15.4916	2.15017	0.0117	0.0283802	chr17:18218593-18266877	6470	serine hydroxymethyltransferase 1
C12orf43	3.72198	2.89695	11.6705	17.6716	3.30947	14.6711	2.1483	5e-05	0.000186859	chr12:121416548-121454305	64897	chromosome 12 open reading frame 43
NUP93	23.3119	26.2595	103.76	115.719	24.7857	109.739	2.1465	5e-05	0.000186859	chr16:56764016-56878861	9688	nucleoporin 93
FAM216A	10.6379	9.34201	43.9208	44.4751	9.98994	44.1979	2.14543	5e-05	0.000186859	chr12:110890290-110928192	29902	family with sequence similarity 216 member A
TRNAU1AP	2.71283	4.15097	14.1227	16.0174	3.4319	15.07	2.1346	0.00015	0.000525066	chr1:28879528-28908366	54952	tRNA selenocysteine 1 associated protein 1
SEC14L1	10.4872	11.7691	51.095	46.5852	11.1281	48.8401	2.13385	5e-05	0.000186859	chr17:75084724-75213181	6397	SEC14 like lipid binding 1
BTBD6	6.14922	5.46578	24.5806	26.3698	5.8075	25.4752	2.1331	0.00095	0.0029136	chr14:105675622-105864484	90135	BTB domain containing 6
CHRAC1	12.4728	10.3715	51.4751	48.6603	11.4221	50.0677	2.13205	5e-05	0.000186859	chr8:141521396-141527252	54108	chromatin accessibility complex subunit 1
DCTD	11.7731	14.0625	56.4298	56.7688	12.9178	56.5993	2.13142	5e-05	0.000186859	chr4:183811243-183838630	1635	dCMP deaminase
ITSN1	3.12578	2.84598	13.2113	12.9463	2.98588	13.0788	2.131	5e-05	0.000186859	chr21:35014783-35261609	6453	intersectin 1
FZD2	6.60714	6.77434	26.9646	31.5905	6.69074	29.2776	2.12956	5e-05	0.000186859	chr17:42634811-42638630	2535	frizzled class receptor 2
CCDC86	20.309	19.5331	72.8886	101.231	19.921	87.0598	2.12772	5e-05	0.000186859	chr11:60609428-60623444	79080	coiled-coil domain containing 86
DUSP7	4.21154	5.14017	20.0285	20.7544	4.67586	20.3915	2.12466	5e-05	0.000186859	chr3:52082936-52090461	1849	dual specificity phosphatase 7
TIMM22	14.0623	12.9143	54.3388	62.974	13.4883	58.6564	2.12058	5e-05	0.000186859	chr17:900356-905390	29928	translocase of inner mitochondrial membrane 22
ETHE1	13.9564	9.86073	42.7895	60.7038	11.9086	51.7466	2.11946	5e-05	0.000186859	chr19:44010870-44031396	23474	ETHE1 persulfide dioxygenase
MCM4	31.9328	33.8088	145.136	140.31	32.8708	142.723	2.11834	5e-05	0.000186859	chr8:48872762-48890719	4173	minichromosome maintenance complex component 4
GDAP1	3.62948	3.17334	15.4508	14.0657	3.40141	14.7583	2.11732	5e-05	0.000186859	chr8:75262617-75279335	54332	ganglioside induced differentiation associated protein 1
MED27	13.8347	16.8196	66.1963	66.3756	15.3271	66.286	2.11262	5e-05	0.000186859	chr9:134735496-134955274	9442	mediator complex subunit 27
QKI	3.07885	2.56459	11.6626	12.7305	2.82172	12.1966	2.11183	5e-05	0.000186859	chr6:163835674-163999628	9444	QKI, KH domain containing RNA binding
RPA2	27.1696	23.0193	109.212	107.261	25.0945	108.236	2.10874	5e-05	0.000186859	chr1:28218035-28241308	6118	replication protein A2
OAF	10.9449	10.8937	41.8334	52.3544	10.9193	47.0939	2.10866	5e-05	0.000186859	chr11:120081746-120100650	220323	out at first homolog
B3GALNT2	3.12543	2.9684	14.5713	11.6907	3.04691	13.131	2.10756	5e-05	0.000186859	chr1:235530674-235667781	148789	beta-1,3-N-acetylgalactosaminyltransferase 2
MRPL15	28.037	26.9512	114.045	122.288	27.4941	118.166	2.10363	5e-05	0.000186859	chr8:55047780-55061074	29088	mitochondrial ribosomal protein L15
RBM19	5.96085	4.96463	14.011	18.9266	3.83246	16.4688	2.1034	5e-05	0.000186859	chr12:114254542-114404176	9904	RNA binding motif protein 19
TMEM70	10.3865	9.13735	42.7392	40.9797	9.7619	41.8594	2.10032	5e-05	0.000186859	chr8:74888376-74895018	54968	transmembrane protein 70
SMPD4	40.5476	40.2061	45.1882	50.7703	8.25568	35.3657	2.09889	0.00495	0.0131714	chr2:130908964-130948300	55627	sphingomyelin phosphodiesterase 4
ZNF503	3.83862	4.26802	15.8108	18.8976	4.05332	17.3542	2.09811	5e-05	0.000186859	chr10:77039483-77168740	84858	zinc finger protein 503
LBX2-AS1	2.90973	1.9986	9.79807	11.2061	2.45416	10.5021	2.09737	0.00015	0.000525066	chr2:74724643-74734821	151534	LBX2 antisense RNA 1
PINK1	9.29262	9.71243	36.3666	44.882	9.50253	40.6243	2.09596	0.0031	0.0086272	chr1:20959947-20988037	65018	PTEN induced kinase 1
AKIRIN2	13.1214	13.2117	55.4681	57.0913	13.1665	56.2797	2.09574	5e-05	0.000186859	chr6:88384577-88411985	55122	akirin 2
SAV1	6.85079	6.36062	29.0769	27.3647	6.6057	28.2208	2.09497	5e-05	0.000186859	chr14:51100297-51135071	60485	salvador family WW domain containing protein 1
NCAPH2	7.70097	8.484	29.6349	39.46	8.09248	34.5474	2.09392	5e-05	0.000186859	chr22:50946644-50968514	29781	non-SMC condensin II complex subunit H2
SPDL1	9.08772	9.99484	42.9383	38.2496	9.54128	40.5939	2.08901	5e-05	0.000186859	chr5:169010637-169031781	54908	spindle apparatus coiled-coil protein 1
MBOAT2	5.57156	4.53708	23.0752	19.9186	5.05432	21.4969	2.08854	5e-05	0.000186859	chr2:8996700-9143876	129642	membrane bound O-acyltransferase domain containing 2
ZW10	6.1267	4.96588	25.4077	21.666	5.54629	23.5369	2.08533	5e-05	0.000186859	chr11:113603904-113644485	9183	zw10 kinetochore protein
HMGA1	129.785	133.849	495.339	622.901	131.817	559.12	2.08462	5e-05	0.000186859	chr6:34204576-34214008	3159	high mobility group AT-hook 1
ALCAM	7.87089	7.52539	33.753	31.5423	7.69814	32.6477	2.0844	5e-05	0.000186859	chr3:105085556-105295757	214	activated leukocyte cell adhesion molecule
TBC1D2	3.51353	3.12683	13.4965	14.5913	3.32018	14.0439	2.08061	5e-05	0.000186859	chr9:100961279-101018003	55357	TBC1 domain family member 2
BUB1	15.9358	13.7663	63.6776	61.6896	14.8511	62.6836	2.07752	5e-05	0.000186859	chr2:111395274-111435684	699	BUB1 mitotic checkpoint serine/threonine kinase
WDR90	3.03092	2.81881	15.8133	8.8705	2.92487	12.3419	2.07712	5e-05	0.000186859	chr16:699362-717829	197335	WD repeat domain 90
DHCR24	49.5639	48.5183	181.826	231.105	49.0411	206.465	2.07384	5e-05	0.000186859	chr1:55315299-55352921	1718	24-dehydrocholesterol reductase
DST	3.82118	3.57239	17.6694	13.4548	3.69679	15.5621	2.07369	5e-05	0.000186859	chr6:56137688-56819426	667	dystonin
CKLF	18.5883	15.8159	75.0687	67.9802	17.0894	71.5245	2.06534	5e-05	0.000186859	chr16:66586465-66613038	51192	chemokine like factor
MFF	6.86049	5.56453	20.1783	17.6379	4.52589	18.9081	2.06273	5e-05	0.000186859	chr2:228029280-228222552	56947	mitochondrial fission factor
FAM111B	3.98948	3.17947	15.7377	14.1278	3.58447	14.9327	2.05865	5e-05	0.000186859	chr11:58874657-58894888	374393	family with sequence similarity 111 member B
MAFIP	2.93715	2.63918	11.2018	11.0037	2.67892	11.1027	2.05119	0.00065	0.00205287	chr4_gl000194_random:53588-115073	727764	MAFF interacting protein (pseudogene)
LRRFIP2	5.23946	4.71619	14.9896	14.5336	3.56374	14.7616	2.05039	5e-05	0.000186859	chr3:37094116-37217851	9209	LRR binding FLII interacting protein 2
PAQR3	3.30099	1.88429	11.8397	9.62719	2.59264	10.7334	2.04962	5e-05	0.000186859	chr4:79839093-79860582	152559	progestin and adipoQ receptor family member 3
ANLN	10.3095	8.54572	39.4121	38.4294	9.42761	38.9207	2.04558	5e-05	0.000186859	chr7:36363758-36493401	54443	anillin actin binding protein
DLG1	16.6104	10.0152	18.0176	16.8635	4.23822	17.4405	2.04091	5e-05	0.000186859	chr3:196769430-197030621	1739	discs large MAGUK scaffold protein 1
ARMC1	9.64584	9.06353	40.3502	36.5132	9.35468	38.4317	2.03854	5e-05	0.000186859	chr8:66514690-66546452	55156	armadillo repeat containing 1
QDPR	10.3379	7.82216	36.619	37.918	9.08002	37.2685	2.03719	5e-05	0.000186859	chr4:17488015-17513857	5860	quinoid dihydropteridine reductase
TERF1	4.22946	3.49907	16.1667	15.4489	3.86427	15.8078	2.03237	5e-05	0.000186859	chr8:73921096-73959987	7013	telomeric repeat binding factor 1
UBE3D	2.7959	2.35288	10.903	10.0963	2.57439	10.4996	2.02804	5e-05	0.000186859	chr6:83602116-83775560	90025	ubiquitin protein ligase E3D
IKBIP	3.91117	4.09973	14.8577	17.7178	4.00545	16.2877	2.02375	5e-05	0.000186859	chr12:99007181-99038829	121457	IKBKB interacting protein
HAUS2	2.76215	2.61764	11.5088	10.3198	2.68989	10.9143	2.0206	5e-05	0.000186859	chr15:42841010-42862190	55142	HAUS augmin like complex subunit 2
SFMBT1	4.29057	4.25116	18.2117	16.2846	4.27086	17.2481	2.01384	5e-05	0.000186859	chr3:52937582-53080089	51460	Scm like with four mbt domains 1
SCO2	12.6784	8.78691	35.6038	51.0677	10.7326	43.3357	2.01355	5e-05	0.000186859	chr22:50946644-50968514	9997	SCO cytochrome c oxidase assembly protein 2
ZNF414	3.32286	4.37336	11.3426	18.4942	3.69634	14.9184	2.01293	5e-05	0.000186859	chr19:8575461-8579048	84330	zinc finger protein 414
MFAP2	2.36658	2.69311	9.58923	10.82	2.52984	10.2046	2.0121	5e-05	0.000186859	chr1:17300998-17308081	4237	microfibril associated protein 2
RAP1GAP2	8.41549	11.719	27.8457	29.5451	7.12405	28.6954	2.01005	5e-05	0.000186859	chr17:2699731-2941035	23108	RAP1 GTPase activating protein 2
CDCA7	8.71163	5.89515	31.5503	27.255	7.30339	29.4027	2.00931	5e-05	0.000186859	chr2:174219560-174233718	83879	cell division cycle associated 7
ARHGEF18	6.88688	7.52399	28.2919	29.6644	7.20543	28.9782	2.00781	5e-05	0.000186859	chr19:7459998-7537371	23370	Rho/Rac guanine nucleotide exchange factor 18
PRKDC	26.3751	24.9631	109.444	96.1798	25.6691	102.812	2.0019	5e-05	0.000186859	chr8:48685668-48872743	5591	protein kinase, DNA-activated, catalytic subunit
SPRTN	2.88713	2.68694	11.1069	11.1558	2.78703	11.1313	1.99782	5e-05	0.000186859	chr1:231473681-231490769	83932	SprT-like N-terminal domain
BOK	8.59215	7.89799	28.5178	37.228	8.24507	32.8729	1.9953	5e-05	0.000186859	chr2:242483800-242513553	666	BCL2 family apoptosis regulator BOK
DPF1	2.27624	2.78727	7.68946	12.4514	2.53175	10.0704	1.99192	5e-05	0.000186859	chr19:38701645-38720354	8193	double PHD fingers 1
SERINC1	22.581	18.6285	90.1506	73.6266	20.6047	81.8886	1.99069	5e-05	0.000186859	chr6:122764492-122792952	57515	serine incorporator 1
USP1	9.70822	10.6353	37.9	42.7147	10.1718	40.3074	1.98647	5e-05	0.000186859	chr1:62901974-62917475	7398	ubiquitin specific peptidase 1
FBXL12	5.92047	6.42761	23.1156	25.7616	6.17404	24.4386	1.98487	5e-05	0.000186859	chr19:9920942-9929731	54850	F-box and leucine rich repeat protein 12
KNSTRN	10.3927	11.0482	41.5417	43.188	10.7204	42.3648	1.9825	5e-05	0.000186859	chr15:40674921-40686489	90417	kinetochore localized astrin (SPAG5) binding protein
DDX52	3.13704	3.01299	12.332	11.9611	3.07501	12.1466	1.98188	5e-05	0.000186859	chr17:35969789-36003493	11056	DExD-box helicase 52
DUT	18.4412	16.4736	69.7301	68.0204	17.4574	68.8752	1.98015	5e-05	0.000186859	chr15:48623620-48635570	1854	deoxyuridine triphosphatase
FAM118B	3.67311	3.65823	13.0645	15.6957	3.66567	14.3801	1.97192	0.012	0.0290298	chr11:126081618-126138877	79607	family with sequence similarity 118 member B
STC2	12.3016	12.0949	52.7017	42.8558	12.1983	47.7788	1.96969	5e-05	0.000186859	chr5:172741725-172756506	8614	stanniocalcin 2
TMEM222	12.5615	10.2298	42.4907	46.69	11.3956	44.5903	1.96825	5e-05	0.000186859	chr1:27648635-27662891	84065	transmembrane protein 222
FADS3	13.722	11.3743	51.4478	46.7389	12.5481	49.0934	1.96805	5e-05	0.000186859	chr11:61640994-61659017	3995	fatty acid desaturase 3
CDC6	16.5394	16.1605	64.8242	62.7456	16.35	63.7849	1.96393	5e-05	0.000186859	chr17:38444145-38459413	990	cell division cycle 6
NCEH1	5.26267	4.25197	20.5462	16.517	4.75732	18.5316	1.96177	5e-05	0.000186859	chr3:172348434-172429008	57552	neutral cholesterol ester hydrolase 1
TM2D2	4.04046	2.55551	12.7763	12.8564	3.29798	12.8163	1.95833	5e-05	0.000186859	chr8:38846326-38854041	83877	TM2 domain containing 2
ABI1	10.5952	8.63058	14.9365	12.4111	3.52733	13.6738	1.95477	5e-05	0.000186859	chr10:26986594-27150016	10006	abl interactor 1
TWISTNB	3.37128	3.57415	15.1187	11.7831	3.47272	13.4509	1.95357	5e-05	0.000186859	chr7:19735084-19748660	221830	TWIST neighbor
MRPL55	6.21532	11.125	24.9882	24.6232	5.74085	22.2195	1.95249	0.0052	0.0137427	chr1:228294379-228297013	128308	mitochondrial ribosomal protein L55
GHDC	3.82731	3.6813	12.2553	16.7205	3.75431	14.4879	1.94823	5e-05	0.000186859	chr17:40341104-40346550	84514	GH3 domain containing
ANAPC13	32.0477	25.2387	27.0299	25.1818	6.76745	26.1059	1.94769	5e-05	0.000186859	chr3:134196545-134293855	25847	anaphase promoting complex subunit 13
PPP2R3C	6.25329	7.04822	25.825	25.2618	6.65075	25.5434	1.94136	5e-05	0.000186859	chr14:35514112-35591519	55012	protein phosphatase 2 regulatory subunit B''gamma
FTSJ1	9.70399	10.0822	36.1519	39.8245	9.89309	37.9882	1.94106	5e-05	0.000186859	chrX:48334408-48344752	24140	FtsJ RNA 2'-O-methyltransferase 1
PARP2	10.2085	10.5092	40.3664	38.7525	10.3588	39.5594	1.93316	5e-05	0.000186859	chr14:20811772-20826063	10038	poly(ADP-ribose) polymerase 2
TBCE	6.38008	6.06416	23.7551	23.7222	6.22212	23.7386	1.93176	5e-05	0.000186859	chr1:235530674-235667781	6905	tubulin folding cofactor E
ARHGAP4	5.47369	5.69341	21.7216	20.8756	5.58355	21.2986	1.9315	5e-05	0.000186859	chrX:153172829-153191714	393	Rho GTPase activating protein 4
ATG4B	13.9807	11.7023	44.738	53.1395	12.8415	48.9387	1.93016	5e-05	0.000186859	chr2:242577026-242613271	23192	autophagy related 4B cysteine peptidase
EIF2S1	36.0443	30.0975	130.785	121.197	33.0709	125.991	1.92969	5e-05	0.000186859	chr14:67827033-67853233	1965	eukaryotic translation initiation factor 2 subunit alpha
YBEY	3.87273	3.14808	13.7009	13.0374	3.51041	13.3692	1.9292	5e-05	0.000186859	chr21:47706266-47717665	54059	ybeY metalloendoribonuclease
CDC25A	2.59319	3.6288	12.0187	11.6299	3.11099	11.8243	1.92631	5e-05	0.000186859	chr3:48198667-48229801	993	cell division cycle 25A
URI1	10.6703	9.51324	36.906	37.3808	9.79095	37.1434	1.92359	5e-05	0.000186859	chr19:30414550-30507519	8725	URI1 prefoldin like chaperone
SP100	4.98041	4.7893	18.0544	18.9597	4.88485	18.5071	1.92169	5e-05	0.000186859	chr2:231280870-231410317	6672	SP100 nuclear antigen
THAP9-AS1	3.41558	6.75972	18.2524	14.904	4.38893	16.5782	1.91735	0.00435	0.0117021	chr4:83814604-83841284	100499177	THAP9 antisense RNA 1
AHDC1	3.34374	3.7657	12.8565	13.9446	3.55472	13.4005	1.91448	5e-05	0.000186859	chr1:27860755-27930005	27245	AT-hook DNA binding motif containing 1
SAMHD1	4.19625	3.68631	14.8271	14.8849	3.94128	14.856	1.91431	5e-05	0.000186859	chr20:35504569-35580246	25939	SAM and HD domain containing deoxynucleoside triphosphate triphosphohydrolase 1
HMGN3	18.2945	17.8025	70.3486	65.6985	18.0485	68.0236	1.91416	5e-05	0.000186859	chr6:79910961-79946517	9324	high mobility group nucleosomal binding domain 3
PRAME	12.2809	9.1619	13.9583	11.5237	3.38617	12.741	1.91175	0.0002	0.000688785	chr22:22890117-22909004	23532	preferentially expressed antigen in melanoma
LDHA	134.606	116.352	471.867	469.103	125.479	470.485	1.9067	5e-05	0.000186859	chr11:18415935-18429765	3939	lactate dehydrogenase A
ZRANB2	18.3774	13.8734	23.1987	15.3614	4.31038	16.1513	1.90577	5e-05	0.000186859	chr1:71318035-71546972	9406	zinc finger RANBP2-type containing 2
L3HYPDH	6.74687	6.97229	25.7941	25.5275	6.85958	25.6608	1.90337	5e-05	0.000186859	chr14:59939405-59951073	112849	trans-L-3-hydroxyproline dehydratase
CPE	4.9237	3.89158	17.1806	15.765	4.40764	16.4728	1.902	5e-05	0.000186859	chr4:166300096-166419482	1363	carboxypeptidase E
HSD17B12	13.1036	10.5741	51.0092	37.2514	11.8389	44.1303	1.89824	5e-05	0.000186859	chr11:43702142-43878169	51144	hydroxysteroid 17-beta dehydrogenase 12
SPOP	7.14763	5.12912	23.4009	22.3043	6.13837	22.8526	1.89643	5e-05	0.000186859	chr17:47676245-47755525	8405	speckle type BTB/POZ protein
NUDC	50.5823	57.8582	184.322	219.361	54.2202	201.842	1.89632	5e-05	0.000186859	chr1:27248212-27273362	10726	nuclear distribution C, dynein complex regulator
FKBP11	8.18861	8.36078	28.1578	33.3894	8.27469	30.7736	1.89492	5e-05	0.000186859	chr12:49315741-49319330	51303	FKBP prolyl isomerase 11
IFITM2	91.7403	76.0152	302.388	321.098	83.8778	311.743	1.894	5e-05	0.000186859	chr11:308106-309410	10581	interferon induced transmembrane protein 2
ACP1	59.3522	52.3994	42.3433	40.745	5.00422	18.5738	1.89205	0.0022	0.00630838	chr2:264868-278282	52	acid phosphatase 1
LANCL2	3.24178	2.67805	10.4159	11.54	2.95991	10.9779	1.89098	5e-05	0.000186859	chr7:55433140-55501435	55915	LanC like 2
NOSIP	57.523	60.5767	181.974	256.037	59.0498	219.006	1.89096	5e-05	0.000186859	chr19:50058724-50083829	51070	nitric oxide synthase interacting protein
CYB5R4	7.26667	6.901	25.99	26.5142	7.08384	26.2521	1.88983	5e-05	0.000186859	chr6:84569369-84670146	51167	cytochrome b5 reductase 4
MLST8	32.2491	31.6291	35.4074	37.3153	7.56457	27.8848	1.88215	5e-05	0.000186859	chr16:2255177-2261069	64223	MTOR associated protein, LST8 homolog
PRNP	12.289	6.87953	39.9493	33.7358	9.58425	35.2885	1.88046	5e-05	0.000186859	chr20:4666796-4682234	5621	prion protein
ARL2BP	12.788	11.9255	45.6662	45.319	12.3568	45.4926	1.88033	5e-05	0.000186859	chr16:57279037-57287545	23568	ADP ribosylation factor like GTPase 2 binding protein
HIF1A-AS2	11.7679	8.39591	42.1556	31.8927	10.0819	37.0242	1.8767	0.0002	0.000688785	chr14:62147758-62215807	100750247	HIF1A antisense RNA 2
YBX3	27.9985	30.41	83.0068	101.593	25.1373	92.3	1.8765	5e-05	0.000186859	chr12:10851675-10875953	8531	Y-box binding protein 3
ALAS1	12.1413	13.8719	45.7873	49.7195	13.0066	47.7534	1.87636	5e-05	0.000186859	chr3:52232098-52248343	211	5'-aminolevulinate synthase 1
GALT	5.06295	4.9129	17.0893	19.5059	4.98792	18.2976	1.87514	5e-05	0.000186859	chr9:34646585-34650595	2592	galactose-1-phosphate uridylyltransferase
SHCBP1	9.20695	6.83984	33.728	25.0908	8.0234	29.4094	1.87399	5e-05	0.000186859	chr16:46614467-46655311	79801	SHC binding and spindle associated 1
NDFIP2	8.17484	7.04886	30.1442	25.6004	7.61185	27.8723	1.87251	5e-05	0.000186859	chr13:80051498-80130212	54602	Nedd4 family interacting protein 2
PSIP1	4.06524	4.18194	17.139	13.0374	4.12359	15.0882	1.87145	5e-05	0.000186859	chr9:15464064-15511003	11168	PC4 and SFRS1 interacting protein 1
GUF1	4.51077	4.15067	17.16	14.524	4.33072	15.842	1.87107	5e-05	0.000186859	chr4:44680432-44702697	60558	GUF1 homolog, GTPase
LMF2	14.3095	12.5432	51.0028	47.0916	13.4263	49.0472	1.86911	5e-05	0.000186859	chr22:50941375-50946135	91289	lipase maturation factor 2
PPP2R5B	3.9113	4.44435	14.7717	15.6376	4.17782	15.2047	1.86369	5e-05	0.000186859	chr11:64692142-64703360	5526	protein phosphatase 2 regulatory subunit B'beta
TRAM2	9.71412	9.16245	35.3503	33.3239	9.43828	34.3371	1.86317	5e-05	0.000186859	chr6:52362199-52441862	9697	translocation associated membrane protein 2
FHL3	7.00316	4.52288	17.6719	24.2171	5.76302	20.9445	1.86167	5e-05	0.000186859	chr1:38462441-38471187	2275	four and a half LIM domains 3
ABHD17B	3.34477	3.98289	13.0302	10.5412	3.24519	11.7857	1.86066	5e-05	0.000186859	chr9:74477367-74526148	51104	abhydrolase domain containing 17B
PGM1	4.7155	6.31378	18.2573	21.6979	5.51464	19.9776	1.85705	5e-05	0.000186859	chr1:64058946-64125916	5236	phosphoglucomutase 1
TMEM39B	4.43453	5.65066	15.5208	20.9278	5.04259	18.2243	1.85363	5e-05	0.000186859	chr1:32538502-32568467	55116	transmembrane protein 39B
TRIM44	8.46337	7.35654	28.704	28.4238	7.90996	28.5639	1.85245	5e-05	0.000186859	chr11:35684299-35832603	54765	tripartite motif containing 44
TAX1BP3	52.7388	60.6149	185.664	223.627	56.6769	204.646	1.8523	5e-05	0.000186859	chr17:3539761-3599698	30851	Tax1 binding protein 3
CLTA	86.8712	86.5099	277.593	347.491	86.6905	312.542	1.8501	5e-05	0.000186859	chr9:36190852-36212059	1211	clathrin light chain A
KIF23	5.86153	6.28975	17.4667	15.232	4.54635	16.3494	1.84645	5e-05	0.000186859	chr15:69706584-69740766	9493	kinesin family member 23
MTFR1	9.38448	8.51543	32.8332	31.506	8.94996	32.1696	1.84575	5e-05	0.000186859	chr8:66556887-66622798	9650	mitochondrial fission regulator 1
ALG14	3.89041	5.07817	14.7591	17.3602	4.48429	16.0596	1.84049	5e-05	0.000186859	chr1:95448278-95538507	199857	ALG14 UDP-N-acetylglucosaminyltransferase subunit
RNASEH2B	5.1442	3.8179	15.5246	16.5125	4.48105	16.0185	1.83784	5e-05	0.000186859	chr13:51456514-51544596	79621	ribonuclease H2 subunit B
ASXL1	8.22007	8.06007	30.816	27.3531	8.14007	29.0846	1.83714	5e-05	0.000186859	chr20:30946146-31027122	171023	ASXL transcriptional regulator 1
CREB3	20.1603	21.4848	61.5097	86.9994	20.8226	74.2545	1.83433	0.0003	0.00100221	chr9:35697333-35749225	10488	cAMP responsive element binding protein 3
KIF4A	4.2007	4.28628	14.47	15.7501	4.24349	15.1101	1.83219	5e-05	0.000186859	chrX:69509878-69640774	24137	kinesin family member 4A
HSPBP1	38.9601	40.8588	25.732	39.8121	4.6207	16.4424	1.83124	0.0016	0.00470698	chr19:55773589-55791751	23640	HSPA (Hsp70) binding protein 1
METTL7B	4.03056	3.18161	10.4531	15.2035	3.60608	12.8283	1.83083	5e-05	0.000186859	chr12:56075329-56106089	196410	methyltransferase like 7B
USP25	4.11613	2.78957	12.1435	12.3766	3.45285	12.26	1.8281	5e-05	0.000186859	chr21:17102343-17252390	29761	ubiquitin specific peptidase 25
CHRNB1	2.97921	2.70689	8.84549	11.2886	2.84305	10.067	1.82413	5e-05	0.000186859	chr17:7348405-7360932	1140	cholinergic receptor nicotinic beta 1 subunit
FBXO5	4.08637	3.87862	13.0686	15.1346	3.9825	14.1016	1.82411	5e-05	0.000186859	chr6:153291657-153304740	26271	F-box protein 5
MAX	13.9623	12.5226	41.6749	45.4438	12.311	43.5593	1.82303	0.0006	0.00190771	chr14:65381078-65569413	4149	MYC associated factor X
COPS8	16.558	13.829	54.3159	53.1827	15.1935	53.7493	1.82279	5e-05	0.000186859	chr2:237994083-238007489	10920	COP9 signalosome subunit 8
TLN1	20.1168	22.5935	68.7092	82.0323	21.3552	75.3707	1.81942	5e-05	0.000186859	chr9:35697333-35749225	7094	talin 1
SCD5	3.98909	3.68904	13.3615	13.7201	3.83906	13.5408	1.81849	5e-05	0.000186859	chr4:83550689-83720010	79966	stearoyl-CoA desaturase 5
CDC7	5.31127	4.50746	19.9065	14.7113	4.90936	17.3089	1.8179	5e-05	0.000186859	chr1:91966403-91991321	8317	cell division cycle 7
RBM22	16.5117	16.1681	58.0311	57.0963	16.3399	57.5637	1.81676	5e-05	0.000186859	chr5:150070351-150080669	55696	RNA binding motif protein 22
TCOF1	8.99478	13.3421	17.3388	22.3879	5.64012	19.8633	1.81631	5e-05	0.000186859	chr5:149737201-149779871	6949	treacle ribosome biogenesis factor 1
PDCD5	137.883	140.42	505.986	473.92	139.152	489.953	1.81598	5e-05	0.000186859	chr19:33072093-33078358	9141	programmed cell death 5
YTHDF3	6.62027	4.62836	20.3269	19.2347	5.62431	19.7808	1.81435	5e-05	0.000186859	chr8:64081111-64125346	253943	YTH N6-methyladenosine RNA binding protein 3
CCDC50	3.64901	2.79688	11.1441	11.1999	3.17936	11.172	1.81308	5e-05	0.000186859	chr3:190984943-191116459	152137	coiled-coil domain containing 50
CHEK1	5.39352	4.90089	18.0138	18.1008	5.1472	18.0573	1.81072	5e-05	0.000186859	chr11:125495030-125550793	1111	checkpoint kinase 1
KHSRP	67.2991	66.7599	219.343	250.585	67.0295	234.964	1.80957	5e-05	0.000186859	chr19:6413118-6424822	8570	KH-type splicing regulatory protein
DNAJA1	81.604	82.2771	285.983	288.182	81.9405	287.083	1.80882	5e-05	0.000186859	chr9:33025208-33039062	3301	DnaJ heat shock protein family (Hsp40) member A1
MTO1	7.81854	6.32338	25.6645	23.8282	7.07096	24.7463	1.80724	5e-05	0.000186859	chr6:74171453-74211179	25821	mitochondrial tRNA translation optimization 1
ERRFI1	10.3273	8.19589	33.9599	30.7752	9.26161	32.3675	1.80521	5e-05	0.000186859	chr1:8071778-8086393	54206	ERBB receptor feedback inhibitor 1
TTL	9.05825	8.19906	29.9409	30.2449	8.62865	30.0929	1.80222	5e-05	0.000186859	chr2:113239742-113290222	150465	tubulin tyrosine ligase
TPD52L2	36.3868	36.0464	117.247	134.277	36.2166	125.762	1.79597	5e-05	0.000186859	chr20:62496580-62522898	7165	TPD52 like 2
PTS	15.9625	13.1788	52.1094	48.9652	14.5706	50.5373	1.79429	5e-05	0.000186859	chr11:112097087-112104695	5805	6-pyruvoyltetrahydropterin synthase
TIMP1	56.0557	51.5798	185.265	186.679	53.8177	185.972	1.78893	5e-05	0.000186859	chrX:47420498-47479256	7076	TIMP metallopeptidase inhibitor 1
PTTG1	49.4059	47.4098	152.483	181.811	48.4078	167.147	1.7878	5e-05	0.000186859	chr5:159848813-159855751	9232	PTTG1 regulator of sister chromatid separation, securin
FBXO28	4.02045	4.00873	14.8437	12.8686	4.01459	13.8562	1.7872	5e-05	0.000186859	chr1:224301788-224349749	23219	F-box protein 28
TMEM185B	10.833	10.7688	35.8145	38.7139	10.8009	37.2642	1.78664	5e-05	0.000186859	chr2:120975046-120980984	79134	transmembrane protein 185B
CFD	3.57284	4.85616	12.1536	16.9238	4.2145	14.5387	1.78646	5e-05	0.000186859	chr19:859664-863610	1675	complement factor D
THBS3	6.93511	6.44928	22.3305	23.7958	6.6922	23.0632	1.78504	5e-05	0.000186859	chr1:155165378-155177772	7059	thrombospondin 3
TRIO	14.8696	16.321	57.1491	50.3036	15.5953	53.7264	1.78452	5e-05	0.000186859	chr5:14143828-14509458	7204	trio Rho guanine nucleotide exchange factor
ZNF410	12.7447	14.2845	17.1092	18.3061	4.37663	15.0613	1.78295	0.0003	0.00100221	chr14:74353317-74398991	57862	zinc finger protein 410
SLC20A2	11.388	9.9157	38.9941	34.3099	10.6518	36.652	1.78279	5e-05	0.000186859	chr8:42273979-42408140	6575	solute carrier family 20 member 2
ATL3	8.26943	6.96197	28.5342	23.8597	7.6157	26.1969	1.78235	5e-05	0.000186859	chr11:63391553-63439446	25923	atlastin GTPase 3
TRMT61A	9.95561	10.3759	33.3686	36.5568	10.1658	34.9627	1.7821	5e-05	0.000186859	chr14:103995508-104003410	115708	tRNA methyltransferase 61A
TMEM30A	20.6091	16.7036	72.4576	55.7813	18.6563	64.1194	1.7811	5e-05	0.000186859	chr6:75962637-75994632	55754	transmembrane protein 30A
TMEM263	11.8989	8.89308	38.2343	33.1686	10.396	35.7015	1.77996	5e-05	0.000186859	chr12:107349543-107367813	90488	transmembrane protein 263
MED17	7.06143	5.73707	23.2967	20.6116	6.39925	21.9542	1.77852	5e-05	0.000186859	chr11:93517404-93546496	9440	mediator complex subunit 17
SMN1	3.93941	3.12944	12.373	11.8162	3.53443	12.0946	1.77481	5e-05	0.000186859	chr5:70220767-70248842	6606	survival of motor neuron 1, telomeric
MGAT2	10.4994	12.134	36.5147	40.8666	11.3167	38.6906	1.77353	5e-05	0.000186859	chr14:50087488-50090199	4247	alpha-1,6-mannosyl-glycoprotein 2-beta-N-acetylglucosaminyltransferase
USP16	3.30686	3.03874	10.0697	10.4322	2.99903	10.2509	1.77319	5e-05	0.000186859	chr21:30396937-30426807	10600	ubiquitin specific peptidase 16
SAFB	20.7417	25.9734	33.5941	29.5166	3.41818	11.6807	1.77282	0.0145	0.0344022	chr19:5623045-5668489	6294	scaffold attachment factor B
SNX19	2.62602	3.28028	11.112	9.02198	2.94892	10.067	1.77138	5e-05	0.000186859	chr11:130745765-130786382	399979	sorting nexin 19
DDIT3	11.0514	9.09231	33.8818	34.884	10.0718	34.3829	1.77136	0.0146	0.0346104	chr12:57881735-57914300	1649	DNA damage inducible transcript 3
CDK11B	6.73559	5.46692	15.5468	18.544	5.01515	17.0454	1.76502	0.0059	0.0153816	chr1:1570602-1655859	984	cyclin dependent kinase 11B
ABHD10	5.43138	5.53569	20.3211	16.8869	5.48353	18.604	1.76244	5e-05	0.000186859	chr3:111697722-111712215	55347	abhydrolase domain containing 10
LYAR	14.6143	14.0977	48.3257	48.9534	14.356	48.6396	1.76048	5e-05	0.000186859	chr4:4269428-4291896	55646	Ly1 antibody reactive
AKIRIN1	11.8964	10.3136	38.4921	36.7451	11.105	37.6186	1.76023	5e-05	0.000186859	chr1:39456915-39471737	79647	akirin 1
GTPBP8	5.89734	5.01486	18.0874	18.8362	5.4561	18.4618	1.7586	5e-05	0.000186859	chr3:112709799-112720221	29083	GTP binding protein 8 (putative)
TGS1	3.83758	3.77304	13.3001	12.3149	3.80531	12.8075	1.7509	5e-05	0.000186859	chr8:56651302-56738005	96764	trimethylguanosine synthase 1
UBE3A	7.30728	7.79115	26.4516	24.2917	7.54921	25.3716	1.74882	5e-05	0.000186859	chr15:25582395-25684175	7337	ubiquitin protein ligase E3A
PPME1	23.789	24.5337	79.9987	82.3917	24.1613	81.1952	1.74869	5e-05	0.000186859	chr11:73882107-73965748	51400	protein phosphatase methylesterase 1
FH	39.6583	34.5594	124.002	125.343	37.1088	124.672	1.74831	5e-05	0.000186859	chr1:241660856-241683085	2271	fumarate hydratase
BIRC5	10.8902	10.3356	34.1385	37.132	10.6129	35.6353	1.74749	5e-05	0.000186859	chr17:76210276-76221716	332	baculoviral IAP repeat containing 5
AP1S2	2.86577	3.52036	11.404	9.94609	3.19306	10.6751	1.74123	5e-05	0.000186859	chrX:15843928-15873137	8905	adaptor related protein complex 1 subunit sigma 2
ACOT7	18.219	21.1156	54.3922	77.069	19.6673	65.7306	1.74076	5e-05	0.000186859	chr1:6324331-6453826	11332	acyl-CoA thioesterase 7
GPR137	12.1279	8.58919	22.2047	26.5473	7.29381	24.376	1.74072	0.0017	0.00497902	chr11:64037299-64056972	56834	G protein-coupled receptor 137
AASDHPPT	8.8349	9.45801	32.9795	28.1488	9.14646	30.5642	1.74056	5e-05	0.000186859	chr11:105921824-105969419	60496	aminoadipate-semialdehyde dehydrogenase-phosphopantetheinyl transferase
RHOC	59.4756	66.1692	111.751	161.248	40.852	136.499	1.74042	5e-05	0.000186859	chr1:113243748-113250025	389	ras homolog family member C
LACTB2	15.1302	11.5455	49.0401	40.0813	13.3378	44.5607	1.74025	5e-05	0.000186859	chr8:71520811-71581447	51110	lactamase beta 2
PRR11	9.68769	8.7513	32.6201	28.9539	9.21949	30.787	1.73956	5e-05	0.000186859	chr17:57232859-57284070	55771	proline rich 11
PTTG1IP	43.5291	48.0701	140.408	165.139	45.7996	152.774	1.73799	5e-05	0.000186859	chr21:46269499-46293818	754	PTTG1 interacting protein
HIF1A	31.7427	29.1416	111.682	91.2345	30.4421	101.458	1.73674	5e-05	0.000186859	chr14:62147758-62215807	3091	hypoxia inducible factor 1 subunit alpha
PGM3	7.15236	6.83585	22.2796	24.3219	6.99411	23.3007	1.73616	5e-05	0.000186859	chr6:83777384-83906256	5238	phosphoglucomutase 3
C8orf33	29.4622	25.1281	84.4779	96.9342	27.2951	90.7061	1.73255	5e-05	0.000186859	chr8:146277823-146281416	65265	chromosome 8 open reading frame 33
RAI14	4.54776	4.7518	17.3548	13.5386	4.64978	15.4467	1.73206	5e-05	0.000186859	chr5:34656432-34832717	26064	retinoic acid induced 14
NOC3L	7.92464	6.92965	25.8758	23.4692	7.42714	24.6725	1.73203	5e-05	0.000186859	chr10:96092982-96122733	64318	NOC3 like DNA replication regulator
GOLM1	7.48023	6.78542	24.9696	22.4066	7.13283	23.6881	1.73162	5e-05	0.000186859	chr9:88641057-88715116	51280	golgi membrane protein 1
RPAP1	5.57566	6.12654	17.9092	20.8734	5.8511	19.3913	1.72863	5e-05	0.000186859	chr15:41809374-41836475	26015	RNA polymerase II associated protein 1
UBXN8	8.33952	6.83126	23.807	26.4116	7.58539	25.1093	1.72692	5e-05	0.000186859	chr8:30601681-30624520	7993	UBX domain protein 8
TCEA1	29.2671	25.6296	91.8582	89.8176	27.4483	90.8379	1.72658	5e-05	0.000186859	chr8:54879113-54935016	6917	transcription elongation factor A1
PVR	5.50936	6.25386	17.4507	21.3547	5.88161	19.4027	1.72197	5e-05	0.000186859	chr19:45147097-45169428	5817	PVR cell adhesion molecule
GADD45B	12.1719	10.5602	35.1989	39.7635	11.3661	37.4812	1.72144	5e-05	0.000186859	chr19:2476122-2478257	4616	growth arrest and DNA damage inducible beta
DPY19L1	3.20022	3.16239	11.3521	9.60985	3.1813	10.481	1.72008	5e-05	0.000186859	chr7:34968492-35077653	23333	dpy-19 like C-mannosyltransferase 1
LASP1	35.4948	38.5962	109.658	134.22	37.0455	121.939	1.71879	5e-05	0.000186859	chr17:37026111-37078023	3927	LIM and SH3 protein 1
PHF19	12.4787	10.6032	38.2178	37.7165	11.5409	37.9672	1.71799	5e-05	0.000186859	chr9:123617928-123657174	26147	PHD finger protein 19
SLC35A3	3.32461	2.91298	11.9494	8.56885	3.11879	10.2591	1.71785	5e-05	0.000186859	chr1:100435344-100492534	23443	solute carrier family 35 member A3
FUOM	10.1734	8.27774	26.2795	35.1937	9.22555	30.2542	1.71343	5e-05	0.000186859	chr10:135168657-135171529	282969	fucose mutarotase
EBNA1BP2	50.9375	48.98	152.698	174.926	49.9587	163.812	1.71323	5e-05	0.000186859	chr1:43629844-43720029	10969	EBNA1 binding protein 2
UBAP2	10.0558	9.6686	30.4151	34.019	9.8622	32.217	1.70784	5e-05	0.000186859	chr9:33921690-34048947	55833	ubiquitin associated protein 2
HLA-DQB1	3.9412	3.61826	10.98	13.7065	3.77973	12.3432	1.70737	5e-05	0.000186859	chr6:32627240-32634466	3119	major histocompatibility complex, class II, DQ beta 1
SMCO4	4.99012	4.39804	17.212	13.4169	4.69408	15.3145	1.70598	5e-05	0.000186859	chr11:93211638-93276546	56935	single-pass membrane protein with coiled-coil domains 4
HDLBP	33.6823	32.9847	94.787	122.632	33.3335	108.71	1.70543	5e-05	0.000186859	chr2:242166681-242293441	3069	high density lipoprotein binding protein
TIPARP	3.56359	3.86305	11.7212	12.4772	3.71332	12.0992	1.70413	5e-05	0.000186859	chr3:156390959-156424557	25976	TCDD inducible poly(ADP-ribose) polymerase
PCED1A	13.6911	11.6636	46.6554	35.8202	12.6774	41.2378	1.70171	0.00015	0.000525066	chr20:2815960-3019315	64773	PC-esterase domain containing 1A
DUS3L	12.9168	15.812	41.6773	51.589	14.3644	46.6331	1.69885	5e-05	0.000186859	chr19:5785152-5791249	56931	dihydrouridine synthase 3 like
PAFAH1B1	17.3938	16.59	57.8638	52.4263	16.9919	55.145	1.69838	5e-05	0.000186859	chr17:2496922-2588909	5048	platelet activating factor acetylhydrolase 1b regulatory subunit 1
PANK2	6.50504	6.19918	20.0394	21.1713	6.35211	20.6053	1.69771	5e-05	0.000186859	chr20:3869485-3904502	80025	pantothenate kinase 2
MT1X	209.965	136.321	589.106	531.756	173.143	560.431	1.69457	5e-05	0.000186859	chr16:56716381-56718108	4501	metallothionein 1X
TMEM245	6.1605	6.19926	21.6415	18.3401	6.17988	19.9908	1.69369	5e-05	0.000186859	chr9:111777414-111882225	23731	transmembrane protein 245
PDE12	5.8103	6.62734	20.9283	19.2883	6.21882	20.1083	1.69308	5e-05	0.000186859	chr3:57541980-57547768	201626	phosphodiesterase 12
RARS2	11.5703	10.6811	36.9667	34.9142	11.1257	35.9405	1.69171	5e-05	0.000186859	chr6:88224095-88299735	57038	arginyl-tRNA synthetase 2, mitochondrial
NECAP2	10.4147	10.6883	29.7337	38.1964	10.5515	33.9651	1.6866	5e-05	0.000186859	chr1:16767166-16786584	55707	NECAP endocytosis associated 2
PFKFB3	8.81528	9.94791	10.8855	13.4541	3.78658	12.1698	1.68434	5e-05	0.000186859	chr10:6186842-6277507	5209	6-phosphofructo-2-kinase/fructose-2,6-biphosphatase 3
RRS1	17.9216	17.9603	59.7933	55.522	17.941	57.6576	1.68425	5e-05	0.000186859	chr8:67341262-67342968	23212	ribosome biogenesis regulator 1 homolog
MAP7D1	11.8375	14.1854	37.6661	45.7825	13.0114	41.7243	1.68111	5e-05	0.000186859	chr1:36602169-36646451	55700	MAP7 domain containing 1
LRRC59	55.0567	58.2732	168.716	194.343	56.665	181.529	1.67967	5e-05	0.000186859	chr17:48450580-48474914	55379	leucine rich repeat containing 59
FTL	707.65	817.009	2039.41	2837.21	762.329	2438.31	1.6774	5e-05	0.000186859	chr19:49468565-49470136	2512	ferritin light chain
BTN2A1	4.36388	4.3231	13.8137	13.9652	4.34349	13.8894	1.67706	5e-05	0.000186859	chr6:26458131-26482737	11120	butyrophilin subfamily 2 member A1
SPTBN1	5.53253	5.44104	17.3729	17.6969	5.48678	17.5349	1.67619	5e-05	0.000186859	chr2:54683453-54898583	6711	spectrin beta, non-erythrocytic 1
TACC1	8.78393	7.84753	27.0643	26.0675	8.31573	26.5659	1.67566	5e-05	0.000186859	chr8:38585703-38710546	6867	transforming acidic coiled-coil containing protein 1
NDUFA9	38.5083	31.7072	113.11	111.161	35.1078	112.135	1.67538	5e-05	0.000186859	chr12:4758263-4796720	4704	NADH:ubiquinone oxidoreductase subunit A9
MED30	10.5985	10.5433	34.3526	33.1105	10.5709	33.7316	1.674	5e-05	0.000186859	chr8:118532951-118552501	90390	mediator complex subunit 30
ZNF22	6.54124	5.84861	20.3753	19.1577	6.19493	19.7665	1.6739	5e-05	0.000186859	chr10:45455218-45500777	7570	zinc finger protein 22
CPNE1	41.5454	41.6746	38.5089	38.7713	8.3972	26.7649	1.67236	0.00595	0.0154977	chr20:34213952-34252878	8904	copine 1
ASL	15.5027	13.5434	41.4979	50.8385	14.523	46.1682	1.66856	5e-05	0.000186859	chr7:65540775-65558329	435	argininosuccinate lyase
AFAP1	4.3813	4.72029	13.6601	15.2441	4.55079	14.4521	1.66709	5e-05	0.000186859	chr4:7755816-7941653	60312	actin filament associated protein 1
NAPRT	9.11615	8.25629	24.3293	30.8305	8.68622	27.5799	1.66682	5e-05	0.000186859	chr8:144656954-144660521	93100	nicotinate phosphoribosyltransferase
FSTL3	9.64294	9.22843	30.774	29.0757	9.43569	29.9248	1.66514	5e-05	0.000186859	chr19:676388-683392	10272	follistatin like 3
FNTB	4.91363	4.7023	12.5918	17.8991	4.80796	15.2455	1.66488	0.01115	0.0271456	chr14:65381078-65569413	2342	farnesyltransferase, CAAX box, beta
ILKAP	11.3591	13.3901	40.268	38.1118	12.3746	39.1899	1.6631	5e-05	0.000186859	chr2:239079042-239112324	80895	ILK associated serine/threonine phosphatase
CHIC2	7.26314	7.69935	25.6144	21.7568	7.48125	23.6856	1.66266	5e-05	0.000186859	chr4:54875957-54930815	26511	cysteine rich hydrophobic domain 2
BTBD10	5.4521	6.17596	11.0882	9.43572	3.24988	10.2619	1.65884	5e-05	0.000186859	chr11:13409542-13484844	84280	BTB domain containing 10
THYN1	9.98608	8.91778	13.0154	10.8908	3.55864	11.2259	1.65744	0.01285	0.0308864	chr11:134118172-134123260	29087	thymocyte nuclear protein 1
CENPW	10.106	11.8479	37.1596	32.0682	10.9769	34.6139	1.65688	5e-05	0.000186859	chr6:126660934-126804466	387103	centromere protein W
CCDC90B	4.27851	3.89364	11.6932	13.8807	3.79427	11.9474	1.6548	5e-05	0.000186859	chr11:82970134-82997450	60492	coiled-coil domain containing 90B
SLC20A1	16.7955	15.7312	55.6002	46.6443	16.2633	51.1223	1.65233	5e-05	0.000186859	chr2:113403433-113421400	6574	solute carrier family 20 member 1
PAPSS2	7.17122	6.36081	21.4079	21.0905	6.76602	21.2492	1.65103	5e-05	0.000186859	chr10:89419475-89507462	9060	3'-phosphoadenosine 5'-phosphosulfate synthase 2
CKAP4	20.0835	23.3989	59.337	77.1932	21.7412	68.2651	1.65072	5e-05	0.000186859	chr12:106631658-106641713	10970	cytoskeleton associated protein 4
ARF4	61.6091	46.8639	182.984	157.607	54.2365	170.295	1.6507	5e-05	0.000186859	chr3:57557089-57583215	378	ADP ribosylation factor 4
APLP2	108.956	103.409	84.5052	80.8984	26.3892	82.7018	1.64797	5e-05	0.000186859	chr11:129939715-130014706	334	amyloid beta precursor like protein 2
RWDD1	8.25446	7.53323	21.9323	24.6012	7.43149	23.2668	1.64655	5e-05	0.000186859	chr6:116892529-116914764	51389	RWD domain containing 1
RNF26	22.2658	21.8005	62.2296	75.4972	22.0331	68.8634	1.64406	5e-05	0.000186859	chr11:119205209-119208024	79102	ring finger protein 26
CDK12	3.63507	3.64393	8.3897	12.419	3.33087	10.4044	1.64322	5e-05	0.000186859	chr17:37617763-37690818	51755	cyclin dependent kinase 12
OGFOD1	13.1261	12.2891	39.0604	40.3164	12.7076	39.6884	1.64302	5e-05	0.000186859	chr16:56485423-56511407	55239	2-oxoglutarate and iron dependent oxygenase domain containing 1
GBE1	10.6804	10.0219	33.2873	31.3647	10.3511	32.326	1.64291	5e-05	0.000186859	chr3:81538849-81810950	2632	1,4-alpha-glucan branching enzyme 1
CTNS	5.49182	5.08307	15.0616	17.8122	5.28744	16.4369	1.63629	0.0008	0.00248389	chr17:3539761-3599698	1497	cystinosin, lysosomal cystine transporter
FNDC3B	7.76416	7.25551	24.2538	22.4255	7.50983	23.3397	1.63593	5e-05	0.000186859	chr3:171757417-172118492	64778	fibronectin type III domain containing 3B
POP4	16.8193	15.745	48.2111	52.9469	16.2821	50.579	1.63525	5e-05	0.000186859	chr19:30097169-30108162	10775	POP4 homolog, ribonuclease P/MRP subunit
LARP7	8.66412	6.16482	14.7438	13.0566	4.47594	13.9002	1.63484	5e-05	0.000186859	chr4:113460488-113578748	51574	La ribonucleoprotein 7, transcriptional regulator
GALNT2	15.022	14.5787	45.4704	46.3243	14.8004	45.8973	1.63278	5e-05	0.000186859	chr1:230193535-230417876	2590	polypeptide N-acetylgalactosaminyltransferase 2
RANBP3	7.20535	9.68868	23.7706	28.435	8.44701	26.1028	1.62769	5e-05	0.000186859	chr19:5914192-5978320	8498	RAN binding protein 3
TCF12	4.64407	4.54382	14.1582	14.1899	4.59394	14.174	1.62545	5e-05	0.000186859	chr15:57210832-57580714	6938	transcription factor 12
TYMS	68.236	56.1248	194.642	188.016	62.1804	191.329	1.62153	5e-05	0.000186859	chr18:596997-712662	7298	thymidylate synthetase
SPATC1L	5.21512	4.18027	11.8063	17.1018	4.69769	14.4541	1.62145	5e-05	0.000186859	chr21:47581061-47604373	84221	spermatogenesis and centriole associated 1 like
ADRM1	79.2403	93.5623	231.606	299.744	86.4013	265.675	1.62054	5e-05	0.000186859	chr20:60877951-60883918	11047	adhesion regulating molecule 1
TMEM123	39.5327	34.9236	120.509	108.24	37.2282	114.375	1.6193	5e-05	0.000186859	chr11:102267055-102323775	114908	transmembrane protein 123
ZFAND2A	31.5801	29.5065	86.51	101.151	30.5433	93.8304	1.6192	5e-05	0.000186859	chr7:1192542-1199855	90637	zinc finger AN1-type containing 2A
ZFYVE19	9.44485	10.2121	27.7633	32.5918	9.82847	30.1776	1.61844	5e-05	0.000186859	chr15:41060066-41106767	84936	zinc finger FYVE-type containing 19
CNIH4	15.2483	12.7076	34.2611	40.864	12.2344	37.5625	1.61836	5e-05	0.000186859	chr1:224544512-224567153	29097	cornichon family AMPA receptor auxiliary protein 4
WDR24	5.29275	3.91453	14.7462	13.5164	4.60364	14.1313	1.61805	5e-05	0.000186859	chr16:734621-740424	84219	WD repeat domain 24
CEP89	3.97783	3.67175	11.6051	11.8668	3.82479	11.736	1.61748	5e-05	0.000186859	chr19:33369903-33462935	84902	centrosomal protein 89
CSNK1A1	46.6065	46.0272	68.9302	68.2213	22.3756	68.5758	1.61577	5e-05	0.000186859	chr5:148875456-148931115	1452	casein kinase 1 alpha 1
GPX8	3.47474	3.18767	10.2764	10.1284	3.3312	10.2024	1.61479	5e-05	0.000186859	chr5:54408798-54469005	493869	glutathione peroxidase 8 (putative)
ECT2	16.7616	20.3321	22.3928	21.8569	6.11889	18.738	1.61462	0.00715	0.01824	chr3:172468474-172539264	1894	epithelial cell transforming 2
POLR3G	4.10475	3.42607	11.8962	11.1476	3.76541	11.5219	1.6135	5e-05	0.000186859	chr5:89770680-89810369	10622	RNA polymerase III subunit G
TAF2	8.79654	8.71263	28.922	24.6003	8.75459	26.7611	1.61203	5e-05	0.000186859	chr8:120743013-120845074	6873	TATA-box binding protein associated factor 2
PRAF2	13.029	8.49868	30.9636	34.8321	10.7638	32.8979	1.6118	5e-05	0.000186859	chrX:48928812-48931704	11230	PRA1 domain family member 2
C19orf48	34.9059	45.75	80.7947	86.9762	27.4898	83.8854	1.60952	5e-05	0.000186859	chr19:51300949-51308110	84798	chromosome 19 open reading frame 48
MED6	12.4215	9.01974	35.1208	30.2417	10.7206	32.6813	1.60808	5e-05	0.000186859	chr14:71049937-71067407	10001	mediator complex subunit 6
STOM	20.7789	19.7708	65.295	58.0337	20.2748	61.6644	1.60475	5e-05	0.000186859	chr9:124101265-124132582	2040	stomatin
EFR3A	10.2282	9.42123	32.0098	27.5978	9.82469	29.8038	1.60101	5e-05	0.000186859	chr8:132916355-133025886	23167	EFR3 homolog A
AIDA	4.80994	3.68606	13.4566	12.2463	4.248	12.8514	1.59707	5e-05	0.000186859	chr1:222841354-222885864	64853	axin interactor, dorsalization associated
PPIF	38.8029	35.3116	114.336	109.834	37.0573	112.085	1.59676	5e-05	0.000186859	chr10:81107219-81115089	10105	peptidylprolyl isomerase F
STX3	5.71013	4.94274	17.2796	14.8985	5.32644	16.0891	1.59484	5e-05	0.000186859	chr11:59522531-59573355	6809	syntaxin 3
SBDS	33.1487	29.7873	99.3374	90.6203	31.468	94.9789	1.59372	5e-05	0.000186859	chr7:66452689-66460588	51119	SBDS ribosome maturation factor
TRIP10	22.2288	24.8594	66.7505	75.3707	23.5441	71.0606	1.59368	5e-05	0.000186859	chr19:6739692-6751537	9322	thyroid hormone receptor interactor 10
ABHD16B	6.52038	5.90992	20.2529	17.2581	6.21515	18.7555	1.59345	5e-05	0.000186859	chr20:62492565-62494341	140701	abhydrolase domain containing 16B
IPO5	35.8857	31.9915	105.948	98.2276	33.9386	102.088	1.58881	5e-05	0.000186859	chr13:98605928-98676550	3843	importin 5
RNGTT	5.64617	4.31415	15.7063	14.2108	4.98016	14.9585	1.58671	5e-05	0.000186859	chr6:89319615-89673348	8732	RNA guanylyltransferase and 5'-phosphatase
SH3BP5L	8.86477	11.1475	27.6801	32.3558	10.0061	30.0179	1.58494	5e-05	0.000186859	chr1:249104650-249120154	80851	SH3 binding domain protein 5 like
CLEC16A	4.29269	4.87753	14.8321	12.6658	4.58511	13.7489	1.58429	5e-05	0.000186859	chr16:11038344-11276046	23274	C-type lectin domain containing 16A
SNX15	11.8833	12.3478	35.7696	36.8482	12.1155	36.3089	1.58346	5e-05	0.000186859	chr11:64781584-64808044	29907	sorting nexin 15
KANSL3	4.91489	6.36044	14.7103	14.9309	4.9505	14.8206	1.58195	5e-05	0.000186859	chr2:97258891-97304116	55683	KAT8 regulatory NSL complex subunit 3
FKBP1A	129.281	115.318	366.997	365.239	122.299	366.118	1.58189	5e-05	0.000186859	chr20:1290554-1373816	2280	FKBP prolyl isomerase 1A
MED8	7.48644	5.93016	19.8585	20.2777	6.7083	20.0681	1.58088	5e-05	0.000186859	chr1:43849578-43855483	112950	mediator complex subunit 8
FDX1	5.32161	5.05789	16.2854	14.7499	5.18975	15.5177	1.58017	5e-05	0.000186859	chr11:110300660-110335608	2230	ferredoxin 1
MBNL2	5.37766	4.66496	10.0429	10.4495	3.43061	10.2462	1.57855	0.022	0.0498588	chr13:97874549-98046374	10150	muscleblind like splicing regulator 2
USP11	18.2887	19.3226	52.7603	59.507	18.8057	56.1337	1.5777	5e-05	0.000186859	chrX:47092313-47107727	8237	ubiquitin specific peptidase 11
P2RX5-TAX1BP3	3.98381	3.77875	10.3223	12.826	3.88128	11.5741	1.5763	0.0004	0.0013124	chr17:3539761-3599698	100533970	P2RX5-TAX1BP3 readthrough (NMD candidate)
PQBP1	27.2114	40.6969	88.5822	113.816	33.9542	101.199	1.57554	5e-05	0.000186859	chrX:48750729-48760422	10084	polyglutamine binding protein 1
ISG15	18.9921	20.7308	55.8141	62.4729	19.8614	59.1435	1.57425	5e-05	0.000186859	chr1:948846-949919	9636	ISG15 ubiquitin like modifier
MCM8	3.5368	3.78486	12.1039	9.67793	3.66083	10.8909	1.57288	5e-05	0.000186859	chr20:5931297-5986467	84515	minichromosome maintenance 8 homologous recombination repair factor
VAT1	52.7336	53.565	141.537	174.633	53.1493	158.085	1.57258	5e-05	0.000186859	chr17:41166621-41174459	10493	vesicle amine transport 1
FAM110A	16.3834	17.4963	8.83275	12.0436	3.51652	10.4382	1.56965	0.0009	0.00277268	chr20:814339-826922	83541	family with sequence similarity 110 member A
CD320	44.0783	39.2449	108.973	137.958	41.6616	123.466	1.56732	5e-05	0.000186859	chr19:8367010-8373240	51293	CD320 molecule
RTN4	69.2544	62.9785	207.251	184.492	66.1165	195.872	1.56683	5e-05	0.000186859	chr2:55199326-55277734	57142	reticulon 4
ADAM9	25.9684	24.2886	80.9716	67.8326	25.1285	74.4021	1.56602	5e-05	0.000186859	chr8:38854504-38962779	8754	ADAM metallopeptidase domain 9
STX5	21.5743	21.7341	56.5903	71.6348	21.6542	64.1126	1.56596	5e-05	0.000186859	chr11:62574331-62599563	6811	syntaxin 5
CBL	8.64517	7.32089	25.2781	21.9437	7.98303	23.6109	1.56445	5e-05	0.000186859	chr11:119076985-119178859	867	Cbl proto-oncogene
ODC1	78.4996	77.642	228.015	232.833	78.0708	230.424	1.56144	5e-05	0.000186859	chr2:10580496-10588680	4953	ornithine decarboxylase 1
P3H1	4.81428	5.79395	15.6959	15.6072	5.30412	15.6516	1.56112	5e-05	0.000186859	chr1:43212005-43232755	64175	prolyl 3-hydroxylase 1
BNIP2	11.9647	10.6141	35.1873	31.3904	11.2894	33.2888	1.56007	5e-05	0.000186859	chr15:59955061-59981642	663	BCL2 interacting protein 2
FADS1	12.7728	12.2599	34.6584	39.0251	12.5164	36.8418	1.55753	5e-05	0.000186859	chr11:61567096-61634826	3992	fatty acid desaturase 1
BIRC2	5.33622	3.71962	16.9716	9.63036	4.52792	13.301	1.55461	5e-05	0.000186859	chr11:102217912-102249401	329	baculoviral IAP repeat containing 2
SLC35A5	4.5589	3.92295	13.675	11.2056	4.24092	12.4403	1.55258	5e-05	0.000186859	chr3:112280856-112303284	55032	solute carrier family 35 member A5
EPHX1	19.4912	21.2105	50.5653	68.6391	20.3509	59.6022	1.55028	5e-05	0.000186859	chr1:225997775-226070420	2052	epoxide hydrolase 1
GTF2A2	31.1637	26.0674	82.0593	85.5254	28.6156	83.7923	1.55002	5e-05	0.000186859	chr15:59930260-59949737	2958	general transcription factor IIA subunit 2
PLP2	75.1255	75.4313	215.768	225.006	75.2784	220.387	1.54973	5e-05	0.000186859	chrX:49028183-49031468	5355	proteolipid protein 2
VDAC3	61.7803	62.5653	180.119	183.295	62.1728	181.707	1.54726	5e-05	0.000186859	chr8:42249278-42263455	7419	voltage dependent anion channel 3
ACSL3	22.425	18.3324	23.0684	21.3374	7.59842	22.2029	1.54698	5e-05	0.000186859	chr2:223725731-223808119	2181	acyl-CoA synthetase long chain family member 3
CSNK2A2	18.0206	17.2449	51.159	51.867	17.6328	51.513	1.54668	5e-05	0.000186859	chr16:58191811-58231782	1459	casein kinase 2 alpha 2
GNPAT	8.92741	8.59434	25.6107	25.5493	8.76087	25.58	1.54587	5e-05	0.000186859	chr1:231359508-231413719	8443	glyceronephosphate O-acyltransferase
PPP6R2	7.30052	6.29485	11.1647	8.99794	3.45798	10.0813	1.54368	0.0181	0.0419745	chr22:50781745-50913500	9701	protein phosphatase 6 regulatory subunit 2
FOXRED1	15.749	14.0326	44.1854	42.536	14.8908	43.3607	1.54196	5e-05	0.000186859	chr11:126138934-126148027	55572	FAD dependent oxidoreductase domain containing 1
CCDC93	7.80764	6.89476	23.8441	18.941	7.3512	21.3926	1.54106	5e-05	0.000186859	chr2:118673053-118771739	54520	coiled-coil domain containing 93
METTL17	10.9932	12.8822	27.5242	28.9639	9.71125	28.2441	1.54022	0.0011	0.00333039	chr14:21457964-21467322	64745	methyltransferase like 17
EXOSC9	18.5177	15.82	52.4524	47.267	17.1689	49.8597	1.53808	5e-05	0.000186859	chr4:122722471-122745088	5393	exosome component 9
G3BP2	14.4566	13.7661	41.1623	40.7645	14.1113	40.9634	1.53748	5e-05	0.000186859	chr4:76567952-76598667	9908	G3BP stress granule assembly factor 2
PNP	28.1817	27.5795	77.1272	84.7321	27.8806	80.9297	1.53741	5e-05	0.000186859	chr14:20937537-20946165	4860	purine nucleoside phosphorylase
LYPLA1	24.0042	18.3565	64.0031	58.8775	21.1803	61.4403	1.53646	5e-05	0.000186859	chr8:54958926-55014577	10434	lysophospholipase 1
SMIM13	3.86505	3.3987	10.7855	10.2656	3.63187	10.5256	1.53511	5e-05	0.000186859	chr6:11094265-11138969	221710	small integral membrane protein 13
RDX	12.5817	11.2873	35.4409	33.6751	11.9345	34.558	1.53388	5e-05	0.000186859	chr11:110045604-110167437	5962	radixin
SSR3	46.6957	39.468	134.462	115.011	43.0819	124.736	1.53373	5e-05	0.000186859	chr3:156257928-156272973	6747	signal sequence receptor subunit 3
CFAP20	21.131	22.7251	66.2817	60.6633	21.9281	63.4725	1.53335	5e-05	0.000186859	chr16:58147496-58163296	29105	cilia and flagella associated protein 20
GOT2	65.9848	64.1968	175.734	200.037	65.0908	187.886	1.52933	5e-05	0.000186859	chr16:58741034-58768261	2806	glutamic-oxaloacetic transaminase 2
FKBP2	32.5566	49.6483	111.858	124.975	41.0757	118.416	1.52751	5e-05	0.000186859	chr11:64008412-64011607	2286	FKBP prolyl isomerase 2
CTSF	3.82747	4.88018	11.1594	13.9289	4.35383	12.5442	1.52666	5e-05	0.000186859	chr11:66330934-66336047	8722	cathepsin F
DR1	14.7303	13.218	39.2469	41.1338	13.9741	40.1904	1.52409	5e-05	0.000186859	chr1:93811477-93828148	1810	down-regulator of transcription 1
NIP7	20.219	18.4164	59.8728	51.1805	19.3177	55.5266	1.52326	5e-05	0.000186859	chr16:69362523-69377013	51388	nucleolar pre-rRNA processing protein NIP7
DNTTIP1	32.6092	31.3662	81.9698	101.845	31.9877	91.9074	1.52267	5e-05	0.000186859	chr20:44420575-44440066	116092	deoxynucleotidyltransferase terminal interacting protein 1
NGDN	23.4208	26.3336	72.4066	70.5124	24.8772	71.4595	1.5223	5e-05	0.000186859	chr14:23938897-23947402	25983	neuroguidin
DENND5A	8.89853	8.07426	24.0786	24.655	8.4864	24.3668	1.52169	5e-05	0.000186859	chr11:9160374-9286873	23258	DENN domain containing 5A
FOXM1	14.0796	16.1634	39.1695	47.6001	15.1215	43.3848	1.52059	5e-05	0.000186859	chr12:2945981-2998691	2305	forkhead box M1
NUP54	9.71791	9.13698	27.7227	26.289	9.42744	27.0059	1.51833	5e-05	0.000186859	chr4:77035811-77069668	53371	nucleoporin 54
NSFL1C	16.9848	17.9537	46.086	53.8659	17.4693	49.976	1.51642	5e-05	0.000186859	chr20:1422806-1448337	55968	NSFL1 cofactor
PRKAR2A	5.23753	5.67823	15.051	16.1474	5.45788	15.5992	1.51506	5e-05	0.000186859	chr3:48788092-48885270	5576	protein kinase cAMP-dependent type II regulatory subunit alpha
TMSB10	2503.79	2470.64	6405.85	7788.19	2487.22	7097.02	1.51268	5e-05	0.000186859	chr2:85132762-85133799	9168	thymosin beta 10
HCCS	6.98755	8.48406	19.5964	24.4912	7.73581	22.0438	1.51075	5e-05	0.000186859	chrX:11129405-11141204	3052	holocytochrome c synthase
JPH1	5.10478	4.04367	14.9368	11.12	4.57422	13.0284	1.51006	5e-05	0.000186859	chr8:75146938-75233562	56704	junctophilin 1
RABAC1	146.715	145.42	372.666	457.217	146.068	414.941	1.50627	5e-05	0.000186859	chr19:42460832-42463528	10567	Rab acceptor 1
CISD2	4.97956	3.8853	13.0639	12.1072	4.43243	12.5855	1.5056	5e-05	0.000186859	chr4:103790134-103940896	493856	CDGSH iron sulfur domain 2
AHCTF1	6.7793	6.14895	19.9737	16.7108	6.46412	18.3422	1.50464	5e-05	0.000186859	chr1:247002401-247094726	25909	AT-hook containing transcription factor 1
MTRR	5.45125	4.14443	14.0182	13.2068	4.79784	13.6125	1.50448	5e-05	0.000186859	chr5:7869216-7901235	4552	5-methyltetrahydrofolate-homocysteine methyltransferase reductase
PPP2CB	32.2812	30.6226	90.1157	88.1434	31.4519	89.1295	1.50275	5e-05	0.000186859	chr8:30643125-30670352	5516	protein phosphatase 2 catalytic subunit beta
TMSB4X	432.201	369.859	1170.99	1101.83	401.03	1136.41	1.5027	5e-05	0.000186859	chrX:12993225-12995346	7114	thymosin beta 4 X-linked
RCN1	25.6035	23.02	72.9643	64.7167	24.3118	68.8405	1.5016	5e-05	0.000186859	chr11:32112476-32127272	5954	reticulocalbin 1
B4GALT4	7.81768	7.64798	22.2403	21.4894	7.73283	21.8648	1.49954	5e-05	0.000186859	chr3:118930588-119009513	8702	beta-1,4-galactosyltransferase 4
CPNE2	10.8365	12.9061	28.6714	38.1921	11.8713	33.4318	1.49374	5e-05	0.000186859	chr16:57126454-57181878	221184	copine 2
CWC15	18.2584	15.1933	50.414	43.7368	16.7258	47.0754	1.4929	5e-05	0.000186859	chr11:94695786-94706776	51503	CWC15 spliceosome associated protein homolog
DBF4B	2.85146	4.29397	10.9531	9.12715	3.57271	10.0401	1.49069	5e-05	0.000186859	chr17:42785975-42829636	80174	DBF4 zinc finger B
TIMM50	45.378	46.0094	116.786	139.911	45.6937	128.349	1.49	5e-05	0.000186859	chr19:39971051-39981528	92609	translocase of inner mitochondrial membrane 50
EIF3J	22.0003	20.2812	62.1557	56.5715	21.1407	59.3636	1.48955	5e-05	0.000186859	chr15:44829265-44955876	8669	eukaryotic translation initiation factor 3 subunit J
DDX10	6.98982	6.58855	19.5511	18.5566	6.78919	19.0538	1.48877	5e-05	0.000186859	chr11:108535751-108811657	1662	DEAD-box helicase 10
LSM1	24.4385	25.6847	70.7277	69.895	25.0616	70.3114	1.48828	5e-05	0.000186859	chr8:38020838-38070819	27257	LSM1 homolog, mRNA degradation associated
OSBPL8	10.2539	11.0593	15.6648	8.48823	4.30623	12.0765	1.48771	0.00065	0.00205287	chr12:76745577-76953589	114882	oxysterol binding protein like 8
HBS1L	4.85894	4.45338	13.9032	12.2102	4.65616	13.0567	1.48758	5e-05	0.000186859	chr6:135281516-135376036	10767	HBS1 like translational GTPase
DPH1	28.6561	26.8113	73.3289	81.9842	27.7337	77.6565	1.48547	5e-05	0.000186859	chr17:1933430-1946725	1801	diphthamide biosynthesis 1
SRP9	61.9583	61.5743	181.355	164.383	61.7663	172.869	1.48478	5e-05	0.000186859	chr1:225965514-225978168	6726	signal recognition particle 9
SNX9	7.94401	7.12516	21.2246	20.9473	7.53458	21.0859	1.48468	5e-05	0.000186859	chr6:158244202-158366109	51429	sorting nexin 9
EXOSC3	10.1201	12.3834	35.0975	27.8504	11.2518	31.474	1.48401	5e-05	0.000186859	chr9:37779710-37785089	51010	exosome component 3
GMNN	14.8225	12.894	39.9669	37.1774	13.7963	38.5722	1.48327	5e-05	0.000186859	chr6:24775158-24786325	51053	geminin DNA replication inhibitor
GFM1	15.7834	13.0821	44.0081	36.6196	14.4327	40.3139	1.48193	5e-05	0.000186859	chr3:158362316-158410360	85476	G elongation factor mitochondrial 1
CLSTN1	33.1787	35.8134	43.7551	48.363	16.4966	46.0591	1.48132	5e-05	0.000186859	chr1:9711789-9884584	22883	calsyntenin 1
MPP5	7.34844	7.51031	20.4856	20.9977	7.42937	20.7416	1.48122	5e-05	0.000186859	chr14:67708011-67802778	64398	membrane palmitoylated protein 5
COMMD9	6.09755	4.95548	14.8975	15.9591	5.52651	15.4283	1.48114	5e-05	0.000186859	chr11:36293841-36310999	29099	COMM domain containing 9
MTG2	10.7005	12.6456	31.9107	33.1441	11.673	32.5274	1.47848	5e-05	0.000186859	chr20:60758080-60777810	26164	mitochondrial ribosome associated GTPase 2
FOXJ3	6.03072	4.92976	12.9214	9.71739	4.0713	11.3194	1.47524	5e-05	0.000186859	chr1:42642209-42801548	22887	forkhead box J3
CBFB	8.11028	8.14791	21.3082	20.3819	7.52429	20.845	1.47008	5e-05	0.000186859	chr16:67063049-67134958	865	core-binding factor subunit beta
NAE1	25.8653	21.6269	71.0412	60.4968	23.7461	65.769	1.46972	5e-05	0.000186859	chr16:66836780-66864879	8883	NEDD8 activating enzyme E1 subunit 1
TUFT1	16.1708	17.5443	22.2946	21.8896	7.98267	22.0921	1.46859	5e-05	0.000186859	chr1:151512780-151556059	7286	tuftelin 1
SNX14	5.30384	7.514	17.4999	17.8969	6.39919	17.6984	1.46766	5e-05	0.000186859	chr6:86215214-86303850	57231	sorting nexin 14
RSPRY1	7.75207	7.13247	21.1777	19.9713	7.44227	20.5745	1.46704	5e-05	0.000186859	chr16:57220240-57272947	89970	ring finger and SPRY domain containing 1
CLIC3	8.90091	10.3153	22.2983	30.7934	9.60811	26.5458	1.46616	5e-05	0.000186859	chr9:139889059-139891024	9022	chloride intracellular channel 3
MUL1	8.00939	8.2714	19.3266	25.629	8.1404	22.4778	1.46533	5e-05	0.000186859	chr1:20825940-20834674	79594	mitochondrial E3 ubiquitin protein ligase 1
ARHGAP11A	4.91885	4.86855	13.0912	9.25623	4.04946	11.1737	1.46431	5e-05	0.000186859	chr15:32907344-32932150	9824	Rho GTPase activating protein 11A
MAPK12	8.38491	7.38756	20.9627	22.527	7.88623	21.7448	1.46326	5e-05	0.000186859	chr22:50691330-50700188	6300	mitogen-activated protein kinase 12
PCNA	102.479	93.3516	275.459	263.863	97.9152	269.661	1.46154	5e-05	0.000186859	chr20:5095598-5107268	5111	proliferating cell nuclear antigen
UBE2V2	20.5985	15.1849	54.875	43.5704	17.8917	49.2227	1.46003	5e-05	0.000186859	chr8:48920994-48974454	7336	ubiquitin conjugating enzyme E2 V2
NCAPH	5.17059	5.1206	14.6059	13.6991	5.1456	14.1525	1.45965	5e-05	0.000186859	chr2:97001478-97042833	23397	non-SMC condensin I complex subunit H
BAG4	4.0153	4.17309	11.4422	11.0675	4.0942	11.2548	1.45889	5e-05	0.000186859	chr8:38020838-38070819	9530	BCL2 associated athanogene 4
DONSON	7.32948	7.55541	22.7413	18.162	7.44244	20.4517	1.45837	5e-05	0.000186859	chr21:34949858-34961014	29980	downstream neighbor of SON
TXLNA	10.6187	10.2001	29.9263	27.2445	10.4094	28.5854	1.45739	5e-05	0.000186859	chr1:32645344-32663886	200081	taxilin alpha
PIGH	8.74906	8.54154	22.3289	25.0837	8.6453	23.7063	1.45528	0.0014	0.00416369	chr14:68000007-68067017	5283	phosphatidylinositol glycan anchor biosynthesis class H
GNG10	13.2442	12.9317	37.0683	34.6903	13.0879	35.8793	1.45492	5e-05	0.000186859	chr9:114393631-114432526	2790	G protein subunit gamma 10
STT3A	40.5473	35.7929	111.37	97.8915	38.1701	104.631	1.45479	5e-05	0.000186859	chr11:125462689-125492654	3703	STT3 oligosaccharyltransferase complex catalytic subunit A
SNF8	51.322	48.5488	127.021	146.177	49.9354	136.599	1.45182	5e-05	0.000186859	chr17:47007458-47022154	11267	SNF8 subunit of ESCRT-II
SERTAD2	4.71481	4.53171	13.2162	12.0547	4.62326	12.6355	1.4505	5e-05	0.000186859	chr2:64858754-64881046	9792	SERTA domain containing 2
OXCT1	4.47302	3.75114	12.5625	9.91359	4.11208	11.238	1.45045	5e-05	0.000186859	chr5:41730166-41872338	5019	3-oxoacid CoA-transferase 1
CTPS1	20.329	22.0081	62.1107	53.3472	21.1685	57.7289	1.44737	5e-05	0.000186859	chr1:41444970-41478237	1503	CTP synthase 1
MRTO4	19.9981	20.4648	51.9204	58.3245	20.2315	55.1225	1.44604	5e-05	0.000186859	chr1:19578074-19586622	51154	MRT4 homolog, ribosome maturation factor
AZI2	5.53064	4.18188	14.2605	12.1801	4.85626	13.2203	1.44484	5e-05	0.000186859	chr3:28363843-28390618	64343	5-azacytidine induced 2
KATNB1	15.2573	15.7447	36.5549	47.7585	15.501	42.1567	1.4434	5e-05	0.000186859	chr16:57769659-57791162	10300	katanin regulatory subunit B1
EMC1	10.162	7.41362	25.2917	22.4588	8.78779	23.8752	1.44194	5e-05	0.000186859	chr1:19542157-19578053	23065	ER membrane protein complex subunit 1
CCDC58	36.4042	37.919	106.449	95.3583	37.1616	100.904	1.44109	5e-05	0.000186859	chr3:122078435-122102074	131076	coiled-coil domain containing 58
PFKP	116.629	114.171	295.49	330.48	115.4	312.985	1.43945	5e-05	0.000186859	chr10:3109711-3178997	5214	phosphofructokinase, platelet
PARVB	8.42179	9.50825	20.1011	28.4803	8.96502	24.2907	1.43803	5e-05	0.000186859	chr22:44395090-44565112	29780	parvin beta
WNK1	9.8158	7.55437	22.1022	19.8771	7.69011	20.8359	1.438	0.00015	0.000525066	chr12:862088-1020618	65125	WNK lysine deficient protein kinase 1
CDK5RAP1	13.078	13.7646	33.6078	39.1137	13.4213	36.3607	1.43786	5e-05	0.000186859	chr20:31946644-31989375	51654	CDK5 regulatory subunit associated protein 1
CUEDC1	5.6079	5.74022	16.3138	14.4295	5.67406	15.3717	1.43782	5e-05	0.000186859	chr17:55938603-56032684	404093	CUE domain containing 1
DDRGK1	36.4351	42.9394	96.9961	117.234	39.6873	107.115	1.43241	5e-05	0.000186859	chr20:3171011-3185295	65992	DDRGK domain containing 1
MAD2L1	38.7919	34.7308	101.767	96.3326	36.7613	99.0499	1.42997	5e-05	0.000186859	chr4:120980578-120988013	4085	mitotic arrest deficient 2 like 1
ACTG1	414.067	414.508	1018.03	1212.11	414.287	1115.07	1.42843	5e-05	0.000186859	chr17:79476996-79479892	71	actin gamma 1
KPNA1	8.69453	7.80391	22.1203	22.2586	8.24922	22.1894	1.42754	5e-05	0.000186859	chr3:122135052-122233786	3836	karyopherin subunit alpha 1
UTP23	5.5411	4.34222	15.3222	11.2442	4.94166	13.2832	1.42654	5e-05	0.000186859	chr8:117778741-117786921	84294	UTP23 small subunit processome component
CCNB1IP1	22.4422	19.302	53.1875	58.936	20.8721	56.0617	1.42544	5e-05	0.000186859	chr14:20779526-20801471	57820	cyclin B1 interacting protein 1
PSMF1	23.5933	23.2529	60.372	65.3929	23.4231	62.8824	1.42473	5e-05	0.000186859	chr20:1093905-1148426	9491	proteasome inhibitor subunit 1
MAK16	5.76731	5.94619	15.9149	15.5301	5.85675	15.7225	1.42466	5e-05	0.000186859	chr8:33342684-33370703	84549	MAK16 homolog
HEATR1	9.69304	8.33756	24.9706	23.4322	9.0153	24.2014	1.42464	5e-05	0.000186859	chr1:236681513-236767841	55127	HEAT repeat containing 1
PLA2G15	6.95557	4.93378	13.8536	18.0462	5.94468	15.9499	1.42388	5e-05	0.000186859	chr16:68279246-68294961	23659	phospholipase A2 group XV
RHOF	20.6693	19.9782	52.2227	56.7686	20.3238	54.4956	1.42297	5e-05	0.000186859	chr12:122150657-122231594	54509	ras homolog family member F, filopodia associated
RNPEPL1	6.88658	7.2124	15.2643	22.5162	7.04949	18.8903	1.42205	5e-05	0.000186859	chr2:241508003-241518149	57140	arginyl aminopeptidase like 1
TFB2M	9.11713	8.3963	23.3729	23.5556	8.75671	23.4643	1.422	5e-05	0.000186859	chr1:246703862-246729565	64216	transcription factor B2, mitochondrial
POLE4	54.7009	54.4622	128.422	163.629	54.5816	146.026	1.41974	5e-05	0.000186859	chr2:75185774-75196859	56655	DNA polymerase epsilon 4, accessory subunit
SMAD4	3.82558	3.67442	10.1509	9.90323	3.75	10.0271	1.41894	5e-05	0.000186859	chr18:48556582-48611411	4089	SMAD family member 4
MCOLN1	13.792	11.1286	33.4465	33.1038	12.4603	33.2751	1.41711	5e-05	0.000186859	chr19:7587495-7598895	57192	mucolipin 1
UBE2R2	14.7459	14.2072	36.3616	40.9315	14.4765	38.6466	1.41662	5e-05	0.000186859	chr9:33817181-33920401	54926	ubiquitin conjugating enzyme E2 R2
SNHG5	565.561	476.846	1425.49	1354.24	521.204	1389.87	1.41503	5e-05	0.000186859	chr6:86386724-86388451	387066	small nucleolar RNA host gene 5
SWAP70	5.43687	4.29614	13.0773	12.8476	4.86651	12.9625	1.41338	5e-05	0.000186859	chr11:9685623-9774538	23075	switching B cell complex subunit SWAP70
HDAC2	15.9158	14.9636	42.2578	39.9801	15.4397	41.1189	1.41316	5e-05	0.000186859	chr6:114257319-114661893	3066	histone deacetylase 2
VOPP1	13.7103	14.0368	32.3694	41.4569	13.8735	36.9132	1.4118	5e-05	0.000186859	chr7:55538300-55640200	81552	VOPP1 WW domain binding protein
GPATCH3	6.13099	4.85029	14.5784	14.6102	5.49064	14.5943	1.41036	5e-05	0.000186859	chr1:27216978-27226962	63906	G-patch domain containing 3
CLP1	5.90765	5.06119	14.1879	14.9242	5.48442	14.5561	1.40821	5e-05	0.000186859	chr11:57425215-57429337	10978	cleavage and polyadenylation factor I subunit 1
POLR1E	15.6912	17.8545	43.7094	45.2901	16.7729	44.4998	1.40767	5e-05	0.000186859	chr9:37485931-37503694	64425	RNA polymerase I subunit E
DNAH14	5.36991	3.02933	9.99068	12.2894	4.19962	11.14	1.40742	5e-05	0.000186859	chr1:225117355-225586996	127602	dynein axonemal heavy chain 14
CYB561D2	7.46508	5.34002	14.9487	18.995	6.40255	16.9719	1.40643	0.01185	0.0287054	chr3:50384918-50541675	11068	cytochrome b561 family member D2
TINF2	9.08101	9.72218	20.2646	29.5215	9.40159	24.893	1.40476	5e-05	0.000186859	chr14:24708850-24711880	26277	TERF1 interacting nuclear factor 2
POLB	7.29326	7.28446	20.0754	18.5064	7.28886	19.2909	1.40415	5e-05	0.000186859	chr8:42195972-42229331	5423	DNA polymerase beta
RAB3IL1	5.46393	6.68556	13.3526	18.7988	6.07474	16.0757	1.40399	5e-05	0.000186859	chr11:61664767-61687741	5866	RAB3A interacting protein like 1
ACOT9	14.2369	12.9374	37.6534	34.2569	13.5872	35.9551	1.40395	5e-05	0.000186859	chrX:23721776-23761407	23597	acyl-CoA thioesterase 9
TWF2	38.2468	37.5512	82.485	117.967	37.899	100.226	1.40303	5e-05	0.000186859	chr3:52262625-52273183	11344	twinfilin actin binding protein 2
USE1	11.2454	9.47135	25.1105	29.6659	10.3584	27.3882	1.40276	5e-05	0.000186859	chr19:17326154-17330638	55850	unconventional SNARE in the ER 1
PSMC3IP	9.36529	6.62698	21.9466	20.3139	7.99613	21.1302	1.40193	0.00835	0.0209829	chr17:40719077-40729849	29893	PSMC3 interacting protein
SNN	6.75961	6.4419	16.7102	18.1693	6.60075	17.4397	1.40168	5e-05	0.000186859	chr16:11762288-11836734	8303	stannin
PHIP	5.29785	4.36208	14.0761	11.4036	4.82996	12.7399	1.39927	5e-05	0.000186859	chr6:79644135-79788011	55023	pleckstrin homology domain interacting protein
EPC2	4.33562	4.12919	12.2738	10.048	4.2324	11.1609	1.39891	5e-05	0.000186859	chr2:149402559-149545136	26122	enhancer of polycomb homolog 2
ZDHHC5	17.722	17.6902	46.0951	47.2206	17.7061	46.6579	1.39787	5e-05	0.000186859	chr11:57435473-57468659	25921	zinc finger DHHC-type containing 5
TBC1D1	5.17448	5.24572	12.8965	14.5499	5.2101	13.7232	1.39724	5e-05	0.000186859	chr4:37892704-38140796	23216	TBC1 domain family member 1
CAST	9.72255	11.7254	25.582	30.8124	10.724	28.1972	1.39471	5e-05	0.000186859	chr5:95997740-96149848	831	calpastatin
TRIM11	12.6142	11.1133	30.0945	32.1406	11.8638	31.1175	1.39116	5e-05	0.000186859	chr1:228581376-228594517	81559	tripartite motif containing 11
SDR39U1	12.639	14.7772	37.4786	34.4235	13.7081	35.951	1.391	0.0027	0.00761551	chr14:24895739-24912111	56948	short chain dehydrogenase/reductase family 39U member 1
FLNA	65.7587	66.8551	167.287	180.475	66.3069	173.881	1.39087	5e-05	0.000186859	chrX:153576899-153603006	2316	filamin A
STX7	6.92252	5.87541	17.9957	15.5231	6.39897	16.7594	1.38906	5e-05	0.000186859	chr6:132778662-132834337	8417	syntaxin 7
KTN1	17.1156	16.404	42.5805	45.1606	16.7598	43.8706	1.38825	5e-05	0.000186859	chr14:56046924-56151302	3895	kinectin 1
RELT	4.02822	4.84485	11.9018	11.2773	4.43654	11.5895	1.38532	5e-05	0.000186859	chr11:73087404-73108519	84957	RELT TNF receptor
ZCCHC17	11.7468	8.79952	23.732	29.9015	10.2732	26.8168	1.38425	5e-05	0.000186859	chr1:31769828-31837800	51538	zinc finger CCHC-type containing 17
TOR1B	8.76775	7.47928	19.9488	22.4492	8.12351	21.199	1.38382	5e-05	0.000186859	chr9:132565431-132573560	27348	torsin family 1 member B
JAG2	11.252	13.6509	36.1783	28.6801	12.4514	32.4292	1.38098	5e-05	0.000186859	chr14:105607317-105635161	3714	jagged canonical Notch ligand 2
HEATR3	8.53149	8.14464	21.5449	21.8606	8.33806	21.7028	1.38009	5e-05	0.000186859	chr16:50099880-50139375	55027	HEAT repeat containing 3
EMG1	60.2357	60.7085	149.903	164.836	60.4721	157.369	1.37981	5e-05	0.000186859	chr12:7079943-7085165	10436	EMG1 N1-specific pseudouridine methyltransferase
POLR2C	28.7791	31.3734	75.0388	81.4581	30.0762	78.2485	1.37944	5e-05	0.000186859	chr16:57496550-57520385	5432	RNA polymerase II subunit C
PKN2	7.69152	7.58654	21.7778	17.9629	7.63903	19.8704	1.37916	5e-05	0.000186859	chr1:89003195-89301938	5586	protein kinase N2
PCNA-AS1	146.808	154.55	393.932	389.934	150.679	391.933	1.37913	0.01325	0.031721	chr20:5095598-5107268	100302739	PCNA antisense RNA 1
SDE2	7.84265	5.3439	17.8144	16.4668	6.59328	17.1406	1.37835	5e-05	0.000186859	chr1:226170402-226187066	163859	SDE2 telomere maintenance homolog
SYNCRIP	39.1279	40.941	107.542	100.264	40.0344	103.903	1.37593	5e-05	0.000186859	chr6:86317501-86353043	10492	synaptotagmin binding cytoplasmic RNA interacting protein
UTP20	8.11268	7.35678	21.9124	18.2298	7.73473	20.0711	1.3757	5e-05	0.000186859	chr12:101673904-101780397	27340	UTP20 small subunit processome component
GUCD1	14.4365	10.6921	24.8941	22.1406	9.06996	23.5174	1.37456	0.00765	0.0193859	chr22:24936390-24970932	83606	guanylyl cyclase domain containing 1
RBM38	17.8502	17.8939	40.9138	51.5913	17.8721	46.2525	1.37183	5e-05	0.000186859	chr20:55966453-55984386	55544	RNA binding motif protein 38
PPARD	4.57244	4.96233	12.7939	11.8631	4.76739	12.3285	1.37072	5e-05	0.000186859	chr6:35310334-35395968	5467	peroxisome proliferator activated receptor delta
POLR3B	5.98894	5.35298	14.1433	15.1769	5.67096	14.6601	1.37023	5e-05	0.000186859	chr12:106751435-107283094	55703	RNA polymerase III subunit B
ITFG2	7.61395	5.05552	17.2788	15.4599	6.33473	16.3694	1.36964	5e-05	0.000186859	chr12:2921786-2934237	55846	integrin alpha FG-GAP repeat containing 2
MTHFD1	96.4707	90.653	242.512	240.986	93.5619	241.749	1.36952	5e-05	0.000186859	chr14:64319682-64927439	4522	methylenetetrahydrofolate dehydrogenase, cyclohydrolase and formyltetrahydrofolate synthetase 1
SUGT1	10.526	11.7082	26.2666	24.2837	9.78247	25.2751	1.36945	0.0001	0.000360411	chr13:53226830-53262433	10910	SGT1 homolog, MIS12 kinetochore complex assembly cochaperone
ACTR3	35.6823	30.88	90.9334	80.9872	33.2811	85.9603	1.36897	5e-05	0.000186859	chr2:114588759-114719129	10096	actin related protein 3
CALU	23.0155	23.2958	66.7577	52.8041	23.1557	59.7809	1.36832	5e-05	0.000186859	chr7:128379345-128415844	813	calumenin
MTBP	5.35422	3.87125	14.195	9.62017	4.61273	11.9076	1.36819	0.00075	0.00233964	chr8:121408082-121535875	27085	MDM2 binding protein
AURKB	28.7283	31.0834	33.4412	42.8229	6.33017	16.337	1.36782	0.0075	0.0190447	chr17:8108048-8113944	9212	aurora kinase B
TPX2	37.1264	37.6613	89.2297	103.761	37.3939	96.4954	1.36766	5e-05	0.000186859	chr20:30326903-30389603	22974	TPX2 microtubule nucleation factor
ARL16	7.20341	7.36172	20.2161	17.3486	7.28256	18.7824	1.36686	5e-05	0.000186859	chr17:79648223-79650954	339231	ADP ribosylation factor like GTPase 16
MYBBP1A	41.3543	36.5789	46.6296	47.7365	12.7329	32.8239	1.36619	0.01725	0.0401865	chr17:4402128-4458681	10514	MYB binding protein 1a
EMC6	63.9998	64.4609	158.182	172.823	64.2304	165.503	1.36553	0.00045	0.00146459	chr17:3539761-3599698	83460	ER membrane protein complex subunit 6
EIF4G2	106.01	107.441	266.688	283.174	106.725	274.931	1.36516	5e-05	0.000186859	chr11:10818592-10830582	1982	eukaryotic translation initiation factor 4 gamma 2
COA6	26.3629	26.0422	65.1472	69.8151	26.2025	67.4812	1.36478	5e-05	0.000186859	chr1:234508552-234519795	388753	cytochrome c oxidase assembly factor 6
PRKAG2	6.50735	5.32345	15.9007	14.5579	5.9154	15.2293	1.3643	5e-05	0.000186859	chr7:151253200-151576308	51422	protein kinase AMP-activated non-catalytic subunit gamma 2
EEF1E1	23.3248	18.1214	53.3827	53.2814	20.7231	53.332	1.36376	0.0146	0.0346104	chr6:7727010-8102828	9521	eukaryotic translation elongation factor 1 epsilon 1
POLR2L	142.794	118.591	331.3	340.407	130.692	335.853	1.36166	5e-05	0.000186859	chr11:839720-842529	5441	RNA polymerase II subunit L
TACC3	19.8737	22.3699	51.285	57.2459	21.1218	54.2654	1.3613	5e-05	0.000186859	chr4:1723216-1746905	10460	transforming acidic coiled-coil containing protein 3
OTUD5	7.05155	10.7315	20.1976	25.4178	8.89151	22.8077	1.35902	5e-05	0.000186859	chrX:48779302-48815648	55593	OTU deubiquitinase 5
CCNC	17.8221	16.1135	45.1716	41.8413	16.9678	43.5064	1.35843	5e-05	0.000186859	chr6:99990262-100016690	892	cyclin C
MTR	4.58914	3.93307	12.4763	9.37383	4.2611	10.925	1.35834	5e-05	0.000186859	chr1:236958580-237067281	4548	5-methyltetrahydrofolate-homocysteine methyltransferase
RTCA	8.64941	7.05303	22.0351	18.1462	7.85122	20.0906	1.35553	5e-05	0.000186859	chr1:100730297-100758325	8634	RNA 3'-terminal phosphate cyclase
TSPAN4	13.5882	13.1145	30.747	25.1408	10.9242	27.9439	1.35501	0.0091	0.0227065	chr11:842823-867116	7106	tetraspanin 4
CCDC138	3.95581	4.46203	10.6693	10.8389	4.20892	10.7541	1.35337	5e-05	0.000186859	chr2:109403205-109493047	165055	coiled-coil domain containing 138
WDR13	17.6923	16.8384	39.9788	48.2212	17.2653	44.1	1.3529	5e-05	0.000186859	chrX:48455879-48463582	64743	WD repeat domain 13
RTEL1	5.83191	5.90658	13.8735	12.2022	5.08123	12.9581	1.3506	0.00175	0.00511338	chr20:62289162-62367494	51750	regulator of telomere elongation helicase 1
SPHK1	17.7566	19.0493	42.6272	50.8796	18.4029	46.7534	1.34514	5e-05	0.000186859	chr17:74380689-74383941	8877	sphingosine kinase 1
DMAP1	8.32999	7.75621	19.6946	21.1517	8.0431	20.4232	1.34438	5e-05	0.000186859	chr1:44679124-44686351	55929	DNA methyltransferase 1 associated protein 1
LYRM4	12.032	11.6115	26.7534	33.2698	11.8218	30.0116	1.34408	0.0001	0.000360411	chr6:4995279-5261183	57128	LYR motif containing 4
TXN	188.278	187.186	470.238	482.293	187.732	476.265	1.34309	5e-05	0.000186859	chr9:113006091-113018920	7295	thioredoxin
ARRB2	11.969	15.6368	21.5328	25.7556	9.32957	23.6442	1.3416	0.00435	0.0117021	chr17:4613788-4624795	409	arrestin beta 2
SH3RF1	4.16813	3.88909	10.1207	10.2593	4.02861	10.19	1.3388	5e-05	0.000186859	chr4:170015406-170192249	57630	SH3 domain containing ring finger 1
FAF1	11.5732	11.0505	27.0767	30.0653	11.3118	28.571	1.33672	5e-05	0.000186859	chr1:50906934-51425936	11124	Fas associated factor 1
ITCH	8.27474	7.96975	21.6911	19.3288	8.12225	20.51	1.33637	5e-05	0.000186859	chr20:32951040-33099198	83737	itchy E3 ubiquitin protein ligase
CRY1	12.3639	13.1145	34.5396	29.784	12.7392	32.1618	1.33607	5e-05	0.000186859	chr12:107385142-107487635	1407	cryptochrome circadian regulator 1
GNAQ	14.3118	12.3961	33.4766	33.878	13.354	33.6773	1.33451	5e-05	0.000186859	chr9:80331189-80646365	2776	G protein subunit alpha q
TBC1D4	5.2174	5.05144	13.5456	12.3164	5.13442	12.931	1.33256	5e-05	0.000186859	chr13:75858799-76056250	9882	TBC1 domain family member 4
NFX1	5.58959	5.28741	9.85613	11.3211	4.20443	10.5886	1.33253	5e-05	0.000186859	chr9:33290417-33371155	4799	nuclear transcription factor, X-box binding 1
C2orf74	5.88868	3.97265	13.2192	11.5894	4.93066	12.4043	1.33099	5e-05	0.000186859	chr2:61372242-61391964	339804	chromosome 2 open reading frame 74
NUDT15	7.05628	6.543	17.7055	16.4054	6.79964	17.0555	1.3267	5e-05	0.000186859	chr13:48611702-48621282	55270	nudix hydrolase 15
PBRM1	5.41901	4.66333	13.6088	11.6616	5.04117	12.6352	1.32562	5e-05	0.000186859	chr3:52579367-52719866	55193	polybromo 1
NRSN2	14.1175	15.1985	35.8689	37.5965	14.658	36.7327	1.32538	5e-05	0.000186859	chr20:327369-335512	80023	neurensin 2
HAUS6	5.72986	4.71259	14.2483	11.8749	5.22122	13.0616	1.32287	5e-05	0.000186859	chr9:19053134-19102940	54801	HAUS augmin like complex subunit 6
SNAPC3	7.58141	6.69804	20.2898	15.422	7.13973	17.8559	1.32246	5e-05	0.000186859	chr9:15422781-15461627	6619	small nuclear RNA activating complex polypeptide 3
GMPR2	10.4938	12.5109	23.588	27.1377	10.1428	25.3629	1.32226	0.00285	0.0079954	chr14:24701627-24708447	51292	guanosine monophosphate reductase 2
LAS1L	11.0469	12.7888	29.8507	29.7269	11.9179	29.7888	1.32165	5e-05	0.000186859	chrX:64732461-64754686	81887	LAS1 like ribosome biogenesis factor
LUC7L	17.685	16.8639	44.3367	41.9385	17.2745	43.1376	1.32031	5e-05	0.000186859	chr16:238969-279449	55692	LUC7 like
PAK1IP1	19.9824	16.0193	46.043	43.8391	18.0009	44.9411	1.31997	5e-05	0.000186859	chr6:10695187-10709970	55003	PAK1 interacting protein 1
OVCA2	41.057	43.7446	92.1413	119.513	42.4008	105.827	1.31955	5e-05	0.000186859	chr17:1933430-1946725	124641	OVCA2 serine hydrolase domain containing
PRIM2	13.7923	13.2044	32.6474	34.7084	13.4983	33.6779	1.31902	5e-05	0.000186859	chr6:57179602-57513376	5558	DNA primase subunit 2
CREB3L2	5.51952	5.37176	13.7073	13.4479	5.44564	13.5776	1.31806	5e-05	0.000186859	chr7:137559724-137686847	64764	cAMP responsive element binding protein 3 like 2
SORBS3	15.3615	16.6424	36.2521	43.394	16.0019	39.823	1.31536	5e-05	0.000186859	chr8:22409250-22433008	10174	sorbin and SH3 domain containing 3
POFUT1	12.3493	13.24	31.7559	31.9074	12.7946	31.8316	1.31492	5e-05	0.000186859	chr20:30795695-30826467	23509	protein O-fucosyltransferase 1
CARHSP1	12.1299	9.06947	24.1291	28.5515	10.5997	26.3403	1.31325	5e-05	0.000186859	chr16:8946798-8962869	23589	calcium regulated heat stable protein 1
TMED5	4.39252	4.11487	11.6218	9.50947	4.25369	10.5656	1.31259	5e-05	0.000186859	chr1:93615298-93646246	50999	transmembrane p24 trafficking protein 5
MDN1	6.06027	5.88028	17.027	12.6307	5.97028	14.8288	1.31254	5e-05	0.000186859	chr6:90142896-90529513	23195	midasin AAA ATPase 1
DPF2	33.6874	35.6957	81.1972	90.8062	34.6915	86.0017	1.30978	5e-05	0.000186859	chr11:65101224-65120451	5977	double PHD fingers 2
VPS37B	10.1325	13.1116	28.0259	29.5894	11.6221	28.8076	1.30958	5e-05	0.000186859	chr12:123349874-123380712	79720	VPS37B subunit of ESCRT-I
FUS	52.6686	49.2961	136.994	115.667	50.9823	126.331	1.30913	5e-05	0.000186859	chr16:31191430-31206192	2521	FUS RNA binding protein
PWP1	63.6942	61.0634	159.889	149.221	62.3788	154.555	1.30899	5e-05	0.000186859	chr12:108079589-108106257	11137	PWP1 homolog, endonuclein
COPS7A	6.51387	7.37797	19.9306	14.4785	6.94592	17.2046	1.30855	0.00015	0.000525066	chr12:6833149-6841041	50813	COP9 signalosome subunit 7A
TIMM8B	37.0037	38.1029	83.3046	102.617	37.5533	92.9608	1.30768	5e-05	0.000186859	chr11:111944967-111957522	26521	translocase of inner mitochondrial membrane 8 homolog B
DAGLB	12.4852	11.5895	26.1972	33.3635	12.0374	29.7803	1.30684	5e-05	0.000186859	chr7:6448746-6487643	221955	diacylglycerol lipase beta
NUDT21	24.8982	21.807	60.1208	55.4224	23.3526	57.7716	1.30678	5e-05	0.000186859	chr16:56463047-56485261	11051	nudix hydrolase 21
TMEM209	8.17122	7.63233	22.5548	16.509	7.90177	19.5319	1.30558	5e-05	0.000186859	chr7:129804552-129845338	84928	transmembrane protein 209
TMEM33	6.60825	5.57339	16.8073	13.3012	6.09082	15.0542	1.30546	5e-05	0.000186859	chr4:41937136-41962824	55161	transmembrane protein 33
RIMKLB	5.47321	3.70976	12.9387	8.74621	4.38867	10.8424	1.30483	5e-05	0.000186859	chr12:8834272-8935694	57494	ribosomal modification protein rimK like family member B
FIBP	48.7132	59.4299	54.6248	75.0181	7.07077	17.4563	1.30381	0.0064	0.016533	chr11:65647283-65656010	9158	FGF1 intracellular binding protein
PDHB	39.5303	32.7726	96.6351	81.8398	36.1514	89.2375	1.3036	5e-05	0.000186859	chr3:58413356-58419579	5162	pyruvate dehydrogenase E1 beta subunit
IFNAR1	4.30811	3.96297	10.5623	9.84881	4.13554	10.2056	1.30321	5e-05	0.000186859	chr21:34697213-34732128	3454	interferon alpha and beta receptor subunit 1
SAT1	54.1709	47.4553	127.887	122.672	50.8131	125.279	1.30188	5e-05	0.000186859	chrX:23801274-23804340	6303	spermidine/spermine N1-acetyltransferase 1
G3BP1	45.6992	39.8685	103.837	107.089	42.7839	105.463	1.3016	5e-05	0.000186859	chr5:151151475-151184915	10146	G3BP stress granule assembly factor 1
CDC42EP2	7.81295	7.58074	17.9487	19.989	7.69685	18.9688	1.30129	5e-05	0.000186859	chr11:65082288-65089900	10435	CDC42 effector protein 2
IFI6	18.7214	22.2431	56.0087	44.9476	20.4823	50.4782	1.30128	5e-05	0.000186859	chr1:27992571-27998724	2537	interferon alpha inducible protein 6
SH3GLB1	6.1409	5.01829	13.8984	13.5982	5.57959	13.7483	1.30102	5e-05	0.000186859	chr1:87170252-87213867	51100	SH3 domain containing GRB2 like, endophilin B1
KPNA3	10.1377	8.22015	23.4705	21.7635	9.17891	22.617	1.30101	5e-05	0.000186859	chr13:50273442-50367057	3839	karyopherin subunit alpha 3
NIPA2	9.515	8.80997	20.9431	24.1795	9.16249	22.5613	1.30004	5e-05	0.000186859	chr15:23004683-23034427	81614	NIPA magnesium transporter 2
SLBP	28.8734	28.3221	73.974	66.8376	28.5978	70.4058	1.29979	5e-05	0.000186859	chr4:1694526-1714030	7884	stem-loop binding protein
COQ10A	4.78489	3.62635	8.99293	11.7086	4.20562	10.3508	1.29935	0.0001	0.000360411	chr12:56660641-56664750	93058	coenzyme Q10A
TIMM13	24.4138	26.3791	59.5895	65.4021	25.3965	62.4958	1.29913	5e-05	0.000186859	chr19:2389783-2427914	26517	translocase of inner mitochondrial membrane 13
TUBA1A	27.7832	25.836	61.6001	70.3086	26.8096	65.9544	1.29872	5e-05	0.000186859	chr12:49578577-49583107	7846	tubulin alpha 1a
NDUFB11	50.2315	58.8266	48.4767	61.8614	22.4475	55.169	1.2973	5e-05	0.000186859	chrX:47001614-47004609	54539	NADH:ubiquinone oxidoreductase subunit B11
DDX1	63.4936	62.6788	164.476	145.456	63.0862	154.966	1.29655	5e-05	0.000186859	chr2:15731744-15771235	1653	DEAD-box helicase 1
SGTA	30.5677	36.6931	72.0223	93.1603	33.6304	82.5913	1.29623	5e-05	0.000186859	chr19:2754711-2783354	6449	small glutamine rich tetratricopeptide repeat containing alpha
PFDN1	47.4615	46.9433	107.21	124.228	47.2024	115.719	1.29369	5e-05	0.000186859	chr5:139624634-139682689	5201	prefoldin subunit 1
SLC7A6	5.6434	5.80909	15.2325	12.8433	5.72624	14.0379	1.29367	5e-05	0.000186859	chr16:68298418-68344868	9057	solute carrier family 7 member 6
UXS1	15.1502	16.2732	43.3625	33.6666	15.7117	38.5146	1.29356	5e-05	0.000186859	chr2:106709758-106810795	80146	UDP-glucuronate decarboxylase 1
MLLT1	15.4704	18.1498	37.9732	44.4363	16.8101	41.2048	1.29348	5e-05	0.000186859	chr19:6210391-6279959	4298	MLLT1 super elongation complex subunit
DLGAP5	9.0851	6.70847	19.7023	18.995	7.89678	19.3486	1.29289	5e-05	0.000186859	chr14:55614833-55658396	9787	DLG associated protein 5
XAB2	36.8529	42.8576	88.8815	106.361	39.8553	97.621	1.29242	5e-05	0.000186859	chr19:7684410-7694439	56949	XPA binding protein 2
TGFB1	32.9201	36.5004	74.3659	95.6522	34.7102	85.009	1.29226	5e-05	0.000186859	chr19:41836435-41859838	7040	transforming growth factor beta 1
RAD21	72.0528	70.8356	176.291	173.596	71.4442	174.944	1.292	5e-05	0.000186859	chr8:117858172-117889107	5885	RAD21 cohesin complex component
SNRNP25	55.0845	60.1195	120.736	161.234	57.602	140.985	1.29135	5e-05	0.000186859	chr16:103828-107669	79622	small nuclear ribonucleoprotein U11/U12 subunit 25
GTPBP4	64.4849	61.6281	157.598	150.853	63.0565	154.226	1.29032	5e-05	0.000186859	chr10:1034348-1063708	23560	GTP binding protein 4
CIAPIN1	26.4897	23.4634	55.251	66.8589	24.9765	61.0549	1.28953	5e-05	0.000186859	chr16:57462086-57495187	57019	cytokine induced apoptosis inhibitor 1
TRMT6	7.69021	10.0401	22.7559	20.5023	8.86515	21.6291	1.28676	5e-05	0.000186859	chr20:5918478-5931204	51605	tRNA methyltransferase 6
CES2	5.29858	7.85013	14.8712	17.1862	6.57435	16.0287	1.28574	5e-05	0.000186859	chr16:66968346-66978994	8824	carboxylesterase 2
PHC2	11.6513	11.5606	25.3518	31.1993	11.606	28.2756	1.28469	5e-05	0.000186859	chr1:33789223-33841194	1912	polyhomeotic homolog 2
MAP4K4	12.68	12.5228	32.1021	29.2936	12.6014	30.6978	1.28455	5e-05	0.000186859	chr2:102314164-102511152	9448	mitogen-activated protein kinase kinase kinase kinase 4
BOP1	12.6541	12.2788	28.9882	31.7428	12.4665	30.3655	1.28438	5e-05	0.000186859	chr8:145486001-145515120	23246	BOP1 ribosomal biogenesis factor
CNIH1	68.0758	60.0671	163.502	148.3	64.0714	155.901	1.28288	5e-05	0.000186859	chr14:54893646-54908148	10175	cornichon family AMPA receptor auxiliary protein 1
PPIL4	10.3778	8.52535	25.9364	20.0597	9.45156	22.998	1.28288	5e-05	0.000186859	chr6:149825630-149867238	85313	peptidylprolyl isomerase like 4
RRM2	37.8351	36.1004	100.321	79.3293	36.9678	89.8252	1.28085	5e-05	0.000186859	chr2:10262694-10271546	6241	ribonucleotide reductase regulatory subunit M2
TXNDC9	19.3174	20.307	46.947	49.186	19.8122	48.0665	1.27864	5e-05	0.000186859	chr2:99935486-99952860	10190	thioredoxin domain containing 9
ENKD1	5.77689	5.54429	11.9046	15.549	5.66059	13.7268	1.27797	5e-05	0.000186859	chr16:67696849-67700628	84080	enkurin domain containing 1
EID2	8.67551	13.6666	26.345	27.813	11.171	27.079	1.27741	5e-05	0.000186859	chr19:40029446-40030838	163126	EP300 interacting inhibitor of differentiation 2
CRLS1	4.94859	5.83598	12.8705	13.2627	5.39228	13.0666	1.27691	5e-05	0.000186859	chr20:5986738-6020697	54675	cardiolipin synthase 1
EID1	33.0389	35.8169	83.1902	83.6474	34.4279	83.4188	1.27679	5e-05	0.000186859	chr15:49115933-49255641	23741	EP300 interacting inhibitor of differentiation 1
CDC34	28.6465	38.0768	65.9143	95.5781	33.3616	80.7462	1.27521	5e-05	0.000186859	chr19:531732-542087	997	cell division cycle 34
ZFAND5	5.50865	5.23055	14.0844	13.3257	5.3696	12.9942	1.27498	5e-05	0.000186859	chr9:74966340-74980163	7763	zinc finger AN1-type containing 5
PAFAH1B2	20.9192	19.8135	52.8546	45.6606	20.3664	49.2576	1.27416	5e-05	0.000186859	chr11:117014999-117048889	5049	platelet activating factor acetylhydrolase 1b catalytic subunit 2
UHRF2	5.28882	4.41055	13.6455	9.78544	4.84969	11.7155	1.27245	5e-05	0.000186859	chr9:6413150-6507051	115426	ubiquitin like with PHD and ring finger domains 2
COPS5	43.6744	36.5573	99.9143	93.8974	40.1159	96.9058	1.27241	5e-05	0.000186859	chr8:67955314-67974562	10987	COP9 signalosome subunit 5
ISCA1	15.1179	13.1696	35.5973	32.6584	14.1437	34.1278	1.27079	5e-05	0.000186859	chr9:88879462-88897490	81689	iron-sulfur cluster assembly 1
RAB2A	24.764	21.4881	56.1929	55.2877	23.126	55.7403	1.2692	5e-05	0.000186859	chr8:61429468-61536203	5862	RAB2A, member RAS oncogene family
EIF4EBP1	78.9836	77.4516	175.106	201.929	78.2176	188.518	1.26914	5e-05	0.000186859	chr8:37888019-37917883	1978	eukaryotic translation initiation factor 4E binding protein 1
KRI1	12.9647	13.8542	31.5175	33.1058	13.4095	32.3116	1.2688	5e-05	0.000186859	chr19:10654569-10676702	65095	KRI1 homolog
EGLN2	26.9573	33.0474	67.4322	77.1388	30.0023	72.2855	1.26863	5e-05	0.000186859	chr19:41281081-41314346	112398	egl-9 family hypoxia inducible factor 2
TTC4	7.2422	6.50019	16.0772	16.9526	6.87119	16.5149	1.26513	5e-05	0.000186859	chr1:55107412-55208328	7268	tetratricopeptide repeat domain 4
STK4	6.59764	6.17868	16.8562	13.8084	6.38816	15.3323	1.2631	5e-05	0.000186859	chr20:43595119-43708593	6789	serine/threonine kinase 4
SNX11	5.05747	6.37744	13.4875	13.9444	5.71746	13.716	1.26241	5e-05	0.000186859	chr17:46184919-46200105	29916	sorting nexin 11
CUL5	6.21077	5.85109	15.061	13.84	6.03093	14.4505	1.26067	5e-05	0.000186859	chr11:107879407-107978488	8065	cullin 5
LRRC42	8.25716	8.28053	15.0172	19.0467	6.86052	16.433	1.2602	5e-05	0.000186859	chr1:54411998-54433841	115353	leucine rich repeat containing 42
ARFGEF1	7.47819	6.48563	19.2721	14.1379	6.98191	16.705	1.25859	5e-05	0.000186859	chr8:68109883-68255912	10565	ADP ribosylation factor guanine nucleotide exchange factor 1
ALKBH3	6.95461	6.91688	14.3815	18.7737	6.93575	16.5776	1.25711	5e-05	0.000186859	chr11:43902356-43942494	221120	alkB homolog 3, alpha-ketoglutaratedependent dioxygenase
MRPL13	60.2783	65.122	142.369	157.047	62.7002	149.708	1.25561	5e-05	0.000186859	chr8:121408082-121535875	28998	mitochondrial ribosomal protein L13
DNMT1	34.5563	37.2594	81.1039	90.3008	35.9078	85.7023	1.25503	5e-05	0.000186859	chr19:10244021-10305755	1786	DNA methyltransferase 1
BAP1	25.8256	26.0759	60.0028	63.6044	25.9507	61.8036	1.25192	5e-05	0.000186859	chr3:52435019-52444121	8314	BRCA1 associated protein 1
GPRC5A	13.12	11.9257	30.7702	28.8641	12.5229	29.8171	1.25158	5e-05	0.000186859	chr12:13043955-13066600	9052	G protein-coupled receptor class C group 5 member A
DRAM1	13.548	10.6504	30.036	27.4502	12.0992	28.7431	1.2483	5e-05	0.000186859	chr12:102271104-102317401	55332	DNA damage regulated autophagy modulator 1
MFN2	17.7951	19.6285	38.8737	50.0041	18.7118	44.4389	1.24787	5e-05	0.000186859	chr1:12040237-12073572	9927	mitofusin 2
FOSL2	13.2179	12.881	28.5671	33.3557	13.0494	30.9614	1.24648	5e-05	0.000186859	chr2:28607275-28637516	2355	FOS like 2, AP-1 transcription factor subunit
PRMT5	61.5769	60.0365	140.695	147.842	60.8067	144.268	1.24645	5e-05	0.000186859	chr14:23388664-23398794	10419	protein arginine methyltransferase 5
PI4K2A	7.79597	6.5069	16.1926	17.7377	7.15144	16.9651	1.24627	5e-05	0.000186859	chr10:99400442-99436189	55361	phosphatidylinositol 4-kinase type 2 alpha
PDLIM2	8.3958	9.41002	16.5866	25.6392	8.90291	21.1129	1.24578	5e-05	0.000186859	chr8:22436253-22455538	64236	PDZ and LIM domain 2
RRAS	23.0563	25.1354	52.4552	61.7516	24.0958	57.1034	1.24479	5e-05	0.000186859	chr19:50138551-50143400	6237	RAS related
DNAJB6	55.7853	47.3636	90.5387	87.3538	37.5798	88.9462	1.24297	5e-05	0.000186859	chr7:157129709-157210133	10049	DnaJ heat shock protein family (Hsp40) member B6
SKP2	9.31315	12.2308	18.4159	16.3318	7.34558	17.3739	1.24197	5e-05	0.000186859	chr5:36152144-36184142	6502	S-phase kinase associated protein 2
C4orf46	5.59763	4.30403	12.7621	10.6273	4.95083	11.6947	1.24011	5e-05	0.000186859	chr4:159587826-159629865	201725	chromosome 4 open reading frame 46
MCFD2	17.0886	16.0945	39.2116	39.061	16.5916	39.1363	1.23806	5e-05	0.000186859	chr2:47129008-47303275	90411	multiple coagulation factor deficiency 2
CASP2	10.1808	9.18276	25.0147	20.6494	9.6818	22.8321	1.23772	5e-05	0.000186859	chr7:142985307-143004789	835	caspase 2
MAPRE1	59.9869	58.9514	141.383	138.662	59.4692	140.022	1.23544	5e-05	0.000186859	chr20:31407698-31438211	22919	microtubule associated protein RP/EB family member 1
GPKOW	13.3881	13.9444	28.7582	35.5827	13.6663	32.1705	1.23512	5e-05	0.000186859	chrX:48970322-48980151	27238	G-patch domain and KOW motifs
NMT1	23.5989	22.8208	51.7808	57.4788	23.2098	54.6298	1.23495	5e-05	0.000186859	chr17:43138666-43186382	4836	N-myristoyltransferase 1
RGP1	14.4393	14.7174	34.608	34.0017	14.5784	34.3049	1.23458	5e-05	0.000186859	chr9:35749276-35754274	9827	RGP1 homolog, RAB6A GEF complex partner 1
SNX8	12.6009	13.0778	27.055	33.3649	12.8393	30.2099	1.23445	5e-05	0.000186859	chr7:2291404-2354110	29886	sorting nexin 8
UMPS	5.46989	4.66084	12.5095	11.3011	5.06536	11.9053	1.23286	5e-05	0.000186859	chr3:124449212-124468119	7372	uridine monophosphate synthetase
LZIC	5.72856	5.76249	11.9934	15.0093	5.74552	13.5014	1.23259	5e-05	0.000186859	chr1:9989775-10002826	84328	leucine zipper and CTNNBIP1 domain containing
DLST	56.3881	63.8534	136.935	145.555	60.1208	141.245	1.23226	5e-05	0.000186859	chr14:75348593-75370450	1743	dihydrolipoamide S-succinyltransferase
RAD54L	8.20988	6.44049	21.1899	13.1972	7.32518	17.1935	1.23093	0.00085	0.00262967	chr1:46713366-46769038	8438	RAD54 like
VPS53	4.86053	4.93393	10.9895	11.9908	4.89723	11.4901	1.23036	5e-05	0.000186859	chr17:411907-618096	55275	VPS53 subunit of GARP complex
TNFRSF1A	32.8614	33.4147	71.6886	83.7549	33.138	77.7218	1.22983	5e-05	0.000186859	chr12:6437922-6451283	7132	TNF receptor superfamily member 1A
ITGB1BP1	11.4484	11.1765	25.6871	27.3428	11.3125	26.5149	1.22889	5e-05	0.000186859	chr2:9545814-9563643	9270	integrin subunit beta 1 binding protein 1
PFAS	13.6467	13.3719	31.3462	31.9655	13.5093	31.6559	1.22852	5e-05	0.000186859	chr17:8152595-8173809	5198	phosphoribosylformylglycinamidine synthase
DCTN3	70.0703	60.9216	145.608	161.33	65.496	153.469	1.22847	5e-05	0.000186859	chr9:34613541-34620520	11258	dynactin subunit 3
GOPC	7.01308	6.45769	17.432	14.1322	6.73539	15.7821	1.22846	5e-05	0.000186859	chr6:117803819-117923705	57120	golgi associated PDZ and coiled-coil motif containing
SCRN1	23.8934	21.7857	54.2745	52.7392	22.8395	53.5068	1.22819	5e-05	0.000186859	chr7:29959718-30029905	9805	secernin 1
UBALD1	24.3483	22.9605	48.9635	61.778	23.6544	55.3707	1.22702	5e-05	0.000186859	chr16:4658883-4664927	124402	UBA like domain containing 1
STX18	9.16057	9.46398	20.2485	23.2504	9.31227	21.7495	1.22377	5e-05	0.000186859	chr4:4387982-4543775	53407	syntaxin 18
HSF1	53.9053	58.46	116.608	145.495	56.1826	131.051	1.22194	5e-05	0.000186859	chr8:145515269-145550582	3297	heat shock transcription factor 1
MGAT1	10.5276	12.096	25.3553	26.8354	11.1948	26.0953	1.22097	5e-05	0.000186859	chr5:180217540-180237137	4245	alpha-1,3-mannosyl-glycoprotein 2-beta-N-acetylglucosaminyltransferase
OIP5	6.77758	5.34059	14.739	13.4994	6.05909	14.1192	1.22049	5e-05	0.000186859	chr15:41601465-41624819	11339	Opa interacting protein 5
UBE2J2	15.8692	17.3555	36.8161	40.5999	16.6124	38.708	1.22037	5e-05	0.000186859	chr1:1189291-1209234	118424	ubiquitin conjugating enzyme E2 J2
CIT	4.69907	5.15873	12.7864	10.1765	4.9289	11.4814	1.21997	5e-05	0.000186859	chr12:120123594-120315095	11113	citron rho-interacting serine/threonine kinase
SH3BGRL3	82.7719	84.3008	167.587	221.557	83.5363	194.572	1.21983	5e-05	0.000186859	chr1:26606212-26608013	83442	SH3 domain binding glutamate rich protein like 3
GNL2	15.5024	13.1225	35.2193	31.4055	14.3124	33.3124	1.21879	5e-05	0.000186859	chr1:38022519-38061586	29889	G protein nucleolar 2
AKR1A1	12.9713	15.3111	13.9758	12.9671	5.79301	13.4714	1.21752	0.02155	0.048934	chr1:46016454-46035723	10327	aldo-keto reductase family 1 member A1
NCAPD3	13.2594	11.5868	31.1285	26.6446	12.4231	28.8866	1.21738	5e-05	0.000186859	chr11:134022336-134094426	23310	non-SMC condensin II complex subunit D3
ATG14	5.54047	4.64209	12.6493	11.023	5.09128	11.8361	1.2171	5e-05	0.000186859	chr14:55833108-55878576	22863	autophagy related 14
PUF60	45.0241	50.3512	102.295	119.394	47.6877	110.845	1.21685	5e-05	0.000186859	chr8:144898513-144911556	22827	poly(U) binding splicing factor 60
RBM34	10.8035	9.51557	25.4716	21.7234	10.1596	23.5975	1.2158	5e-05	0.000186859	chr1:235294497-235324571	23029	RNA binding motif protein 34
TNPO1	13.4202	11.4445	31.4066	26.3419	12.4324	28.8743	1.21568	5e-05	0.000186859	chr5:72112417-72210215	3842	transportin 1
NFE2L1	28.2396	28.3175	61.739	69.5175	28.2785	65.6282	1.21461	5e-05	0.000186859	chr17:46125685-46138907	4779	nuclear factor, erythroid 2 like 1
SAAL1	11.8209	10.2874	28.5557	22.7493	11.0542	25.6525	1.21451	5e-05	0.000186859	chr11:18101889-18127638	113174	serum amyloid A like 1
MYL6	528.102	528.11	1092.63	1356.52	528.106	1224.58	1.21338	5e-05	0.000186859	chr12:56552044-56555366	4637	myosin light chain 6
GAPDH	2211.05	2182.03	4544.99	5639.18	2196.54	5092.09	1.21302	0.0009	0.00277268	chr12:6643570-6647541	2597	glyceraldehyde-3-phosphate dehydrogenase
PXN	44.8112	50.8111	106.195	115.325	47.8112	110.76	1.21202	5e-05	0.000186859	chr12:120639093-120703574	5829	paxillin
TAF3	5.34231	5.11913	11.0152	13.209	5.23072	12.1121	1.21137	5e-05	0.000186859	chr10:7860466-8057016	83860	TATA-box binding protein associated factor 3
EIF3G	161.27	186.624	342.915	462.373	173.947	402.644	1.21086	5e-05	0.000186859	chr19:10216898-10230599	8666	eukaryotic translation initiation factor 3 subunit G
VAMP3	26.0854	24.4626	60.2627	56.7242	25.274	58.4934	1.21062	5e-05	0.000186859	chr1:7831328-7841492	9341	vesicle associated membrane protein 3
MAGED1	14.568	16.7253	33.3272	39.0038	15.6467	36.1655	1.20876	5e-05	0.000186859	chrX:51546154-51645450	9500	MAGE family member D1
PCBP4	9.06743	9.28914	22.387	20.0151	9.17829	21.201	1.20784	5e-05	0.000186859	chr3:51989329-52001482	57060	poly(rC) binding protein 4
SIK2	4.49895	4.18036	9.76566	10.2741	4.33965	10.0199	1.20722	5e-05	0.000186859	chr11:111473169-111637169	23235	salt inducible kinase 2
PLK4	5.02418	3.76533	11.1962	9.0916	4.39475	10.1439	1.20676	5e-05	0.000186859	chr4:128802015-128820377	10733	polo like kinase 4
CDKN2C	5.59962	5.42804	11.6436	13.7478	5.51383	12.6957	1.20321	5e-05	0.000186859	chr1:51434366-51440309	1031	cyclin dependent kinase inhibitor 2C
UBE2G1	23.0758	19.0736	52.0128	44.9987	21.0747	48.5057	1.20264	5e-05	0.000186859	chr17:4172511-4269969	7326	ubiquitin conjugating enzyme E2 G1
OLFM2	8.21985	9.1811	12.4166	15.8492	6.14684	14.1329	1.20114	0.0002	0.000688785	chr19:9964393-10047228	93145	olfactomedin 2
ALG1	10.872	11.2147	21.9992	28.7798	11.0433	25.3895	1.20106	5e-05	0.000186859	chr16:5121809-5147821	56052	ALG1 chitobiosyldiphosphodolichol beta-mannosyltransferase
GNPTG	18.3807	19.4043	42.0981	44.6986	18.8925	43.3984	1.19983	5e-05	0.000186859	chr16:1401899-1464721	84572	N-acetylglucosamine-1-phosphate transferase subunit gamma
MRPL52	23.71	22.078	49.1168	55.9582	22.894	52.5375	1.19838	5e-05	0.000186859	chr14:23299091-23304246	122704	mitochondrial ribosomal protein L52
GRPEL1	23.5207	24.843	54.6087	56.3182	24.1819	55.4634	1.19761	5e-05	0.000186859	chr4:7061779-7069800	80273	GrpE like 1, mitochondrial
DRAP1	191.436	239.635	427.925	560.147	215.535	494.036	1.19669	5e-05	0.000186859	chr11:65686727-65689048	10589	DR1 associated protein 1
AHNAK	31.859	27.5615	69.7723	66.385	29.7102	68.0786	1.19624	5e-05	0.000186859	chr11:62201013-62314332	79026	AHNAK nucleoprotein
DPP9	15.6201	15.8476	35.0876	36.9702	15.7338	36.0289	1.19528	5e-05	0.000186859	chr19:4675243-4723855	91039	dipeptidyl peptidase 9
LAMC1	25.6698	24.0101	55.7574	57.9607	24.8399	56.8591	1.19473	5e-05	0.000186859	chr1:182992594-183114727	3915	laminin subunit gamma 1
KIF2C	14.1839	15.7386	32.1224	36.3662	14.9612	34.2443	1.19463	5e-05	0.000186859	chr1:45205489-45233438	11004	kinesin family member 2C
KCTD17	8.63969	10.2023	20.5786	22.5385	9.42101	21.5585	1.19431	5e-05	0.000186859	chr22:37447775-37459430	79734	potassium channel tetramerization domain containing 17
TJAP1	4.73812	4.09593	11.015	9.19487	4.41702	10.1049	1.19392	0.0001	0.000360411	chr6:43445260-43474294	93643	tight junction associated protein 1
TMX1	23.0722	21.2817	54.9551	46.4506	22.1769	50.7029	1.19301	5e-05	0.000186859	chr14:51706885-51724372	81542	thioredoxin related transmembrane protein 1
YWHAE	233.637	232.828	507.44	558.562	233.233	533.001	1.19237	5e-05	0.000186859	chr17:1247833-1303556	7531	tyrosine 3-monooxygenase/tryptophan 5-monooxygenase activation protein epsilon
NUS1	7.76601	6.26006	17.4154	14.6364	7.01303	16.0259	1.19229	5e-05	0.000186859	chr6:117996616-118031886	116150	NUS1 dehydrodolichyl diphosphate synthase subunit
MAF1	71.9705	88.4409	157.743	208.798	80.2057	183.27	1.1922	5e-05	0.000186859	chr8:145159304-145162515	84232	MAF1 homolog, negative regulator of RNA polymerase III
NPRL3	14.1222	14.9467	32.6608	33.7108	14.5345	33.1858	1.19109	5e-05	0.000186859	chr16:127017-188697	8131	NPR3 like, GATOR1 complex subunit
C16orf70	6.79518	6.57124	16.1333	14.3681	6.68321	15.2507	1.19026	5e-05	0.000186859	chr16:67143914-67184902	80262	chromosome 16 open reading frame 70
CYB5D2	6.20669	7.1214	11.6175	15.8726	6.02368	13.7451	1.1902	5e-05	0.000186859	chr17:4046461-4060995	124936	cytochrome b5 domain containing 2
NCLN	23.5906	24.1687	49.4923	59.4713	23.8796	54.4818	1.18999	5e-05	0.000186859	chr19:3185874-3209573	56926	nicalin
UTP18	29.9891	28.5104	62.9575	70.4413	29.2497	66.6994	1.18925	5e-05	0.000186859	chr17:49337896-49375292	51096	UTP18 small subunit processome component
NTMT1	28.6051	29.908	57.6837	75.6988	29.2565	66.6912	1.18874	5e-05	0.000186859	chr9:132371162-132404448	28989	N-terminal Xaa-Pro-Lys N-methyltransferase 1
ZNF326	9.77218	8.04092	23.2107	17.3889	8.90655	20.2998	1.18853	5e-05	0.000186859	chr1:90460677-90494094	284695	zinc finger protein 326
SDAD1	9.92603	9.56364	22.2713	22.139	9.74484	22.2051	1.18818	5e-05	0.000186859	chr4:76871058-76928676	55153	SDA1 domain containing 1
PROCR	11.4563	12.5134	23.3702	31.2202	11.9849	27.2952	1.18743	5e-05	0.000186859	chr20:33759739-33765165	10544	protein C receptor
ZC3HC1	9.91491	11.9004	25.3403	24.2571	10.9077	24.7987	1.18492	5e-05	0.000186859	chr7:129658125-129691291	51530	zinc finger C3HC-type containing 1
HIGD1A	26.9538	22.2715	59.8667	52.0448	24.6126	55.9557	1.18489	5e-05	0.000186859	chr3:42824399-42846027	25994	HIG1 hypoxia inducible domain family member 1A
SARS2	17.8449	18.6023	39.3068	43.5193	18.2236	41.413	1.18427	5e-05	0.000186859	chr19:39405903-39423659	54938	seryl-tRNA synthetase 2, mitochondrial
TMEM39A	6.01122	5.06582	13.1207	12.0221	5.53852	12.5714	1.18257	5e-05	0.000186859	chr3:119147806-119182529	55254	transmembrane protein 39A
NME6	5.53114	4.98649	10.2406	13.6099	5.25882	11.9252	1.18121	0.00015	0.000525066	chr3:48335588-48342848	10201	NME/NM23 nucleoside diphosphate kinase 6
SEH1L	21.8275	15.3378	48.1397	36.0881	18.5827	42.1139	1.18034	5e-05	0.000186859	chr18:12947982-12987536	81929	SEH1 like nucleoporin
ATP6V1B2	26.579	22.8833	58.3991	53.6516	24.7312	56.0253	1.17975	5e-05	0.000186859	chr8:20054703-20079207	526	ATPase H+ transporting V1 subunit B2
RNF34	12.4035	11.1849	28.0532	25.3793	11.7942	26.7163	1.17964	5e-05	0.000186859	chr12:121837885-121862155	80196	ring finger protein 34
AGPAT2	37.91	45.2097	80.8098	107.396	41.5598	94.1027	1.17905	5e-05	0.000186859	chr9:139567594-139581911	10555	1-acylglycerol-3-phosphate O-acyltransferase 2
BROX	5.19002	4.86642	12.7001	10.0676	5.02822	11.3838	1.17887	5e-05	0.000186859	chr1:222885894-222908538	148362	BRO1 domain and CAAX motif containing
METTL1	18.201	13.7076	35.3718	36.8348	15.9543	36.1033	1.17818	5e-05	0.000186859	chr12:58162350-58165914	4234	methyltransferase like 1
SERTAD1	19.7691	16.8385	33.6231	49.1522	18.3038	41.3876	1.17705	5e-05	0.000186859	chr19:40928408-40931932	29950	SERTA domain containing 1
ASF1A	7.3534	5.89841	16.2011	13.7255	6.6259	14.9633	1.17524	5e-05	0.000186859	chr6:119134611-119256327	25842	anti-silencing function 1A histone chaperone
NAGPA	8.2391	8.25765	16.7739	20.4589	8.24837	18.6164	1.17439	5e-05	0.000186859	chr16:5074844-5092972	51172	N-acetylglucosamine-1-phosphodiester alpha-N-acetylglucosaminidase
HELLS	5.62056	5.74219	14.0353	11.6047	5.68138	12.82	1.17408	5e-05	0.000186859	chr10:96305523-96361856	3070	helicase, lymphoid specific
PPP1R8	19.4838	20.3615	46.3165	43.5049	19.9226	44.9107	1.17265	5e-05	0.000186859	chr1:28157251-28178183	5511	protein phosphatase 1 regulatory subunit 8
RFC2	44.1913	41.4024	91.5959	101.31	42.7968	96.4528	1.17232	5e-05	0.000186859	chr7:73645831-73668788	5982	replication factor C subunit 2
JMJD4	7.99201	8.93659	15.2853	22.821	8.4643	19.0531	1.17057	5e-05	0.000186859	chr1:227916239-227968932	65094	jumonji domain containing 4
PRPF4	18.3218	14.1846	36.6341	36.5156	16.2532	36.5749	1.17013	5e-05	0.000186859	chr9:116037913-116055185	9128	pre-mRNA processing factor 4
ANXA6	35.3571	36.0977	71.9129	88.8574	35.7274	80.3851	1.1699	5e-05	0.000186859	chr5:150480266-150537443	309	annexin A6
TIPIN	10.4209	10.641	23.4947	23.882	10.531	23.6883	1.16954	5e-05	0.000186859	chr15:66629007-66649054	54962	TIMELESS interacting protein
LDLR	22.2894	22.0404	48.6285	51.0629	22.1649	49.8457	1.16919	5e-05	0.000186859	chr19:11200037-11244505	3949	low density lipoprotein receptor
IFNGR1	6.89081	5.91689	15.1202	13.6792	6.40385	14.3997	1.16903	5e-05	0.000186859	chr6:137518620-137540567	3459	interferon gamma receptor 1
MAD2L2	32.3713	32.8944	66.0458	80.5819	32.6329	73.3139	1.16776	5e-05	0.000186859	chr1:11734536-11751678	10459	mitotic arrest deficient 2 like 2
EIF2S2	37.7302	40.303	88.0648	87.2136	39.0166	87.6392	1.16749	5e-05	0.000186859	chr20:32676114-32700085	8894	eukaryotic translation initiation factor 2 subunit beta
DUS2	5.15223	5.63576	10.959	10.7279	4.82892	10.8434	1.16705	0.00135	0.00402464	chr16:68055176-68113226	54920	dihydrouridine synthase 2
SPATA20	29.2092	24.233	61.6583	58.3477	26.7211	60.003	1.16705	5e-05	0.000186859	chr17:48624449-48633213	64847	spermatogenesis associated 20
HMOX2	25.2165	29.414	58.4379	64.2044	27.3152	61.3212	1.16668	5e-05	0.000186859	chr16:4511694-4560348	3163	heme oxygenase 2
LIMA1	12.2762	13.6277	35.7941	33.6605	12.9519	29.0535	1.16555	5e-05	0.000186859	chr12:50569562-50677353	51474	LIM domain and actin binding 1
FAR1	12.0217	9.47092	29.2265	18.9799	10.7463	24.1032	1.16539	5e-05	0.000186859	chr11:13690205-13753893	84188	fatty acyl-CoA reductase 1
MAGT1	13.2906	11.7616	30.7144	25.4549	12.5261	28.0846	1.16485	5e-05	0.000186859	chrX:77081861-77151065	84061	magnesium transporter 1
SRSF5	78.2319	56.4835	75.0251	50.1424	9.92306	22.2405	1.16433	0.01045	0.0256651	chr14:70232999-70238722	6430	serine and arginine rich splicing factor 5
GATA2	5.63732	6.52614	13.2157	14.0442	6.08173	13.6299	1.16422	5e-05	0.000186859	chr3:128198264-128222050	2624	GATA binding protein 2
JMJD6	7.72412	4.87744	14.6102	13.6284	6.30078	14.1193	1.16407	5e-05	0.000186859	chr17:74708913-74722881	23210	jumonji domain containing 6, arginine demethylase and lysine hydroxylase
CEP72	6.45394	5.64668	13.6742	13.4035	6.05031	13.5389	1.16203	5e-05	0.000186859	chr5:612404-653666	55722	centrosomal protein 72
TSSC4	14.6551	16.8373	28.8887	41.5148	15.7462	35.2018	1.16065	5e-05	0.000186859	chr11:2421717-2425108	10078	tumor suppressing subtransferable candidate 4
MPI	9.0007	9.04756	17.7662	22.5722	9.02413	20.1692	1.16029	5e-05	0.000186859	chr15:75182351-75191798	4351	mannose phosphate isomerase
RASSF1	9.06082	10.2916	25.1667	18.072	9.67623	21.6193	1.1598	5e-05	0.000186859	chr3:50367216-50378367	11186	Ras association domain family member 1
LEPROT	7.67024	7.13425	18.1164	14.9407	7.40224	16.5285	1.15893	5e-05	0.000186859	chr1:65886130-66103176	54741	leptin receptor overlapping transcript
RPRD1B	12.344	9.78991	25.7855	23.5378	11.067	24.6616	1.15601	5e-05	0.000186859	chr20:36661947-36720766	58490	regulation of nuclear pre-mRNA domain containing 1B
PDLIM1	33.6819	30.1784	68.7627	73.5239	31.9302	71.1433	1.15581	5e-05	0.000186859	chr10:96997324-97050905	9124	PDZ and LIM domain 1
METTL16	6.32787	6.06819	14.5294	13.0901	6.19803	13.8097	1.1558	5e-05	0.000186859	chr17:2319347-2415200	79066	methyltransferase like 16
PIN1	55.0209	50.4096	112.188	122.674	52.7153	117.431	1.15552	5e-05	0.000186859	chr19:9945882-9960365	5300	peptidylprolyl cis/trans isomerase, NIMA-interacting 1
DNAJC8	52.2312	55.1418	109.063	130.122	53.6865	119.592	1.15549	5e-05	0.000186859	chr1:28526789-28559542	22826	DnaJ heat shock protein family (Hsp40) member C8
USP24	5.16649	4.6217	11.953	9.84657	4.89409	10.8998	1.15518	5e-05	0.000186859	chr1:55532031-55681039	23358	ubiquitin specific peptidase 24
EFTUD2	50.0738	51.1121	101.256	123.974	50.593	112.615	1.15439	5e-05	0.000186859	chr17:42923720-42976993	9343	elongation factor Tu GTP binding domain containing 2
BFAR	16.9192	16.0796	33.8138	39.5522	16.4994	36.683	1.1527	5e-05	0.000186859	chr16:14726667-14763093	51283	bifunctional apoptosis regulator
MAD1L1	11.8608	12.8571	22.4005	32.5502	12.3589	27.4754	1.15258	5e-05	0.000186859	chr7:1855427-2272583	8379	mitotic arrest deficient 1 like 1
CCDC51	10.588	8.70364	19.7375	23.1047	9.64583	21.4211	1.15106	0.00025	0.000848025	chr3:48473579-48481529	79714	coiled-coil domain containing 51
VRK1	22.565	19.7898	47.6499	46.3878	21.1774	47.0189	1.15072	5e-05	0.000186859	chr14:97263683-97347951	7443	VRK serine/threonine kinase 1
PPTC7	6.91517	7.22976	16.497	14.8995	7.07247	15.6982	1.15032	5e-05	0.000186859	chr12:110972236-111021064	160760	PTC7 protein phosphatase homolog
DUSP3	15.4282	15.0933	32.704	34.9305	15.2607	33.8172	1.14794	5e-05	0.000186859	chr17:41843488-41856368	1845	dual specificity phosphatase 3
GNAI2	61.2954	67.1171	121.999	162.536	64.2063	142.268	1.14782	5e-05	0.000186859	chr3:50264119-50296786	2771	G protein subunit alpha i2
THAP4	18.1148	15.8273	27.781	39.0561	15.0841	33.4185	1.14762	5e-05	0.000186859	chr2:242523819-242576725	51078	THAP domain containing 4
PITPNB	6.41404	8.85725	19.2768	14.5497	7.63565	16.9133	1.14733	5e-05	0.000186859	chr22:28247656-28315294	23760	phosphatidylinositol transfer protein beta
SLC35F2	11.8795	10.9015	27.1792	23.2475	11.3905	25.2134	1.14636	5e-05	0.000186859	chr11:107661716-107729914	54733	solute carrier family 35 member F2
GOLGA7	24.095	17.2639	49.0623	42.4148	20.6795	45.7385	1.14521	5e-05	0.000186859	chr8:41348080-41368499	51125	golgin A7
FGFRL1	4.7757	5.6599	11.8142	11.2654	5.2178	11.5398	1.14511	0.00045	0.00146459	chr4:1005609-1020686	53834	fibroblast growth factor receptor like 1
ARFGAP1	19.9721	21.7631	44.2713	48.0062	20.8676	46.1388	1.14472	5e-05	0.000186859	chr20:61904136-61921142	55738	ADP ribosylation factor GTPase activating protein 1
IP6K1	8.4074	9.83965	18.1143	22.2114	9.12353	20.1628	1.14404	5e-05	0.000186859	chr3:49761727-49823973	9807	inositol hexakisphosphate kinase 1
MAP4K5	6.73994	6.4172	19.0304	10.0328	6.57857	14.5316	1.14335	5e-05	0.000186859	chr14:50885210-50999376	11183	mitogen-activated protein kinase kinase kinase kinase 5
NUMBL	8.29944	10.8605	20.4259	21.8971	9.57998	21.1615	1.14335	5e-05	0.000186859	chr19:41171811-41196563	9253	NUMB like endocytic adaptor protein
CEP57	9.45911	8.6268	22.06	17.8896	9.04296	19.9748	1.14331	5e-05	0.000186859	chr11:95523624-95565857	9702	centrosomal protein 57
ELOVL5	45.4707	39.7966	101.212	87.0394	42.6336	94.1258	1.1426	5e-05	0.000186859	chr6:53132195-53213977	60481	ELOVL fatty acid elongase 5
DNAJA2	27.5811	24.4772	59.6826	55.1346	26.0292	57.4086	1.14114	5e-05	0.000186859	chr16:46989273-47007625	10294	DnaJ heat shock protein family (Hsp40) member A2
WDR82	23.094	22.9166	49.5284	51.9091	23.0053	50.7187	1.14055	5e-05	0.000186859	chr3:52288437-52312659	80335	WD repeat domain 82
PRPS1	36.5567	32.6214	80.5267	71.7545	34.589	76.1406	1.13835	5e-05	0.000186859	chrX:106871653-106894256	5631	phosphoribosyl pyrophosphate synthetase 1
NDC1	10.3017	7.05157	20.6305	17.5649	8.67665	19.0977	1.13819	5e-05	0.000186859	chr1:54231133-54304225	55706	NDC1 transmembrane nucleoporin
BCL2L1	32.2057	30.7209	65.1145	73.3814	31.4633	69.248	1.1381	5e-05	0.000186859	chr20:30252260-30310656	598	BCL2 like 1
YBX1	389.642	407.088	768.47	984.759	398.365	876.614	1.13785	5e-05	0.000186859	chr1:43148065-43168020	4904	Y-box binding protein 1
DDA1	13.5545	12.9914	27.4875	30.8117	13.2729	29.1496	1.13499	5e-05	0.000186859	chr19:17420336-17445638	79016	DET1 and DDB1 associated 1
ACTN4	193.574	212.402	392.093	499.362	202.988	445.727	1.13477	5e-05	0.000186859	chr19:39138266-39235114	81	actinin alpha 4
MED15	12.7835	12.7004	28.7354	27.214	12.742	27.9747	1.13454	5e-05	0.000186859	chr22:20861828-20941919	51586	mediator complex subunit 15
FBXL3	6.62524	5.72846	14.3381	12.7806	6.17685	13.5593	1.13434	5e-05	0.000186859	chr13:77579388-77601331	26224	F-box and leucine rich repeat protein 3
SHISA5	37.8055	38.117	42.5885	52.7234	21.7095	47.656	1.13433	0.00025	0.000848025	chr3:48509196-48542259	51246	shisa family member 5
CHMP5	34.5205	29.3654	75.1848	65.0362	31.9429	70.1105	1.13413	5e-05	0.000186859	chr9:33264876-33282067	51510	charged multivesicular body protein 5
UBALD2	17.9373	19.3112	35.4054	46.3341	18.6243	40.8698	1.13385	5e-05	0.000186859	chr17:74261285-74267379	283991	UBA like domain containing 2
NUP153	24.6186	21.7027	53.0894	48.494	23.1607	50.7917	1.13292	5e-05	0.000186859	chr6:17615265-17707065	9972	nucleoporin 153
SMU1	8.73287	7.39622	19.7935	15.5476	8.06455	17.6705	1.13168	5e-05	0.000186859	chr9:33041849-33076714	55234	SMU1 DNA replication regulator and spliceosomal factor
PKM	488.981	509.894	973.588	1213.15	499.437	1093.37	1.13041	5e-05	0.000186859	chr15:72491369-72523727	5315	pyruvate kinase M1/2
MACF1	4.55829	4.83331	11.4893	9.05834	4.6958	10.2738	1.12953	5e-05	0.000186859	chr1:39549838-39952810	23499	microtubule actin crosslinking factor 1
NUP43	6.76699	4.71758	11.3237	9.42362	4.74233	10.3736	1.12925	5e-05	0.000186859	chr6:150045451-150067708	348995	nucleoporin 43
UBC	75.6769	83.307	149.029	198.429	79.492	173.729	1.12796	5e-05	0.000186859	chr12:125396190-125399587	7316	ubiquitin C
GFER	14.166	15.1924	28.3645	35.7948	14.6792	32.0796	1.12788	5e-05	0.000186859	chr16:2034149-2037750	2671	growth factor, augmenter of liver regeneration
ALKBH1	5.00872	4.74621	11.8104	9.49785	4.87746	10.6541	1.12721	5e-05	0.000186859	chr14:78138748-78174356	8846	alkB homolog 1, histone H2A dioxygenase
HEBP1	23.857	28.5973	51.1411	63.4338	26.2271	57.2874	1.12716	5e-05	0.000186859	chr12:13127798-13153243	50865	heme binding protein 1
CKS2	172.545	156.659	316.251	402.658	164.602	359.455	1.12683	5e-05	0.000186859	chr9:91926112-91931618	1164	CDC28 protein kinase regulatory subunit 2
TSPAN3	19.428	18.504	44.1889	38.6412	18.966	41.4151	1.12674	5e-05	0.000186859	chr15:77336359-77363570	10099	tetraspanin 3
SDHD	64.6252	56.826	135.311	129.887	60.7256	132.599	1.1267	5e-05	0.000186859	chr11:111957547-111966525	6392	succinate dehydrogenase complex subunit D
ACTR10	25.757	21.9952	55.8829	48.1936	23.8761	52.0382	1.124	5e-05	0.000186859	chr14:58666832-58702353	55860	actin related protein 10
TMEM177	7.6707	7.19903	15.0013	15.9723	6.00819	13.0925	1.12374	0.0131	0.0314074	chr2:120436742-120439694	80775	transmembrane protein 177
RPP25L	14.1766	12.0743	22.094	19.775	5.38987	11.7361	1.12263	0.01395	0.0332284	chr9:34610481-34612110	138716	ribonuclease P/MRP subunit p25 like
ABHD2	8.11615	7.16414	17.1462	16.081	7.64014	16.6136	1.12069	5e-05	0.000186859	chr15:89631380-89745591	11057	abhydrolase domain containing 2
LMAN2L	10.5856	11.8903	23.1333	25.7074	11.2379	24.4203	1.1197	5e-05	0.000186859	chr2:97371666-97405813	81562	lectin, mannose binding 2 like
WASF2	21.9198	20.6271	45.5962	46.7506	21.2735	46.1734	1.11801	5e-05	0.000186859	chr1:27730729-27816698	10163	WASP family member 2
ALDH1B1	7.69469	7.45762	16.9785	15.9077	7.57616	16.4431	1.11794	5e-05	0.000186859	chr9:38392660-38398662	219	aldehyde dehydrogenase 1 family member B1
ANKMY2	5.84442	5.27102	12.9688	11.1377	5.55772	12.0532	1.11685	5e-05	0.000186859	chr7:16639400-16685442	57037	ankyrin repeat and MYND domain containing 2
AVEN	6.82938	7.26907	13.8633	16.7118	7.04922	15.2875	1.11682	5e-05	0.000186859	chr15:34158427-34357287	57099	apoptosis and caspase activation inhibitor
ARFGAP3	14.4703	12.2009	30.833	27.0002	13.3356	28.9166	1.11662	5e-05	0.000186859	chr22:43192531-43253408	26286	ADP ribosylation factor GTPase activating protein 3
ERCC2	25.9617	25.9011	55.0958	57.2839	25.9314	56.1899	1.11561	5e-05	0.000186859	chr19:45843997-45873845	2068	ERCC excision repair 2, TFIIH core complex helicase subunit
DOHH	12.6531	15.5161	27.9409	33.0946	14.0846	30.5177	1.11553	5e-05	0.000186859	chr19:3490818-3500938	83475	deoxyhypusine hydroxylase
RPUSD4	10.8627	8.78655	22.5572	20.0082	9.8246	21.2827	1.11521	5e-05	0.000186859	chr11:126071988-126081587	84881	RNA pseudouridine synthase D4
HEIH	8.72602	7.16284	14.1429	20.2686	7.94443	17.2057	1.11487	5e-05	0.000186859	chr5:180256953-180262726	100859930	hepatocellular carcinoma up-regulated EZH2-associated long non-coding RNA
SAR1A	27.5936	25.5476	59.049	56.0319	26.5706	57.5404	1.11475	5e-05	0.000186859	chr10:71909960-71930285	56681	secretion associated Ras related GTPase 1A
KPTN	6.30238	6.13781	13.7528	13.1801	6.2201	13.4664	1.11436	5e-05	0.000186859	chr19:47978397-47987521	11133	kaptin, actin binding protein
STOML2	127.148	126.656	256.272	293.196	126.902	274.734	1.11432	5e-05	0.000186859	chr9:35099772-35103192	30968	stomatin like 2
RNF185	12.1272	13.9067	27.3973	28.9438	13.0169	28.1705	1.1138	5e-05	0.000186859	chr22:31556137-31603005	91445	ring finger protein 185
TTC27	10.7071	10.2654	24.0248	21.3477	10.4863	22.6862	1.11331	5e-05	0.000186859	chr2:32853086-33046118	55622	tetratricopeptide repeat domain 27
GEMIN4	11.9451	14.8209	25.8299	32.0492	13.383	28.9395	1.11264	5e-05	0.000186859	chr17:647660-655501	50628	gem nuclear organelle associated protein 4
MYDGF	76.7248	87.1902	162.602	191.797	81.9575	177.199	1.11242	5e-05	0.000186859	chr19:4657556-4670415	56005	myeloid derived growth factor
RHOA	178.704	155.666	357.597	365.194	167.185	361.396	1.11213	5e-05	0.000186859	chr3:49396578-49449526	387	ras homolog family member A
RPP30	10.3537	8.80594	20.9148	20.4839	9.5798	20.6993	1.11152	5e-05	0.000186859	chr10:92631708-92668312	10556	ribonuclease P/MRP subunit p30
CNFN	6.64121	3.72875	7.94213	14.4583	5.18498	11.2002	1.11111	0.0184	0.0425657	chr19:42891170-42894444	84518	cornifelin
DFFA	20.0864	22.3301	42.3962	49.1766	21.2082	45.7864	1.11029	5e-05	0.000186859	chr1:10520602-10532613	1676	DNA fragmentation factor subunit alpha
HJURP	7.40206	6.59389	15.4761	14.7362	6.99797	15.1061	1.11012	5e-05	0.000186859	chr2:234745346-234763212	55355	Holliday junction recognition protein
CHST14	12.0621	9.81882	23.8799	23.3512	10.9405	23.6156	1.11007	5e-05	0.000186859	chr15:40763159-40765357	113189	carbohydrate sulfotransferase 14
SNHG17	5.67141	4.9798	12.2436	10.7381	5.3256	11.4909	1.10947	0.001	0.00305326	chr20:37049238-37064018	388796	small nucleolar RNA host gene 17
SEC24D	7.73315	6.81522	15.3737	16.0033	7.27419	15.6885	1.10885	5e-05	0.000186859	chr4:119643977-119757326	9871	SEC24 homolog D, COPII coat complex component
SIPA1L3	6.83553	8.16537	16.1189	16.2091	7.50045	16.164	1.10774	5e-05	0.000186859	chr19:38397860-38699012	23094	signal induced proliferation associated 1 like 3
PPIH	33.2989	35.8267	72.723	76.1633	34.5628	74.4431	1.10692	5e-05	0.000186859	chr1:43124047-43142429	10465	peptidylprolyl isomerase H
PEF1	21.9697	21.3261	44.1933	49.0229	21.6479	46.6081	1.10635	5e-05	0.000186859	chr1:32095462-32110838	553115	penta-EF-hand domain containing 1
FAM83D	13.3948	14.8755	28.5419	32.2996	14.1351	30.4207	1.10577	5e-05	0.000186859	chr20:37554954-37581703	81610	family with sequence similarity 83 member D
DDX31	6.38778	5.52752	12.6626	12.9793	5.95765	12.821	1.10569	0.0001	0.000360411	chr9:135469675-135565470	64794	DEAD-box helicase 31
PRIM1	24.4893	20.0621	49.9611	45.84	22.2757	47.9006	1.10457	5e-05	0.000186859	chr12:57125363-57146146	5557	DNA primase subunit 1
NPC2	55.6576	53.3049	120.348	113.917	54.4813	117.133	1.10431	5e-05	0.000186859	chr14:74946642-74960084	10577	NPC intracellular cholesterol transporter 2
THOC6	46.972	51.3967	97.5878	113.889	49.1843	105.738	1.10423	5e-05	0.000186859	chr16:3072620-3077756	79228	THO complex 6
FUNDC1	5.74143	7.28021	13.5032	14.4464	6.51082	13.9748	1.10191	5e-05	0.000186859	chrX:44382884-44402221	139341	FUN14 domain containing 1
RAD18	8.88731	7.60591	18.9485	16.4445	8.24661	17.6965	1.10159	5e-05	0.000186859	chr3:8918879-9005159	56852	RAD18 E3 ubiquitin protein ligase
CAP1	48.3817	39.3433	82.1916	106.014	43.8625	94.1028	1.10125	5e-05	0.000186859	chr1:40506254-40538321	10487	cyclase associated actin cytoskeleton regulatory protein 1
MAPKAPK3	12.6261	16.6207	28.7624	33.9431	14.6234	31.3527	1.10031	5e-05	0.000186859	chr3:50649292-50686728	7867	MAPK activated protein kinase 3
SF3A3	29.6184	30.8081	63.8248	65.7235	30.2132	64.7742	1.10024	5e-05	0.000186859	chr1:38422651-38455761	10946	splicing factor 3a subunit 3
KTI12	5.65963	5.038	10.7401	12.1705	5.34881	11.4553	1.09872	0.00875	0.0218827	chr1:52485803-52521843	112970	KTI12 chromatin associated homolog
CHURC1	16.1831	12.1571	30.892	29.7918	14.1701	30.3419	1.09846	0.00035	0.00115812	chr14:65381078-65569413	91612	churchill domain containing 1
DAP	32.5989	33.8019	63.8501	78.3016	33.2004	71.0758	1.09816	5e-05	0.000186859	chr5:10679341-10761387	1611	death associated protein
SSRP1	75.2409	82.7584	160.449	177.513	78.9997	168.981	1.09694	5e-05	0.000186859	chr11:57093458-57103351	6749	structure specific recognition protein 1
RAB11B	39.7092	37.8978	78.6997	87.264	38.8035	82.9819	1.09661	5e-05	0.000186859	chr19:8439259-8469317	9230	RAB11B, member RAS oncogene family
SNRPC	150.46	161.8	317.388	350.271	156.13	333.829	1.09636	5e-05	0.000186859	chr6:34724870-34741634	6631	small nuclear ribonucleoprotein polypeptide C
DENR	35.9289	28.2988	72.5522	64.7618	32.1138	68.657	1.09621	5e-05	0.000186859	chr12:123237370-123255953	8562	density regulated re-initiation and release factor
TULP3	7.73519	7.17436	19.344	12.4959	7.45477	15.9199	1.0946	5e-05	0.000186859	chr12:3000032-3050306	7289	TUB like protein 3
TPM3	113.183	106.855	216.065	253.779	110.019	234.922	1.09443	5e-05	0.000186859	chr1:154127779-154164611	7170	tropomyosin 3
SAP30BP	26.8636	25.5908	51.3526	60.643	26.2272	55.9978	1.09431	5e-05	0.000186859	chr17:73584138-73704142	29115	SAP30 binding protein
MRS2	14.2972	13.719	29.5152	30.2796	14.0081	29.8974	1.09376	0.0001	0.000360411	chr6:24403135-24489850	57380	magnesium transporter MRS2
TCTA	9.23927	10.0685	18.1884	23.0047	9.65389	20.5965	1.09322	5e-05	0.000186859	chr3:49449638-49453909	6988	T cell leukemia translocation altered
PA2G4	141.356	139.351	280.231	318.626	140.353	299.429	1.09315	5e-05	0.000186859	chr12:56498102-56507694	5036	proliferation-associated 2G4
CHCHD3	83.9586	95.0143	170.095	211.231	89.4865	190.663	1.09128	5e-05	0.000186859	chr7:132469622-132766828	54927	coiled-coil-helix-coiled-coil-helix domain containing 3
RPUSD2	4.66916	5.04215	8.80819	11.8828	4.85565	10.3455	1.09126	5e-05	0.000186859	chr15:40861491-40866893	27079	RNA pseudouridine synthase domain containing 2
DOK4	8.29618	8.89495	18.2338	18.351	8.59557	18.2924	1.08958	0.0005	0.00161172	chr16:57496550-57520385	55715	docking protein 4
C19orf25	6.1805	6.86958	11.1784	16.5896	6.52504	13.884	1.08937	5e-05	0.000186859	chr19:1450147-1479228	148223	chromosome 19 open reading frame 25
PTPN1	28.2871	28.956	59.4936	62.3068	28.6216	60.9002	1.08934	5e-05	0.000186859	chr20:49126857-49201300	5770	protein tyrosine phosphatase non-receptor type 1
NUDT14	26.8965	23.4782	45.5948	61.5284	25.1873	53.5616	1.0885	5e-05	0.000186859	chr14:105639273-105647660	256281	nudix hydrolase 14
MYH10	10.203	11.1835	23.2622	22.2138	10.6933	22.738	1.0884	5e-05	0.000186859	chr17:8377522-8534079	4628	myosin heavy chain 10
CHID1	14.225	12.7604	25.7501	31.596	13.4927	28.673	1.08752	5e-05	0.000186859	chr11:867858-915058	66005	chitinase domain containing 1
PDIA3	73.2606	67.7743	153.382	145.767	70.5175	149.575	1.08481	5e-05	0.000186859	chr15:44038589-44094769	2923	protein disulfide isomerase family A member 3
COX7A2	268.556	246.861	534.864	558.267	257.708	546.566	1.08466	5e-05	0.000186859	chr6:75947390-75953644	1347	cytochrome c oxidase subunit 7A2
OSBP	12.8271	13.5723	27.5911	28.3171	13.1997	27.9541	1.08255	5e-05	0.000186859	chr11:59341870-59383617	5007	oxysterol binding protein
CKAP2	6.90582	7.13512	16.6825	13.0485	7.02047	14.8655	1.08233	5e-05	0.000186859	chr13:53029494-53050766	26586	cytoskeleton associated protein 2
CDC27	8.00276	5.07229	15.07	12.6089	6.53753	13.8394	1.08197	5e-05	0.000186859	chr17:45195062-45266678	996	cell division cycle 27
CDKN3	22.3174	19.8031	44.3617	44.6967	21.0603	44.5292	1.08023	5e-05	0.000186859	chr14:54863672-54886934	1033	cyclin dependent kinase inhibitor 3
LIMS1	17.6523	15.1052	36.8097	32.4354	16.3787	34.6226	1.07989	5e-05	0.000186859	chr2:109150810-109303702	3987	LIM zinc finger domain containing 1
GDPD5	5.40267	5.38501	10.8523	11.9451	5.39384	11.3987	1.07948	5e-05	0.000186859	chr11:75145684-75236599	81544	glycerophosphodiester phosphodiesterase domain containing 5
CSNK2A1	25.4001	25.7571	53.1415	54.7146	25.5786	53.928	1.0761	5e-05	0.000186859	chr20:463337-524482	1457	casein kinase 2 alpha 1
ABCE1	35.0336	27.9268	72.0543	60.574	31.4802	66.3142	1.07487	5e-05	0.000186859	chr4:145915726-146050676	6059	ATP binding cassette subfamily E member 1
PATL1	11.1919	9.23953	23.2687	19.763	10.2157	21.5159	1.07461	5e-05	0.000186859	chr11:59404191-59436511	219988	PAT1 homolog 1, processing body mRNA decay factor
PCNT	6.51003	6.8697	14.836	13.3413	6.68986	14.0887	1.07449	5e-05	0.000186859	chr21:47744035-47865682	5116	pericentrin
SMYD4	4.76982	5.07788	10.7293	9.9918	4.92385	10.3605	1.07324	5e-05	0.000186859	chr17:1682828-1733175	114826	SET and MYND domain containing 4
BSG	298.623	326.168	552.083	762.371	312.395	657.227	1.07302	5e-05	0.000186859	chr19:571276-583493	682	basigin (Ok blood group)
CLCF1	4.91301	5.68558	11.4514	10.8437	5.2993	11.1475	1.07285	0.0116	0.0281548	chr11:67085309-67159158	23529	cardiotrophin like cytokine factor 1
EXOSC2	19.8351	17.6933	38.0514	40.8839	18.7642	39.4676	1.07269	5e-05	0.000186859	chr9:133569146-133580281	23404	exosome component 2
MRPS6	32.7673	27.7621	55.7115	71.5194	30.2647	63.6155	1.07174	5e-05	0.000186859	chr21:35445822-35515334	64968	mitochondrial ribosomal protein S6
SHARPIN	24.459	24.1864	45.9658	56.2711	24.3227	51.1185	1.07154	5e-05	0.000186859	chr8:145153535-145159140	81858	SHANK associated RH domain interactor
LRRC40	6.31081	5.41923	12.9906	11.591	5.86502	12.2908	1.06738	5e-05	0.000186859	chr1:70610484-70671361	55631	leucine rich repeat containing 40
SMG9	23.2478	24.3477	47.3175	52.3021	23.7978	49.8098	1.0656	5e-05	0.000186859	chr19:44235300-44259142	56006	SMG9 nonsense mediated mRNA decay factor
UNG	59.0945	57.3714	123.95	119.758	58.2329	121.854	1.06525	5e-05	0.000186859	chr12:109535398-109548798	7374	uracil DNA glycosylase
C11orf58	27.7527	19.8381	54.0497	45.4971	23.7954	49.7734	1.06469	5e-05	0.000186859	chr11:16760147-16779901	10944	chromosome 11 open reading frame 58
ZNF496	7.89722	8.5869	15.8424	18.6248	8.24206	17.2336	1.06415	5e-05	0.000186859	chr1:247463621-247495045	84838	zinc finger protein 496
IDI1	34.7551	30.3671	72.2086	63.8901	32.5611	68.0494	1.06343	5e-05	0.000186859	chr10:1064846-1095061	3422	isopentenyl-diphosphate delta isomerase 1
C1orf122	31.763	42.3743	63.133	91.7769	37.0687	77.4549	1.06316	5e-05	0.000186859	chr1:38268613-38275126	127687	chromosome 1 open reading frame 122
RNF187	25.5571	28.2488	48.6991	63.5821	26.9029	56.1406	1.06128	5e-05	0.000186859	chr1:228675067-228683889	149603	ring finger protein 187
PCSK7	10.8177	9.92103	21.8084	21.452	10.3694	21.6302	1.06072	5e-05	0.000186859	chr11:117075786-117103241	9159	proprotein convertase subtilisin/kexin type 7
MEN1	18.4503	19.6498	37.7636	41.6468	19.0501	39.7052	1.05953	5e-05	0.000186859	chr11:64570985-64578766	4221	menin 1
SF3A2	52.178	53.0472	95.1452	123.949	52.6126	109.547	1.05807	5e-05	0.000186859	chr19:2236815-2248678	8175	splicing factor 3a subunit 2
PYURF	29.7819	27.7833	59.853	59.8862	28.7826	59.8696	1.05663	5e-05	0.000186859	chr4:89442128-89444952	100996939	PIGY upstream reading frame
ASAP1	7.97996	11.9769	30.3778	27.978	9.97844	20.7375	1.05535	0.0014	0.00416369	chr8:131064350-131455906	50807	ArfGAP with SH3 domain, ankyrin repeat and PH domain 1
PANK4	10.5199	12.4081	21.6642	25.9708	11.464	23.8175	1.05491	5e-05	0.000186859	chr1:2439969-2458067	55229	pantothenate kinase 4 (inactive)
BUB1B	9.25172	9.31433	20.1103	18.4617	9.28302	19.286	1.05489	5e-05	0.000186859	chr15:40453209-40569688	701	BUB1 mitotic checkpoint serine/threonine kinase B
CDC45	22.7473	23.1232	48.5836	46.6582	22.9352	47.6209	1.05403	5e-05	0.000186859	chr22:19467348-19508135	8318	cell division cycle 45
ATP1B3	50.6056	46.7343	104.53	97.5245	48.6699	101.027	1.05364	5e-05	0.000186859	chr3:141595469-141645382	483	ATPase Na+/K+ transporting subunit beta 3
GRHPR	75.6763	90.2491	152.941	191.276	82.9627	172.109	1.05279	5e-05	0.000186859	chr9:37422706-37436986	9380	glyoxylate and hydroxypyruvate reductase
NEK6	13.5215	13.8049	25.0024	31.6869	13.6632	28.3447	1.05278	5e-05	0.000186859	chr9:127019884-127114719	10783	NIMA related kinase 6
UBE2C	104.428	92.7231	216.295	192.656	98.5755	204.475	1.05263	5e-05	0.000186859	chr20:44441214-44445596	11065	ubiquitin conjugating enzyme E2 C
CENPT	20.9202	19.5568	41.275	42.5283	20.2385	41.9017	1.0499	0.0008	0.00248389	chr16:67862059-67905219	80152	centromere protein T
EDF1	270.669	250.225	480.748	597.683	260.447	539.215	1.04987	5e-05	0.000186859	chr9:139756565-139760788	8721	endothelial differentiation related factor 1
ATAD3B	13.5201	12.3994	26.613	27.0378	12.9597	26.8254	1.04956	5e-05	0.000186859	chr1:1407163-1431582	83858	ATPase family AAA domain containing 3B
CGRRF1	7.02259	7.57664	16.1745	14.0312	7.29962	15.1029	1.04893	5e-05	0.000186859	chr14:54976586-55005334	10668	cell growth regulator with ring finger domain 1
HNRNPD	49.8006	48.7732	112.53	91.4117	49.2869	101.971	1.04888	5e-05	0.000186859	chr4:83274466-83295149	3184	heterogeneous nuclear ribonucleoprotein D
SYS1	6.35704	7.19815	14.085	13.9589	6.7776	14.0219	1.04884	0.00525	0.0138582	chr20:43990576-44039250	90196	SYS1 golgi trafficking protein
NHEJ1	7.12974	7.31813	13.5228	16.2949	7.22394	14.9088	1.04531	5e-05	0.000186859	chr2:219940045-220025587	79840	non-homologous end joining factor 1
BRF2	8.61308	7.67293	14.6946	18.9158	8.14301	16.8052	1.04527	5e-05	0.000186859	chr8:37654400-37707431	55290	BRF2 RNA polymerase III transcription initiation factor subunit
TFE3	8.63069	7.31703	15.9593	16.9189	7.97386	16.4391	1.04378	5e-05	0.000186859	chrX:48886237-48901043	7030	transcription factor binding to IGHM enhancer 3
ZBTB17	7.07095	6.80249	12.9457	15.654	6.93672	14.2998	1.04367	5e-05	0.000186859	chr1:16268363-16302627	7709	zinc finger and BTB domain containing 17
CDC37	147.979	171.719	308.616	350.234	159.849	329.425	1.04324	5e-05	0.000186859	chr19:10501808-10514271	11140	cell division cycle 37
KATNA1	7.01059	5.92552	13.1587	13.4888	6.46806	13.3237	1.04259	5e-05	0.000186859	chr6:149916010-149969940	11104	katanin catalytic subunit A1
ATG3	33.6782	34.2948	74.1469	65.8694	33.9865	70.0082	1.04256	5e-05	0.000186859	chr3:112251353-112280810	64422	autophagy related 3
CD63	441.565	446.801	880.507	948.082	444.183	914.294	1.0415	5e-05	0.000186859	chr12:56119226-56123457	967	CD63 molecule
USB1	14.6554	16.7076	32.7442	31.732	15.6815	32.2381	1.0397	5e-05	0.000186859	chr16:58035276-58055527	79650	U6 snRNA biogenesis phosphodiesterase 1
STRAP	48.5944	48.9726	101.41	99.1189	48.7835	100.264	1.03934	5e-05	0.000186859	chr12:16035287-16056410	11171	serine/threonine kinase receptor associated protein
SUCLA2	13.4397	12.5422	28.83	24.548	12.9909	26.689	1.03874	5e-05	0.000186859	chr13:48516790-48575462	8803	succinate-CoA ligase ADP-forming beta subunit
OTUD4	9.04366	7.52648	18.9641	15.0544	8.28507	17.0093	1.03773	5e-05	0.000186859	chr4:146054801-146100832	54726	OTU deubiquitinase 4
NDUFB6	55.7014	51.0777	109.663	109.469	53.3895	109.566	1.03717	5e-05	0.000186859	chr9:32540541-32573182	4712	NADH:ubiquinone oxidoreductase subunit B6
SH3BP4	8.77074	8.90289	18.1281	18.1348	8.83682	18.1315	1.0369	5e-05	0.000186859	chr2:235860627-235964358	23677	SH3 domain binding protein 4
TUSC1	9.82839	9.76983	17.6232	22.5024	9.79911	20.0628	1.0338	5e-05	0.000186859	chr9:25676386-25678856	286319	tumor suppressor candidate 1
RRP7A	19.3511	20.4886	35.9374	45.5772	19.9199	40.7573	1.03285	5e-05	0.000186859	chr22:42896584-42915829	27341	ribosomal RNA processing 7 homolog A
SDHAF2	28.0184	27.0032	57.0422	55.5265	27.5108	56.2844	1.03274	5e-05	0.000186859	chr11:61197596-61214239	54949	succinate dehydrogenase complex assembly factor 2
MRPL4	53.2148	75.0055	110.082	150.899	63.7819	130.491	1.03273	5e-05	0.000186859	chr19:10362639-10370736	51073	mitochondrial ribosomal protein L4
VPS35	42.0802	39.0453	83.1931	82.7717	40.5627	82.9824	1.03265	5e-05	0.000186859	chr16:46693588-46723144	55737	VPS35 retromer complex component
MRPS22	42.5168	42.5199	83.3936	90.5102	42.5184	86.9519	1.03213	5e-05	0.000186859	chr3:139062860-139075887	56945	mitochondrial ribosomal protein S22
ATXN2	10.2462	8.40935	20.4526	17.6605	9.32776	19.0565	1.03068	5e-05	0.000186859	chr12:111890017-112037480	6311	ataxin 2
WDR26	6.56137	5.81726	14.9082	12.331	6.18932	12.6352	1.0296	5e-05	0.000186859	chr1:224572844-224622001	80232	WD repeat domain 26
NDUFA10	15.3948	12.918	29.995	27.7299	14.1564	28.8625	1.02774	5e-05	0.000186859	chr2:240896788-240964819	4705	NADH:ubiquinone oxidoreductase subunit A10
POMT1	8.99721	8.18179	12.4109	14.0623	5.82071	11.8632	1.02723	0.02135	0.0485243	chr9:134378288-134406662	10585	protein O-mannosyltransferase 1
DLGAP4	13.6626	12.1089	26.6278	25.8959	12.8857	26.2618	1.02719	0.00045	0.00146459	chr20:34894244-35201678	22839	DLG associated protein 4
USP9X	7.59015	7.3654	16.2558	14.206	7.47777	15.2309	1.02632	5e-05	0.000186859	chrX:40944887-41095832	8239	ubiquitin specific peptidase 9 X-linked
CRCP	13.2337	11.8563	25.2431	25.8577	12.545	25.5504	1.02623	5e-05	0.000186859	chr7:65579804-65619553	27297	CGRP receptor component
ARMC7	6.24267	5.3766	11.905	11.7373	5.80963	11.8212	1.02486	0.0078	0.0197182	chr17:73106046-73127890	79637	armadillo repeat containing 7
CENPA	8.4849	7.82861	17.0173	16.1759	8.15676	16.5966	1.02482	5e-05	0.000186859	chr2:27008881-27017455	1058	centromere protein A
UBTD1	14.2202	14.4047	25.1639	33.0653	14.3125	29.1146	1.02447	5e-05	0.000186859	chr10:99258638-99330967	80019	ubiquitin domain containing 1
TMEM121	25.3183	25.168	49.2702	53.4088	25.2431	51.3395	1.02418	5e-05	0.000186859	chr14:105992952-105996539	80757	transmembrane protein 121
HSPB11	33.8341	24.8258	54.1791	65.0913	29.3299	59.6352	1.02379	5e-05	0.000186859	chr1:54387233-54411288	51668	heat shock protein family B (small) member 11
NUDCD2	35.5529	32.4874	67.2582	71.0178	34.0201	69.138	1.02309	5e-05	0.000186859	chr5:162880585-162887143	134492	NudC domain containing 2
GATB	9.42311	9.07255	17.0503	20.5299	9.24783	18.7901	1.02279	5e-05	0.000186859	chr4:152591808-152682175	5188	glutamyl-tRNA amidotransferase subunit B
PPP4R1	13.1524	11.2927	26.705	23.737	11.6808	23.7296	1.02255	0.00015	0.000525066	chr18:9546788-9614605	9989	protein phosphatase 4 regulatory subunit 1
DMTF1	6.28132	6.34246	13.373	12.2462	6.31189	12.8096	1.02108	0.001	0.00305326	chr7:86781676-86849031	9988	cyclin D binding myb like transcription factor 1
NUP133	13.4888	12.293	28.8099	23.5097	12.8909	26.1598	1.021	5e-05	0.000186859	chr1:229577043-229644088	55746	nucleoporin 133
AP5S1	7.61628	6.86655	11.9605	17.3985	7.24142	14.6795	1.01946	5e-05	0.000186859	chr20:3801170-3805954	55317	adaptor related protein complex 5 subunit sigma 1
SPRED2	6.53915	7.86118	15.1719	14.0159	7.20017	14.5939	1.01927	5e-05	0.000186859	chr2:65537984-65659656	200734	sprouty related EVH1 domain containing 2
PDIA5	15.1645	13.4872	28.377	29.6477	14.3258	29.0124	1.01805	5e-05	0.000186859	chr3:122785855-122880953	10954	protein disulfide isomerase family A member 5
ZCCHC3	6.1602	6.61846	12.9852	12.8782	6.38933	12.9317	1.01718	5e-05	0.000186859	chr20:278203-280963	85364	zinc finger CCHC-type containing 3
RRAGC	6.41011	7.53032	14.4531	13.759	6.97021	14.1061	1.01704	5e-05	0.000186859	chr1:39303868-39325495	64121	Ras related GTP binding C
VEGFB	9.89477	10.6531	20.367	21.1936	10.2739	20.7803	1.01622	5e-05	0.000186859	chr11:64002055-64006736	7423	vascular endothelial growth factor B
RBMS1	9.25582	9.462	20.0147	17.8358	9.35891	18.9252	1.0159	5e-05	0.000186859	chr2:161128661-161350318	5937	RNA binding motif single stranded interacting protein 1
SFN	113.971	123.463	207.146	272.936	118.717	240.041	1.01576	5e-05	0.000186859	chr1:27189632-27190947	2810	stratifin
SURF6	23.1104	23.5434	45.6876	48.6423	23.3269	47.1649	1.01572	5e-05	0.000186859	chr9:136197542-136203047	6838	surfeit 6
ANAPC1	13.3465	12.8419	28.3638	24.5645	13.0942	26.4642	1.01511	5e-05	0.000186859	chr2:112525213-112641741	64682	anaphase promoting complex subunit 1
CREM	7.04179	5.43711	11.4808	13.7383	6.23945	12.6096	1.01503	0.00095	0.0029136	chr10:35415768-35501886	1390	cAMP responsive element modulator
ATAD3A	27.0549	29.3663	50.9456	63.0758	28.2106	57.0107	1.01499	5e-05	0.000186859	chr1:1447522-1470067	55210	ATPase family AAA domain containing 3A
CDC26	9.52606	9.18226	16.6578	21.1429	9.35416	18.9004	1.01473	0.0001	0.000360411	chr9:116029289-116037869	246184	cell division cycle 26
MAGOH	42.9383	47.9948	98.8433	84.8112	45.4666	91.8272	1.01412	0.0007	0.00219888	chr1:53692563-53793821	4116	mago homolog, exon junction complex subunit
MICAL3	5.30036	5.75475	11.3341	10.9837	5.52755	11.1589	1.01348	5e-05	0.000186859	chr22:18270415-18507325	57553	microtubule associated monooxygenase, calponin and LIM domain containing 3
RAD51	9.74735	7.8345	18.9752	16.5153	8.79092	17.7452	1.01335	5e-05	0.000186859	chr15:40987326-41024356	5888	RAD51 recombinase
UTP6	19.807	21.5764	40.1304	43.4014	20.6917	41.7659	1.01327	5e-05	0.000186859	chr17:30190189-30228729	55813	UTP6 small subunit processome component
DCAF16	6.20251	5.9928	13.8574	10.7207	6.09765	12.2891	1.01105	5e-05	0.000186859	chr4:17802277-17812381	54876	DDB1 and CUL4 associated factor 16
QPRT	84.0837	76.2866	151.888	171.192	80.1852	161.54	1.01049	5e-05	0.000186859	chr16:29690440-29709314	23475	quinolinate phosphoribosyltransferase
NOP10	142.994	135.982	263.609	298.262	139.488	280.935	1.0101	5e-05	0.000186859	chr15:34633916-34635362	55505	NOP10 ribonucleoprotein
EFHD2	15.7123	18.5011	28.1647	40.7124	17.1067	34.4386	1.00946	5e-05	0.000186859	chr1:15736390-15756839	79180	EF-hand domain family member D2
CDV3	15.5437	18.3244	59.4581	40.5883	13.8181	27.806	1.00884	0.00065	0.00205287	chr3:133292433-133309118	55573	CDV3 homolog
PEX14	14.5921	13.6074	26.522	30.1973	14.0998	28.3597	1.00817	5e-05	0.000186859	chr1:10535002-10690815	5195	peroxisomal biogenesis factor 14
ANKFY1	6.25489	6.02536	13.1474	11.5474	6.14012	12.3474	1.00786	5e-05	0.000186859	chr17:4066664-4167274	51479	ankyrin repeat and FYVE domain containing 1
PTP4A2	14.0488	14.2068	29.0776	27.6889	14.1278	28.3833	1.00651	5e-05	0.000186859	chr1:32372021-32403988	8073	protein tyrosine phosphatase 4A2
SMIM20	8.4016	9.09934	17.6109	17.5458	8.75047	17.5783	1.00637	0.0001	0.000360411	chr4:25915813-25931501	389203	small integral membrane protein 20
GNG5	70.1019	74.0633	134.603	154.982	72.0826	144.793	1.00626	5e-05	0.000186859	chr1:84944919-84972262	2787	G protein subunit gamma 5
YIPF4	15.9353	12.4335	31.9118	25.057	14.1844	28.4844	1.00587	5e-05	0.000186859	chr2:32502957-32531658	84272	Yip1 domain family member 4
NCAPD2	25.9894	25.0517	49.2246	53.2358	25.5206	51.2302	1.00534	5e-05	0.000186859	chr12:6603297-6641132	9918	non-SMC condensin I complex subunit D2
RPF2	8.20674	7.60584	15.3902	16.3456	7.90629	15.8679	1.00504	5e-05	0.000186859	chr6:111303219-111349466	84154	ribosome production factor 2 homolog
CEBPB	18.4374	23.1551	31.1726	52.2591	20.7963	41.7159	1.00427	5e-05	0.000186859	chr20:48801139-48809227	1051	CCAAT enhancer binding protein beta
TUBB4B	259.803	274.998	481.86	590.34	267.4	536.1	1.0035	5e-05	0.000186859	chr9:140135710-140142244	10383	tubulin beta 4B class IVb
PITRM1	29.975	30.462	56.641	64.5123	30.2185	60.5766	1.00333	5e-05	0.000186859	chr10:3179918-3215033	10531	pitrilysin metallopeptidase 1
GUSB	13.483	15.8621	28.2898	30.4792	14.6725	29.3845	1.00194	5e-05	0.000186859	chr7:65425671-65447301	2990	glucuronidase beta
ENO1	798.558	801.2	1415.11	1788.54	799.879	1601.82	1.00186	5e-05	0.000186859	chr1:8921058-8939943	2023	enolase 1
ELAVL1	14.1852	13.4608	27.3535	27.9614	13.823	27.6575	1.0006	5e-05	0.000186859	chr19:8023456-8070529	1994	ELAV like RNA binding protein 1
SBDSP1	11.6333	9.68444	23.3998	19.2207	10.6589	21.3103	0.999496	5e-05	0.000186859	chr7:72299951-72307978	155370	SBDS pseudogene 1
COPS7B	9.77252	10.1289	18.3818	21.39	9.95071	19.8859	0.998874	5e-05	0.000186859	chr2:232646380-232673964	64708	COP9 signalosome subunit 7B
TNFRSF12A	241.457	255.237	479.778	512.087	248.347	495.933	0.997789	5e-05	0.000186859	chr16:3070312-3072383	51330	TNF receptor superfamily member 12A
COX20	9.6122	8.43652	18.7905	17.246	9.02436	18.0183	0.997563	5e-05	0.000186859	chr1:244998638-245010243	116228	cytochrome c oxidase assembly factor COX20
STAM	7.70291	7.36917	15.2689	14.8174	7.53604	15.0432	0.997229	5e-05	0.000186859	chr10:17686123-17758821	8027	signal transducing adaptor molecule
DCK	11.5642	11.4446	24.0577	21.8498	11.5044	22.9538	0.99655	5e-05	0.000186859	chr4:71859264-71896629	1633	deoxycytidine kinase
NDUFAF2	47.022	47.6122	85.6532	103.135	47.3171	94.3942	0.996336	5e-05	0.000186859	chr5:60240955-60448864	91942	NADH:ubiquinone oxidoreductase complex assembly factor 2
NOL6	24.7477	24.6949	46.5999	52.0214	24.7213	49.3106	0.996144	5e-05	0.000186859	chr9:33461350-33473941	65083	nucleolar protein 6
OXSR1	13.7453	13.3731	29.9051	24.1732	13.5592	27.0392	0.995776	5e-05	0.000186859	chr3:38207025-38296979	9943	oxidative stress responsive kinase 1
COQ2	10.1294	10.9612	22.5972	19.4059	10.5453	21.0015	0.993892	5e-05	0.000186859	chr4:84184976-84206067	27235	coenzyme Q2, polyprenyltransferase
POMT2	7.10313	6.47113	13.45	13.5586	6.78713	13.5043	0.992543	5e-05	0.000186859	chr14:77741298-77787225	29954	protein O-mannosyltransferase 2
OSBPL11	6.48335	6.52161	12.9258	12.9432	6.50248	12.9345	0.992164	5e-05	0.000186859	chr3:125247701-125314381	114885	oxysterol binding protein like 11
RBM17	39.591	32.5635	77.7916	65.7203	36.0772	71.7559	0.992009	5e-05	0.000186859	chr10:6130948-6159422	84991	RNA binding motif protein 17
SRPRB	20.9909	23.4611	42.5092	45.8807	22.226	44.195	0.991637	5e-05	0.000186859	chr3:133502876-133540336	58477	SRP receptor subunit beta
SKI	11.0276	11.4858	21.3963	23.3521	11.2567	22.3742	0.991054	5e-05	0.000186859	chr1:2160133-2241652	6497	SKI proto-oncogene
ZNF7	9.08552	6.96635	16.6195	15.2833	8.02593	15.9514	0.990939	5e-05	0.000186859	chr8:146052902-146072893	7553	zinc finger protein 7
NME4	109.856	119.718	196.858	259.05	114.787	227.954	0.989784	5e-05	0.000186859	chr16:446754-450754	4833	NME/NM23 nucleoside diphosphate kinase 4
RNPS1	45.1307	40.6533	84.7943	85.5296	42.892	85.162	0.989501	5e-05	0.000186859	chr16:2303116-2318413	10921	RNA binding protein with serine rich domain 1
CDC42EP4	13.7586	13.728	24.0664	30.3636	13.7433	27.215	0.985676	5e-05	0.000186859	chr17:71279762-71308143	23580	CDC42 effector protein 4
CDCA5	35.5196	34.8306	68.3542	70.8886	35.1751	69.6214	0.984975	5e-05	0.000186859	chr11:64844926-64851615	113130	cell division cycle associated 5
CCNE1	18.5664	17.9992	36.4375	35.9317	18.2828	36.1846	0.984889	5e-05	0.000186859	chr19:30302900-30315215	898	cyclin E1
NUBP1	24.6237	19.3231	40.3095	46.5667	21.9734	43.4381	0.983201	5e-05	0.000186859	chr16:10837642-10912621	4682	nucleotide binding protein 1
TERF2	7.49343	5.98551	12.4924	14.1087	6.73947	13.3006	0.980781	5e-05	0.000186859	chr16:69389463-69419891	7014	telomeric repeat binding factor 2
CEP164	5.83976	4.92862	11.2792	9.9699	5.38419	10.6245	0.980599	0.0002	0.000688785	chr11:117192493-117283982	22897	centrosomal protein 164
FANCE	7.72287	9.53052	16.5223	17.5036	8.6267	17.0129	0.979753	5e-05	0.000186859	chr6:35420137-35434881	2178	FA complementation group E
ATAD2	40.7575	36.4503	81.16	71.0806	38.6039	76.1203	0.979534	5e-05	0.000186859	chr8:124332090-124408705	29028	ATPase family AAA domain containing 2
GTF2F1	37.931	49.7506	74.2328	98.655	43.8408	86.4439	0.97949	5e-05	0.000186859	chr19:6379579-6393291	2962	general transcription factor IIF subunit 1
MKRN2	19.8789	18.5972	39.7941	36.0394	19.2381	37.9168	0.97887	0.00255	0.00722943	chr3:12598512-12705700	23609	makorin ring finger protein 2
LGMN	37.5073	38.1101	75.7227	73.1921	37.8087	74.4574	0.977698	5e-05	0.000186859	chr14:93170151-93215047	5641	legumain
ECE1	13.2096	13.8011	24.8313	28.3166	13.5054	26.574	0.976482	5e-05	0.000186859	chr1:21543739-21672034	1889	endothelin converting enzyme 1
MRPL28	111.93	121.739	189.785	269.951	116.834	229.868	0.976342	5e-05	0.000186859	chr16:417383-420569	10573	mitochondrial ribosomal protein L28
BMS1	12.4212	10.9728	24.4061	21.6076	11.697	23.0068	0.975923	5e-05	0.000186859	chr10:43277953-43330385	9790	BMS1 ribosome biogenesis factor
C1orf174	5.66465	5.35201	11.6199	10.0348	5.50833	10.8273	0.974989	5e-05	0.000186859	chr1:3805696-3816857	339448	chromosome 1 open reading frame 174
DNAJC9	25.3934	25.5401	53.4554	46.6511	25.4667	50.0532	0.974848	5e-05	0.000186859	chr10:74927876-75007089	23234	DnaJ heat shock protein family (Hsp40) member C9
KIF18B	9.20012	10.6213	20.069	18.8826	9.9107	19.4758	0.974624	5e-05	0.000186859	chr17:43002078-43025079	146909	kinesin family member 18B
SPCS3	22.4724	18.0766	42.655	37.0079	20.2745	39.8314	0.97424	5e-05	0.000186859	chr4:177241089-177253396	60559	signal peptidase complex subunit 3
PTPRA	12.2357	11.911	14.4709	17.6211	8.18206	16.046	0.971677	0.0132	0.0316128	chr20:2815960-3019315	5786	protein tyrosine phosphatase receptor type A
SNX24	5.58758	5.02103	11.5368	9.26545	5.3043	10.4011	0.971504	5e-05	0.000186859	chr5:122181159-122344902	28966	sorting nexin 24
IMMT	14.0411	15.8229	25.0721	21.0323	11.7563	23.0522	0.971471	0.00075	0.00233964	chr2:86371054-86422893	10989	inner membrane mitochondrial protein
SNRPB	294.604	281.994	504.277	626.075	288.299	565.176	0.971134	5e-05	0.000186859	chr20:2442280-2451499	6628	small nuclear ribonucleoprotein polypeptides B and B1
MBNL1	9.78263	9.97417	19.0841	14.0377	8.44978	16.5609	0.970798	0.0005	0.00161172	chr3:151980404-152183569	4154	muscleblind like splicing regulator 1
M6PR	40.4973	39.9868	77.5973	80.1215	40.242	78.8594	0.97058	5e-05	0.000186859	chr12:9067315-9102357	4074	mannose-6-phosphate receptor, cation dependent
ST6GALNAC6	5.61511	5.68513	11.3421	10.8016	5.65012	11.0719	0.970545	0.00095	0.0029136	chr9:130647599-130667627	30815	ST6 N-acetylgalactosaminide alpha-2,6-sialyltransferase 6
LMNB2	45.3053	49.3905	88.6468	96.8821	47.3479	92.7644	0.970272	5e-05	0.000186859	chr19:2428162-2456966	84823	lamin B2
NEK7	14.6239	12.3	29.4717	23.2465	13.462	26.3591	0.969411	5e-05	0.000186859	chr1:198126107-198291548	140609	NIMA related kinase 7
IDH3B	77.7339	74.9705	147.019	151.755	76.3522	149.387	0.968313	5e-05	0.000186859	chr20:2639040-2644865	3420	isocitrate dehydrogenase (NAD(+)) 3 non-catalytic subunit beta
FNBP1	7.38765	7.41946	14.3159	14.6547	7.40355	14.4853	0.968301	5e-05	0.000186859	chr9:132649465-132805473	23048	formin binding protein 1
CDK2AP2	30.6486	30.7754	53.0371	67.1402	30.712	60.0887	0.968292	5e-05	0.000186859	chr11:67273960-67276199	10263	cyclin dependent kinase 2 associated protein 2
PGRMC2	12.5535	12.1547	25.4895	22.8373	12.3541	24.1634	0.967831	5e-05	0.000186859	chr4:129190391-129209984	10424	progesterone receptor membrane component 2
WDR1	58.4504	65.9197	114.156	128.972	62.185	121.564	0.967076	5e-05	0.000186859	chr4:10075962-10118573	9948	WD repeat domain 1
DSN1	9.08066	9.53756	18.4045	17.987	9.30911	18.1958	0.966886	5e-05	0.000186859	chr20:35380193-35402230	79980	DSN1 component of MIS12 kinetochore complex
SMNDC1	14.4262	14.4221	26.9212	29.443	14.4241	28.1821	0.966298	5e-05	0.000186859	chr10:112052797-112064707	10285	survival motor neuron domain containing 1
EIF6	162.774	155.021	276.918	343.554	158.897	310.236	0.965273	5e-05	0.000186859	chr20:33866708-33872619	3692	eukaryotic translation initiation factor 6
GNL3	48.5221	44.3326	94.9616	86.3255	46.4274	90.6436	0.965229	5e-05	0.000186859	chr3:52719935-52742197	26354	G protein nucleolar 3
GAR1	16.2998	20.5441	36.8014	35.0858	18.4219	35.9436	0.96431	5e-05	0.000186859	chr4:110736665-110745893	54433	GAR1 ribonucleoprotein
SZRD1	15.8744	14.2424	14.3598	17.6814	6.21066	12.1167	0.96418	0.0126	0.0303222	chr1:16693524-16724643	26099	SUZ RNA binding domain containing 1
DNAJC11	21.2797	22.5318	42.2459	43.1475	21.9058	42.6967	0.962815	5e-05	0.000186859	chr1:6684924-6761966	55735	DnaJ heat shock protein family (Hsp40) member C11
EIF5	47.7189	44.0532	92.556	86.2452	45.8861	89.4006	0.962229	5e-05	0.000186859	chr14:103800338-103811361	1983	eukaryotic translation initiation factor 5
PDF	19.1304	19.1297	37.6169	36.9211	19.13	37.269	0.962136	0.0216	0.0490419	chr16:69362523-69377013	64146	peptide deformylase, mitochondrial
GNA12	14.9008	14.1907	26.3083	30.3348	14.5457	28.3215	0.961302	5e-05	0.000186859	chr7:2767740-2883959	2768	G protein subunit alpha 12
C16orf91	14.3176	12.5278	26.0692	26.1614	13.4227	26.1153	0.960221	5e-05	0.000186859	chr16:1469744-1470801	283951	chromosome 16 open reading frame 91
ANKLE2	12.1219	11.1694	23.7129	21.5999	11.6456	22.6564	0.960129	5e-05	0.000186859	chr12:133302252-133338474	23141	ankyrin repeat and LEM domain containing 2
SARNP	34.7029	40.8781	70.5195	76.5122	37.7905	73.5158	0.960033	0.00015	0.000525066	chr12:56137063-56211540	84324	SAP domain containing ribonucleoprotein
TMEM50A	28.1621	22.0702	51.0169	46.6682	25.1162	48.8426	0.959524	5e-05	0.000186859	chr1:25664788-25747363	23585	transmembrane protein 50A
TOX4	20.851	19.8537	38.9431	40.1558	20.3523	39.5494	0.958464	5e-05	0.000186859	chr14:21945334-21979517	9878	TOX high mobility group box family member 4
C11orf1	6.09805	4.35675	11.0069	9.30292	5.2274	10.1549	0.958014	0.0039	0.0106153	chr11:111744779-111754797	64776	chromosome 11 open reading frame 1
MCM2	84.3381	93.5832	157.944	187.676	88.9607	172.81	0.957948	5e-05	0.000186859	chr3:127317199-127341278	4171	minichromosome maintenance complex component 2
NASP	33.4858	30.913	72.2069	52.87	32.1994	62.5385	0.95771	5e-05	0.000186859	chr1:46049659-46084578	4678	nuclear autoantigenic sperm protein
MCU	10.8691	8.98504	19.3633	19.1786	9.92706	19.2709	0.956988	5e-05	0.000186859	chr10:74451888-74647452	90550	mitochondrial calcium uniporter
THAP3	9.49722	8.47802	16.2971	18.5773	8.98762	17.4372	0.956159	0.01625	0.038103	chr1:6684924-6761966	90326	THAP domain containing 3
GLRX3	52.3853	42.856	54.1081	60.8111	27.7741	53.8837	0.956112	0.0011	0.00333039	chr10:131934638-131978646	10539	glutaredoxin 3
MRPL47	39.4982	41.4886	77.2071	79.8759	40.4934	78.5415	0.955768	5e-05	0.000186859	chr3:179306254-179322434	57129	mitochondrial ribosomal protein L47
CYCS	31.6904	25.026	61.4194	48.5754	28.3582	54.9974	0.955598	5e-05	0.000186859	chr7:25158269-25164980	54205	cytochrome c, somatic
IQCB1	11.0772	9.63035	21.895	18.2636	10.3538	20.0793	0.955551	5e-05	0.000186859	chr3:121488609-121553926	9657	IQ motif containing B1
RPTOR	9.01201	10.3505	17.1696	20.3723	9.68125	18.771	0.955238	5e-05	0.000186859	chr17:78518624-78940173	57521	regulatory associated protein of MTOR complex 1
TRPC4AP	30.2166	30.1996	41.3436	40.143	7.82122	15.1575	0.954566	0.01065	0.0261013	chr20:33543637-33680618	26133	transient receptor potential cation channel subfamily C member 4 associated protein
CAAP1	6.60299	5.36859	12.2899	10.9077	5.98579	11.5988	0.95436	5e-05	0.000186859	chr9:26840682-26892826	79886	caspase activity and apoptosis inhibitor 1
SMTN	24.9832	25.8375	44.3225	54.1321	25.4104	49.2273	0.954041	5e-05	0.000186859	chr22:31477281-31500610	6525	smoothelin
CDK1	27.3318	20.8371	50.0347	43.2774	24.0844	46.656	0.953962	5e-05	0.000186859	chr10:62538088-62554610	983	cyclin dependent kinase 1
PRPF8	91.5324	95.755	174.857	187.659	93.6437	181.258	0.952792	5e-05	0.000186859	chr17:1553922-1588176	10594	pre-mRNA processing factor 8
MYH9	98.9508	115.592	191.152	224.107	107.272	207.629	0.952742	5e-05	0.000186859	chr22:36677322-36784112	4627	myosin heavy chain 9
MRPL45	30.2096	34.1389	56.8097	67.6053	32.1743	62.2075	0.951182	5e-05	0.000186859	chr17:36452988-36479101	84311	mitochondrial ribosomal protein L45
SOD1	209.144	197.599	402.601	381.316	203.371	391.958	0.946585	5e-05	0.000186859	chr21:33031934-33041243	6647	superoxide dismutase 1
CDR2L	11.585	11.8492	20.1137	25.0448	11.7171	22.5792	0.946381	5e-05	0.000186859	chr17:72983726-73001892	30850	cerebellar degeneration related protein 2 like
GOLT1B	10.5742	8.18853	19.8293	16.3164	9.38134	18.0729	0.945961	5e-05	0.000186859	chr12:21654698-21671337	51026	golgi transport 1B
GALNT14	11.2145	11.0955	20.0649	22.9069	11.155	21.4859	0.945702	5e-05	0.000186859	chr2:31133330-31361592	79623	polypeptide N-acetylgalactosaminyltransferase 14
TMEM87A	7.76275	8.45292	16.4849	14.7057	8.10783	15.5953	0.943722	5e-05	0.000186859	chr15:42502649-42565782	25963	transmembrane protein 87A
CENPV	7.57119	7.35313	10.9241	17.7742	7.46216	14.3492	0.943301	0.0003	0.00100221	chr17:16245847-16256812	201161	centromere protein V
CLINT1	16.0647	15.7154	32.9022	28.2058	15.89	30.554	0.943241	5e-05	0.000186859	chr5:157212750-157286183	9685	clathrin interactor 1
MEX3D	16.263	21.0533	32.0193	39.7279	18.6582	35.8736	0.943115	5e-05	0.000186859	chr19:1554667-1568057	399664	mex-3 RNA binding family member D
TTC5	9.71281	9.07272	15.4925	20.6183	9.39276	18.0554	0.942809	5e-05	0.000186859	chr14:20757300-20774153	91875	tetratricopeptide repeat domain 5
CCDC85B	73.3378	90.3626	140.558	174.043	81.8502	157.3	0.942463	5e-05	0.000186859	chr11:65657874-65659106	11007	coiled-coil domain containing 85B
SEC23A	29.8905	25.5222	52.5177	53.9705	27.7063	53.2441	0.942405	5e-05	0.000186859	chr14:39501122-39572437	10484	Sec23 homolog A, coat complex II component
SLC17A5	6.25474	5.07594	11.34	10.4308	5.66534	10.8854	0.942157	5e-05	0.000186859	chr6:74303101-74363737	26503	solute carrier family 17 member 5
CCNB2	26.055	26.9603	48.4035	53.4434	26.5076	50.9235	0.941923	5e-05	0.000186859	chr15:59397283-59417244	9133	cyclin B2
C1orf35	25.1369	30.8456	44.343	63.1753	27.9912	53.7592	0.941536	5e-05	0.000186859	chr1:228288427-228291022	79169	chromosome 1 open reading frame 35
GTSE1	10.2552	10.4008	19.0705	20.5918	10.328	19.8311	0.941202	5e-05	0.000186859	chr22:46692637-46726707	51512	G2 and S-phase expressed 1
SRP68	37.0408	38.5047	69.0566	75.871	37.7727	72.4638	0.939915	5e-05	0.000186859	chr17:74034855-74068607	6730	signal recognition particle 68
RRP1B	13.0334	13.8056	24.7311	26.7514	13.4195	25.7413	0.939756	5e-05	0.000186859	chr21:45079431-45115960	23076	ribosomal RNA processing 1B
CCAR1	13.5313	12.8023	27.7397	22.7347	13.1668	25.2372	0.938647	5e-05	0.000186859	chr10:70480900-70552134	55749	cell division cycle and apoptosis regulator 1
SRI	27.9273	33.8275	53.0157	65.3483	30.8774	59.182	0.938606	0.0012	0.00361879	chr7:87834431-87856308	6717	sorcin
MANBAL	20.8772	23.0556	36.8056	47.3747	21.9664	42.0902	0.938185	0.0002	0.000688785	chr20:35918050-35945663	63905	mannosidase beta like
DBF4	9.13993	8.2044	17.2537	15.9711	8.67216	16.6124	0.937797	5e-05	0.000186859	chr7:87463813-87538856	10926	DBF4 zinc finger
HMGCR	23.6877	19.8523	44.891	38.4905	21.77	41.6907	0.937386	5e-05	0.000186859	chr5:74632992-74657926	3156	3-hydroxy-3-methylglutaryl-CoA reductase
AARSD1	15.4343	17.306	29.5647	33.1332	16.3701	31.349	0.937351	5e-05	0.000186859	chr17:41102542-41132545	80755	alanyl-tRNA synthetase domain containing 1
GNA11	18.9469	19.8936	32.0772	42.2919	19.4203	37.1846	0.937142	5e-05	0.000186859	chr19:3094407-3124000	2767	G protein subunit alpha 11
SRSF1	33.2335	27.5594	61.349	55.053	30.3965	58.201	0.93714	5e-05	0.000186859	chr17:56078279-56084707	6426	serine and arginine rich splicing factor 1
MBD3	32.2326	34.3641	57.7087	69.8054	33.2984	63.757	0.937133	5e-05	0.000186859	chr19:1576669-1592760	53615	methyl-CpG binding domain protein 3
RPS6KA4	32.7934	34.5065	56.1523	72.6187	33.65	64.3855	0.936131	5e-05	0.000186859	chr11:64126624-64139687	8986	ribosomal protein S6 kinase A4
CALM2	220.538	210.32	419.195	404.342	215.429	411.768	0.93462	5e-05	0.000186859	chr2:47387220-47403740	805	calmodulin 2
POLR3A	9.35163	8.43693	16.6739	17.296	8.89428	16.985	0.933311	5e-05	0.000186859	chr10:79734906-79789298	11128	RNA polymerase III subunit A
RAB3GAP1	13.2947	12.0092	25.5313	22.7881	12.652	24.1597	0.93324	5e-05	0.000186859	chr2:135809834-135928279	22930	RAB3 GTPase activating protein catalytic subunit 1
ICMT	15.2179	13.9346	26.0747	29.5878	14.5762	27.8312	0.933088	5e-05	0.000186859	chr1:6266188-6296044	23463	isoprenylcysteine carboxyl methyltransferase
NCOA5	11.6295	11.6539	22.3701	21.9692	11.6417	22.1696	0.929285	5e-05	0.000186859	chr20:44689625-44718580	57727	nuclear receptor coactivator 5
ITGB1	55.9736	50.732	110.981	92.2142	53.3528	101.597	0.929229	5e-05	0.000186859	chr10:33189245-33247293	3688	integrin subunit beta 1
SVIP	18.5372	14.7055	32.1686	31.081	16.6214	31.6248	0.928015	5e-05	0.000186859	chr11:22843597-22851382	258010	small VCP interacting protein
NUP35	11.3749	10.8096	21.1564	21.0341	11.0922	21.0953	0.927368	5e-05	0.000186859	chr2:183982217-184026412	129401	nucleoporin 35
MAPK1IP1L	12.4948	9.90277	24.0846	18.4961	11.1988	21.2903	0.926856	5e-05	0.000186859	chr14:55518361-55536912	93487	mitogen-activated protein kinase 1 interacting protein 1 like
PARP1	53.4013	57.2221	104.228	106.077	55.3117	105.153	0.926832	5e-05	0.000186859	chr1:226548391-226595801	142	poly(ADP-ribose) polymerase 1
SNAP47	9.31289	11.8328	18.6673	21.5315	10.5728	20.0994	0.926792	0.0002	0.000688785	chr1:227916239-227968932	116841	synaptosome associated protein 47
TMEM65	13.4042	12.7775	25.836	23.8925	13.0908	24.8642	0.925515	5e-05	0.000186859	chr8:125323158-125384940	157378	transmembrane protein 65
EXOSC6	16.9094	16.0813	28.4214	34.2196	16.4954	31.3205	0.925047	5e-05	0.000186859	chr16:70284133-70285833	118460	exosome component 6
SACM1L	7.44059	5.94986	14.1332	11.2833	6.69522	12.7082	0.924561	5e-05	0.000186859	chr3:45730753-45786900	22908	SAC1 like phosphatidylinositide phosphatase
USP5	39.1885	41.7067	68.8327	84.7047	40.4476	76.7687	0.924463	5e-05	0.000186859	chr12:6961284-6975795	8078	ubiquitin specific peptidase 5
TPRKB	24.3865	24.1516	50.5201	41.5678	24.2691	46.0439	0.923893	5e-05	0.000186859	chr2:73956956-73964517	51002	TP53RK binding protein
CD47	12.0945	9.57336	22.4197	18.6696	10.8339	20.5446	0.923204	5e-05	0.000186859	chr3:107761940-107809935	961	CD47 molecule
SKA2	12.1444	10.6463	23.2922	19.8953	11.3954	21.5938	0.922167	5e-05	0.000186859	chr17:57187307-57232800	348235	spindle and kinetochore associated complex subunit 2
EPS8	9.52633	8.54917	17.1339	17.0913	9.03775	17.1126	0.921026	5e-05	0.000186859	chr12:15773074-15942510	2059	epidermal growth factor receptor pathway substrate 8
MED29	10.9069	11.2026	20.1951	21.6436	11.0547	20.9194	0.920173	5e-05	0.000186859	chr19:39881962-39891203	55588	mediator complex subunit 29
TSTA3	33.4952	32.087	56.1803	67.9165	32.7911	62.0484	0.920089	5e-05	0.000186859	chr8:144694787-144699732	7264	tissue specific transplantation antigen P35B
NAA15	16.2855	15.366	32.3128	27.5307	15.8257	29.9218	0.918925	5e-05	0.000186859	chr4:140211070-140311935	80155	N(alpha)-acetyltransferase 15, NatA auxiliary subunit
SLC25A33	11.2605	10.4789	17.8235	23.2731	10.8697	20.5483	0.918707	5e-05	0.000186859	chr1:9599527-9642831	84275	solute carrier family 25 member 33
PTGES3	95.2156	81.7178	166.616	167.846	88.4667	167.231	0.918637	5e-05	0.000186859	chr12:57057124-57082192	10728	prostaglandin E synthase 3
MRPL37	100.918	101.136	165.861	216.034	101.027	190.948	0.918432	5e-05	0.000186859	chr1:54665839-54684056	51253	mitochondrial ribosomal protein L37
UBLCP1	8.65301	8.28135	18.3505	13.6406	8.46718	15.9955	0.917715	5e-05	0.000186859	chr5:158690088-158713048	134510	ubiquitin like domain containing CTD phosphatase 1
RPS26	1073.54	929.167	1765.37	2017.58	1001.35	1891.47	0.917558	5e-05	0.000186859	chr12:56435685-56438007	6231	ribosomal protein S26
PTBP1	110.728	102.975	188.863	214.659	106.851	201.761	0.917044	5e-05	0.000186859	chr19:797391-812327	5725	polypyrimidine tract binding protein 1
PKMYT1	44.9477	48.1213	85.6569	90.0163	46.5345	87.8366	0.916521	0.00025	0.000848025	chr16:3019245-3030540	9088	protein kinase, membrane associated tyrosine/threonine 1
ADH5	41.0041	33.6179	72.7543	67.9322	37.311	70.3433	0.914811	5e-05	0.000186859	chr4:99992129-100009939	128	alcohol dehydrogenase 5 (class III), chi polypeptide
C16orf72	12.0511	11.9716	23.8595	21.4182	12.0114	22.6388	0.914401	5e-05	0.000186859	chr16:9185536-9213555	29035	chromosome 16 open reading frame 72
FGFR1OP2	5.72165	6.58472	10.465	12.7295	6.15319	11.5973	0.914383	0.01615	0.0378909	chr12:27091304-27119581	26127	FGFR1 oncogene partner 2
WDR36	6.80839	5.72581	12.7183	10.8766	6.2671	11.7974	0.912605	5e-05	0.000186859	chr5:110427869-110466200	134430	WD repeat domain 36
PSME3	66.3106	63.6989	114.58	129.953	65.0048	122.266	0.911409	5e-05	0.000186859	chr17:40985158-40995777	10197	proteasome activator subunit 3
MRPL38	67.5169	78.626	123.591	151.242	73.0715	137.417	0.911179	5e-05	0.000186859	chr17:73894723-73901181	64978	mitochondrial ribosomal protein L38
MAP1S	9.53531	10.5628	16.6623	21.0913	10.049	18.8768	0.909557	5e-05	0.000186859	chr19:17830302-17845324	55201	microtubule associated protein 1S
SMS	71.0963	58.8699	124.093	119.886	64.9831	121.99	0.908624	5e-05	0.000186859	chrX:21958690-22012955	6611	spermine synthase
BAZ2A	12.8025	10.8027	22.8142	21.4841	11.8026	22.1491	0.90815	5e-05	0.000186859	chr12:56915608-57030163	11176	bromodomain adjacent to zinc finger domain 2A
CARS2	9.59905	8.73522	16.4599	17.9175	9.16714	17.1887	0.906915	5e-05	0.000186859	chr13:111293756-111358480	79587	cysteinyl-tRNA synthetase 2, mitochondrial
DDX18	40.6216	37.9898	80.0029	67.3545	39.3057	73.6787	0.906509	5e-05	0.000186859	chr2:118572254-118589953	8886	DEAD-box helicase 18
CPSF7	17.6383	18.1246	32.6802	34.3528	17.8815	33.5165	0.906407	5e-05	0.000186859	chr11:61170119-61197464	79869	cleavage and polyadenylation specific factor 7
CAMK1	10.9023	9.831	17.8163	21.0357	10.3666	19.426	0.90604	0.00355	0.00975906	chr3:9791627-9811668	8536	calcium/calmodulin dependent protein kinase I
FKBP5	10.772	9.14635	20.1849	17.1108	9.95915	18.6478	0.904913	5e-05	0.000186859	chr6:35541361-35704724	2289	FKBP prolyl isomerase 5
API5	15.588	10.1247	25.2191	20.6556	12.2528	22.9373	0.904586	0.0084	0.0210898	chr11:43333504-43366080	8539	apoptosis inhibitor 5
CHAF1A	11.4646	13.0719	23.5982	22.315	12.2682	22.9566	0.903984	5e-05	0.000186859	chr19:4402659-4443394	10036	chromatin assembly factor 1 subunit A
MRPS15	72.5622	77.4349	130.159	150.444	74.9986	140.302	0.903599	5e-05	0.000186859	chr1:36921361-36930040	64960	mitochondrial ribosomal protein S15
ZNF770	7.15983	5.09829	12.8542	10.0513	6.12906	11.4527	0.901956	5e-05	0.000186859	chr15:35270541-35280497	54989	zinc finger protein 770
ATP6V1H	19.4358	17.3364	35.6447	33.0359	18.3861	34.3403	0.901286	5e-05	0.000186859	chr8:54628102-54755871	51606	ATPase H+ transporting V1 subunit H
DYNC1I2	9.46909	10.6117	18.1445	18.0146	9.68668	18.0796	0.900286	0.003	0.00838301	chr2:172543918-172606668	1781	dynein cytoplasmic 1 intermediate chain 2
GTF2H1	8.64412	10.0289	18.3843	16.4483	9.33651	17.4163	0.899485	5e-05	0.000186859	chr11:18343815-18388590	2965	general transcription factor IIH subunit 1
ERLIN2	10.7049	10.4299	19.5365	19.8699	10.5674	19.7032	0.89881	5e-05	0.000186859	chr8:37592278-37615319	11160	ER lipid raft associated 2
ZFP36L1	31.4218	29.3286	58.1266	55.1109	30.3752	56.6188	0.898387	5e-05	0.000186859	chr14:69254371-69262960	677	ZFP36 ring finger protein like 1
CCDC134	5.28149	6.71555	10.2525	12.0943	5.99852	11.1734	0.897389	0.00065	0.00205287	chr22:42196677-42222303	79879	coiled-coil domain containing 134
ZPR1	20.4691	21.6514	35.9354	42.4947	21.0602	39.215	0.896885	5e-05	0.000186859	chr11:116649275-116658739	8882	ZPR1 zinc finger
MEX3C	7.72591	6.74925	13.5186	13.4159	7.23758	13.4673	0.895879	5e-05	0.000186859	chr18:48700919-48724051	51320	mex-3 RNA binding family member C
MFSD12	37.7674	37.861	62.2901	78.2602	37.8142	70.2752	0.894086	5e-05	0.000186859	chr19:3544196-3557582	126321	major facilitator superfamily domain containing 12
NAGK	28.3395	26.4738	48.5255	53.3163	27.4066	50.9209	0.893733	5e-05	0.000186859	chr2:71295407-71305998	55577	N-acetylglucosamine kinase
GMFB	22.4082	19.2334	41.0697	36.2713	20.8208	38.6705	0.893207	5e-05	0.000186859	chr14:54941208-54955744	2764	glia maturation factor beta
GSPT1	22.1191	19.0237	40.9332	35.4304	20.5714	38.1818	0.892246	5e-05	0.000186859	chr16:11961984-12010519	2935	G1 to S phase transition 1
HDAC7	14.1852	14.5291	24.3098	23.4509	12.871	23.8803	0.891696	0.0013	0.00388961	chr12:48166966-48213763	51564	histone deacetylase 7
CNBP	53.5827	48.3124	98.0877	90.9596	50.9475	94.5237	0.891663	0.00075	0.00233964	chr3:128886657-128902810	7555	CCHC-type zinc finger nucleic acid binding protein
FUCA2	33.7514	32.0774	60.7507	61.3701	32.9144	61.0604	0.891519	5e-05	0.000186859	chr6:143815948-143833020	2519	alpha-L-fucosidase 2
IFNGR2	11.0773	12.09	21.022	21.8862	11.5836	21.4541	0.889164	0.0001	0.000360411	chr21:34775201-34852316	3460	interferon gamma receptor 2
DCTN4	21.1208	21.8723	39.0915	40.4888	21.4966	39.7902	0.888306	5e-05	0.000186859	chr5:150088308-150138657	51164	dynactin subunit 4
C1orf198	8.51651	7.20591	14.8669	14.2275	7.86121	14.5472	0.887917	5e-05	0.000186859	chr1:230972864-231005335	84886	chromosome 1 open reading frame 198
TRIB1	7.07077	6.6508	12.7443	12.6396	6.86079	12.6919	0.887466	5e-05	0.000186859	chr8:126442562-126450647	10221	tribbles pseudokinase 1
TMED1	20.2625	21.9523	34.2565	43.8335	21.1074	39.045	0.88739	5e-05	0.000186859	chr19:10942742-10946983	11018	transmembrane p24 trafficking protein 1
TSR3	57.9928	75.7866	106.436	140.892	66.8897	123.664	0.886571	5e-05	0.000186859	chr16:1383605-1401873	115939	TSR3 ribosome maturation factor
UBE2E3	25.1613	24.245	43.8118	47.4595	24.7032	45.6356	0.885466	5e-05	0.000186859	chr2:181845111-181928154	10477	ubiquitin conjugating enzyme E2 E3
REXO1	8.26386	8.35199	15.1141	15.5704	8.30792	15.3422	0.884948	5e-05	0.000186859	chr19:1815244-1848452	57455	RNA exonuclease 1 homolog
EMC7	48.3088	44.1622	81.4707	89.2276	46.2355	85.3492	0.884377	5e-05	0.000186859	chr15:34376223-34394053	56851	ER membrane protein complex subunit 7
FEZ2	12.336	10.0416	20.435	20.8676	11.1888	20.6513	0.884173	5e-05	0.000186859	chr2:36779403-36825332	9637	fasciculation and elongation protein zeta 2
DNAJC17	8.61032	12.5261	17.9757	21.027	10.5682	19.5013	0.883839	0.01825	0.042268	chr15:41060066-41106767	55192	DnaJ heat shock protein family (Hsp40) member C17
CDC42EP1	30.9479	32.9925	54.1015	63.8777	31.9702	58.9896	0.883733	5e-05	0.000186859	chr22:37956470-37965410	11135	CDC42 effector protein 1
DERL1	52.9302	50.7161	96.1906	94.9765	51.8231	95.5835	0.883166	5e-05	0.000186859	chr8:124025403-124054663	79139	derlin 1
MNAT1	34.2014	35.9746	61.8621	67.5355	35.088	64.6988	0.88276	5e-05	0.000186859	chr14:61201458-61435398	4331	MNAT1 component of CDK activating kinase
MYBL2	64.5054	76.412	111.658	147.93	70.4587	129.794	0.881374	5e-05	0.000186859	chr20:42295658-42345136	4605	MYB proto-oncogene like 2
EXOSC10	29.4385	30.603	56.8046	53.774	30.0208	55.2893	0.88104	5e-05	0.000186859	chr1:11126669-11159967	5394	exosome component 10
CSNK2A3	5.48158	6.26042	11.5939	10.0313	5.871	10.8126	0.881033	0.00295	0.00825842	chr11:11292420-11643561	283106	casein kinase 2 alpha 3
ABCC1	19.7345	20.6722	36.5591	37.8328	20.2033	37.1959	0.880551	5e-05	0.000186859	chr16:16043433-16236930	4363	ATP binding cassette subfamily C member 1
GDF11	6.29274	6.69513	11.2917	12.6179	6.49394	11.9548	0.880423	0.0021	0.00604523	chr12:56137063-56211540	10220	growth differentiation factor 11
TOR1AIP1	8.64958	8.64641	15.5423	16.2874	8.648	15.9149	0.879936	5e-05	0.000186859	chr1:179851176-179889212	26092	torsin 1A interacting protein 1
PYCR2	22.8837	26.3614	44.6005	46.0225	24.6226	45.3115	0.879896	5e-05	0.000186859	chr1:226107576-226112040	29920	pyrroline-5-carboxylate reductase 2
MYO1C	81.4711	87.1057	86.9279	109.694	30.9539	56.9477	0.879518	0.0062	0.0160834	chr17:1367479-1396001	4641	myosin IC
SDHB	58.7535	54.4105	97.7806	110.209	56.582	103.995	0.878097	5e-05	0.000186859	chr1:17345224-17380665	6390	succinate dehydrogenase complex iron sulfur subunit B
MRPS18C	40.8805	30.7782	71.834	59.8392	35.8294	65.8366	0.877746	5e-05	0.000186859	chr4:84377084-84406290	51023	mitochondrial ribosomal protein S18C
NDUFA8	56.5417	66.5744	110.715	115.455	61.5581	113.085	0.877387	5e-05	0.000186859	chr9:124906337-124922098	4702	NADH:ubiquinone oxidoreductase subunit A8
NMRAL1	41.3502	45.3909	69.9554	89.371	43.3706	79.6632	0.877197	0.00045	0.00146459	chr16:4511694-4560348	57407	NmrA like redox sensor 1
SRSF3	77.9204	71.2974	144.769	129.29	74.6089	137.029	0.877066	5e-05	0.000186859	chr6:36562089-36572244	6428	serine and arginine rich splicing factor 3
UBE2Q2	7.45527	6.22339	13.8982	11.2224	6.83933	12.5603	0.87694	5e-05	0.000186859	chr15:76135626-76193388	92912	ubiquitin conjugating enzyme E2 Q2
NEDD8	196.5	199.207	348.093	378.535	197.853	363.314	0.876786	5e-05	0.000186859	chr14:24683142-24701576	4738	NEDD8 ubiquitin like modifier
SMAP1	8.22612	8.80446	17.015	14.2096	8.51529	15.6123	0.874559	5e-05	0.000186859	chr6:71377473-71666788	60682	small ArfGAP 1
PCMT1	37.0496	43.3448	54.4475	68.272	21.7279	39.7862	0.87272	0.00445	0.0119484	chr6:150070830-150132557	5110	protein-L-isoaspartate (D-aspartate) O-methyltransferase
NAA30	9.7443	9.49658	18.6437	16.5878	9.62044	17.6157	0.872691	5e-05	0.000186859	chr14:57857270-57879466	122830	N(alpha)-acetyltransferase 30, NatC catalytic subunit
AMFR	23.68	26.4883	42.1257	49.6245	25.0841	45.8751	0.870936	5e-05	0.000186859	chr16:56395363-56459450	267	autocrine motility factor receptor
TIMM44	31.8965	35.1305	52.8569	69.6729	33.5135	61.2649	0.870318	5e-05	0.000186859	chr19:7991602-8008708	10469	translocase of inner mitochondrial membrane 44
FRMD8	10.3356	9.69758	18.6174	17.9858	10.0166	18.3016	0.869575	5e-05	0.000186859	chr11:65154040-65180995	83786	FERM domain containing 8
HNRNPDL	39.9156	37.1861	80.7705	60.0741	38.5509	70.4223	0.869269	5e-05	0.000186859	chr4:83343716-83351378	9987	heterogeneous nuclear ribonucleoprotein D like
ABL1	12.2308	12.8645	22.1193	23.6511	12.5476	22.8852	0.866998	5e-05	0.000186859	chr9:133589267-133763062	25	ABL proto-oncogene 1, non-receptor tyrosine kinase
VEZF1	9.40521	8.07073	16.7281	15.1363	8.73797	15.9322	0.866574	5e-05	0.000186859	chr17:56048909-56065615	7716	vascular endothelial zinc finger 1
AP2B1	10.427	10.5464	19.6061	17.7638	10.2507	18.6849	0.866158	0.00025	0.000848025	chr17:33914281-34053436	163	adaptor related protein complex 2 subunit beta 1
PRPF6	48.055	50.3645	79.9672	99.4118	49.2098	89.6895	0.865994	5e-05	0.000186859	chr20:62612430-62664453	24148	pre-mRNA processing factor 6
SURF2	59.7408	51.2986	99.573	102.717	55.5197	101.145	0.865353	5e-05	0.000186859	chr9:136223420-136228041	6835	surfeit 2
KCTD5	28.9084	30.5482	53.5188	54.7754	29.7283	54.1471	0.865048	5e-05	0.000186859	chr16:2732494-2759031	54442	potassium channel tetramerization domain containing 5
DNM2	29.4909	35.6438	57.3703	61.2135	32.5674	59.2919	0.864408	0.0003	0.00100221	chr19:10828728-10942586	1785	dynamin 2
NOP2	11.9298	13.909	20.7857	26.2363	12.9194	23.511	0.863797	0.00045	0.00146459	chr12:6666035-6677498	4839	NOP2 nucleolar protein
RPF1	14.4674	13.1506	26.604	23.6454	13.809	25.1247	0.863493	0.0021	0.00604523	chr1:84944919-84972262	80135	ribosome production factor 1 homolog
CTNNBL1	30.9805	25.9562	53.6786	49.8849	28.4683	51.7817	0.863085	5e-05	0.000186859	chr20:36322356-36500531	56259	catenin beta like 1
MRPS28	60.4838	58.7481	108.884	107.842	59.616	108.363	0.862102	5e-05	0.000186859	chr8:80831094-80942506	28957	mitochondrial ribosomal protein S28
AGFG1	6.72794	4.47098	10.3306	10.0035	5.59946	10.1671	0.860545	0.0005	0.00161172	chr2:228336847-228425938	3267	ArfGAP with FG repeats 1
TIMM9	18.5871	24.0211	38.4158	38.8529	21.3041	38.6343	0.858752	0.0017	0.00497902	chr14:58862643-59015549	26520	translocase of inner mitochondrial membrane 9
CRK	18.7206	15.0892	31.8936	29.4071	16.9049	30.6503	0.858464	5e-05	0.000186859	chr17:1324646-1359561	1398	CRK proto-oncogene, adaptor protein
POLE3	15.1143	16.2786	20.1727	27.662	13.1957	23.9173	0.857985	0.00135	0.00402464	chr9:116169517-116191964	54107	DNA polymerase epsilon 3, accessory subunit
ITPA	29.9895	29.6937	50.9998	57.1685	29.8416	54.0842	0.85788	5e-05	0.000186859	chr20:3189513-3204516	3704	inosine triphosphatase
CDCA4	23.0334	21.6311	39.8106	41.0991	22.3323	40.4549	0.857185	5e-05	0.000186859	chr14:105475909-105487425	55038	cell division cycle associated 4
TEX2	11.4623	11.5782	20.0333	21.6882	11.5203	20.8607	0.856613	5e-05	0.000186859	chr17:62224792-62340683	55852	testis expressed 2
WDHD1	10.7458	9.04168	20.3028	15.5198	9.89375	17.9113	0.85628	5e-05	0.000186859	chr14:55405655-55493819	11169	WD repeat and HMG-box DNA binding protein 1
YARS2	11.7967	11.8258	21.5374	21.2263	11.8113	21.3819	0.856223	5e-05	0.000186859	chr12:32899477-32908887	51067	tyrosyl-tRNA synthetase 2
CLCN7	33.4208	34.0093	61.175	60.8843	33.715	61.0297	0.856119	5e-05	0.000186859	chr16:1494933-1525085	1186	chloride voltage-gated channel 7
C16orf87	6.92558	5.24145	11.7327	10.2709	6.08352	11.0018	0.854767	0.00065	0.00205287	chr16:46835958-46865074	388272	chromosome 16 open reading frame 87
SPCS1	72.3569	71.2652	136.154	123.538	71.8111	129.846	0.854526	0.00545	0.0143403	chr3:52719935-52742197	28972	signal peptidase complex subunit 1
ASB6	9.64496	10.3649	16.7069	19.4308	10.0049	18.0689	0.852797	0.00095	0.0029136	chr9:132371162-132404448	140459	ankyrin repeat and SOCS box containing 6
GPRIN1	5.65749	6.65911	9.86709	12.3691	6.1583	11.1181	0.852304	5e-05	0.000186859	chr5:176022802-176037131	114787	G protein regulated inducer of neurite outgrowth 1
MAP3K13	11.2348	8.34818	18.8437	16.4664	9.79147	17.6551	0.850485	5e-05	0.000186859	chr3:185000728-185206882	9175	mitogen-activated protein kinase kinase kinase 13
NFKB1	5.57807	6.13963	10.5523	10.5758	5.85885	10.5641	0.850476	5e-05	0.000186859	chr4:103422485-103538459	4790	nuclear factor kappa B subunit 1
NOP56	45.6421	49.1872	92.0218	90.2327	47.4146	85.4922	0.850459	0.0004	0.0013124	chr20:2633177-2639039	10528	NOP56 ribonucleoprotein
TTC1	28.4376	25.4552	47.2889	49.8532	26.9464	48.571	0.850003	5e-05	0.000186859	chr5:159436106-159492552	7265	tetratricopeptide repeat domain 1
PGAM1	197.543	203.562	335.585	386.308	200.552	360.947	0.847807	5e-05	0.000186859	chr10:99186026-99193198	5223	phosphoglycerate mutase 1
RALB	36.2049	34.038	61.7671	64.6084	35.1215	63.1878	0.847292	5e-05	0.000186859	chr2:121010413-121052286	5899	RAS like proto-oncogene B
SUPT4H1	61.6446	55.6394	97.105	113.806	58.642	105.455	0.846625	5e-05	0.000186859	chr17:56378587-56494931	6827	SPT4 homolog, DSIF elongation factor subunit
POLR2M	7.59841	6.33667	12.0651	12.9775	6.96754	12.5213	0.845662	5e-05	0.000186859	chr15:57884101-58009755	81488	RNA polymerase II subunit M
CLDND1	11.6353	9.54541	22.7927	15.2198	10.5904	19.0063	0.843721	5e-05	0.000186859	chr3:98234316-98241910	56650	claudin domain containing 1
DCAF6	10.1027	10.584	21.5236	15.6006	10.3434	18.5621	0.843652	0.00555	0.0145783	chr1:167885912-168045083	55827	DDB1 and CUL4 associated factor 6
NUSAP1	7.91154	9.23032	13.1354	11.592	5.8365	10.4738	0.843605	0.01415	0.0336563	chr15:41624891-41673248	51203	nucleolar and spindle associated protein 1
SQSTM1	167.231	172.488	276.461	332.835	169.86	304.648	0.842799	5e-05	0.000186859	chr5:179224597-179285840	8878	sequestosome 1
UNC13D	22.5217	21.3142	36.3556	42.1977	21.918	39.2766	0.841557	5e-05	0.000186859	chr17:73823307-73840798	201294	unc-13 homolog D
ACADM	13.5779	12.3892	26.7162	19.8075	12.9836	23.2619	0.841277	5e-05	0.000186859	chr1:76190031-76229363	34	acyl-CoA dehydrogenase medium chain
ZC3H3	13.1611	13.9039	22.7052	25.7841	13.5325	24.2446	0.841237	5e-05	0.000186859	chr8:144519824-144623620	23144	zinc finger CCCH-type containing 3
COA7	10.6761	10.5874	19.511	18.5447	10.6318	19.0278	0.83973	5e-05	0.000186859	chr1:53152013-53164038	65260	cytochrome c oxidase assembly factor 7 (putative)
TUBA1C	274.506	259.381	458.836	495.941	266.943	477.388	0.838629	5e-05	0.000186859	chr12:49621708-49667121	84790	tubulin alpha 1c
SUZ12	11.9795	10.647	20.2547	20.2009	11.3133	20.2278	0.838327	5e-05	0.000186859	chr17:30264043-30328057	23512	SUZ12 polycomb repressive complex 2 subunit
INO80C	13.3442	12.3895	21.7481	24.2248	12.8668	22.9864	0.837126	0.0003	0.00100221	chr18:33048290-33077955	125476	INO80 complex subunit C
BLCAP	32.162	30.7293	59.3473	52.9836	31.4457	56.1655	0.836822	5e-05	0.000186859	chr20:36145818-36156333	10904	BLCAP apoptosis inducing factor
NVL	8.40442	7.35061	12.4811	15.6451	7.87751	14.0631	0.836105	5e-05	0.000186859	chr1:224407314-224517891	4931	nuclear VCP like
DYNC1LI2	18.442	14.8384	35.5091	23.8652	16.6402	29.6872	0.835165	5e-05	0.000186859	chr16:66754798-66785525	1783	dynein cytoplasmic 1 light intermediate chain 2
ADAM10	12.931	11.5433	23.1645	20.4966	12.2372	21.8306	0.835079	5e-05	0.000186859	chr15:58887402-59042177	102	ADAM metallopeptidase domain 10
FIP1L1	8.79351	11.6393	12.758	11.6564	6.72601	11.9947	0.834578	0.00755	0.0191521	chr4:54243819-54326103	81608	factor interacting with PAPOLA and CPSF1
DGUOK	23.2222	27.1497	25.7034	27.9876	15.0574	26.8455	0.83421	0.00175	0.00511338	chr2:74153952-74208566	1716	deoxyguanosine kinase
HERPUD1	18.3728	16.9382	33.5519	29.3717	17.6555	31.4618	0.833485	0.0001	0.000360411	chr16:56966001-56977793	9709	homocysteine inducible ER protein with ubiquitin like domain 1
PGRMC1	53.7586	51.5692	96.1598	91.4412	52.6639	93.8005	0.832781	5e-05	0.000186859	chrX:118370207-118378429	10857	progesterone receptor membrane component 1
ANKRD40	11.2305	11.8923	21.6187	19.5638	11.5614	20.5912	0.832718	5e-05	0.000186859	chr17:48770550-48785270	91369	ankyrin repeat domain 40
WDR4	10.0568	10.1364	15.9767	19.9632	10.0966	17.9699	0.831716	0.0064	0.016533	chr21:44263189-44299699	10785	WD repeat domain 4
CYB5D1	6.93245	6.71475	12.2403	12.0441	6.8236	12.1422	0.831429	0.00025	0.000848025	chr17:7760002-7765600	124637	cytochrome b5 domain containing 1
BAG5	6.50035	7.26615	11.4905	12.9978	6.88325	12.2442	0.830934	0.00025	0.000848025	chr14:104022880-104029151	9529	BCL2 associated athanogene 5
SEC61G	442.631	383.395	761.502	707.537	413.013	734.519	0.830613	5e-05	0.000186859	chr7:54819939-54826939	23480	SEC61 translocon gamma subunit
NAA35	13.8364	14.2876	25.8029	24.1966	14.062	24.9998	0.830112	5e-05	0.000186859	chr9:88556056-88637217	60560	N(alpha)-acetyltransferase 35, NatC auxiliary subunit
RUVBL2	127.007	142.023	207.292	270.802	134.515	239.047	0.829532	5e-05	0.000186859	chr19:49497155-49519182	10856	RuvB like AAA ATPase 2
MAPK8IP1	6.16623	6.84323	8.75661	14.3508	6.50473	11.5537	0.828795	5e-05	0.000186859	chr11:45907046-45928016	9479	mitogen-activated protein kinase 8 interacting protein 1
CAMTA1	30.0953	31.6394	60.2932	49.2879	30.8674	54.7905	0.827845	0.0002	0.000688785	chr1:6845383-7829766	23261	calmodulin binding transcription activator 1
NGRN	41.4674	44.2318	70.5927	81.5002	42.8496	76.0465	0.8276	0.00045	0.00146459	chr15:90773476-90815443	51335	neugrin, neurite outgrowth associated
NFYC	13.1963	13.5165	24.7301	22.669	13.3564	23.6996	0.827329	5e-05	0.000186859	chr1:41154751-41237275	4802	nuclear transcription factor Y subunit gamma
FLII	45.9223	50.8252	81.9923	89.5837	48.3738	85.788	0.826551	5e-05	0.000186859	chr17:18128935-18162230	2314	FLII actin remodeling protein
WBP11	28.6483	28.8345	48.3955	53.4212	28.7414	50.9083	0.82477	5e-05	0.000186859	chr12:14939411-14956401	51729	WW domain binding protein 11
TMEM109	53.2083	56.2448	90.1812	103.627	54.7266	96.9042	0.824318	5e-05	0.000186859	chr11:60681370-60690915	79073	transmembrane protein 109
GUK1	99.7783	136.093	171.599	245.833	117.936	208.716	0.823539	0.0003	0.00100221	chr1:228327784-228336655	2987	guanylate kinase 1
APEX1	111.478	109.268	192.808	197.503	110.373	195.156	0.822236	5e-05	0.000186859	chr14:20923289-20925931	328	apurinic/apyrimidinic endodeoxyribonuclease 1
HNRNPC	42.4654	41.6625	56.9936	57.0265	28.5084	50.3954	0.821904	0.00965	0.0239314	chr14:21677295-21737638	3183	heterogeneous nuclear ribonucleoprotein C
APPL1	10.3595	9.73989	17.9324	17.5906	10.0497	17.7615	0.8216	5e-05	0.000186859	chr3:57261764-57326710	26060	adaptor protein, phosphotyrosine interacting with PH domain and leucine zipper 1
TAF12	19.0299	16.5659	32.3835	30.448	17.7979	31.4157	0.819781	5e-05	0.000186859	chr1:28929608-28969604	6883	TATA-box binding protein associated factor 12
INPP4B	19.7098	19.4735	34.9651	34.1985	19.5917	34.5818	0.819772	5e-05	0.000186859	chr4:142949181-143767604	8821	inositol polyphosphate-4-phosphatase type II B
UXT	78.7004	74.8373	117.412	153.4	76.7689	135.406	0.818697	5e-05	0.000186859	chrX:47511190-47519510	8409	ubiquitously expressed prefoldin like chaperone
JAK1	16.3135	15.0446	27.297	27.9954	15.679	27.6462	0.818245	5e-05	0.000186859	chr1:65210777-65432187	3716	Janus kinase 1
PEX3	6.38878	6.10658	12.6872	9.32504	6.24768	11.0061	0.816912	0.0001	0.000360411	chr6:143771917-143811751	8504	peroxisomal biogenesis factor 3
VDAC2	103.391	106.138	174.409	194.605	104.764	184.507	0.816526	5e-05	0.000186859	chr10:76969911-76991207	7417	voltage dependent anion channel 2
RPPH1	163.465	22.4808	301.748	25.6227	92.973	163.685	0.816041	0.00705	0.0180035	chr14:20811229-20811570	85495	ribonuclease P RNA component H1
TOP3A	9.86693	9.28233	15.569	18.1217	9.57463	16.8453	0.815061	5e-05	0.000186859	chr17:18177234-18218321	7156	DNA topoisomerase III alpha
RDH11	32.6041	26.9362	54.1014	50.6384	29.7701	52.3699	0.814871	5e-05	0.000186859	chr14:68143518-68162510	51109	retinol dehydrogenase 11
TFAP2A	11.4898	9.12199	14.5317	10.2861	7.05403	12.4089	0.814855	0.0023	0.00657233	chr6:10396915-10419797	7020	transcription factor AP-2 alpha
GLOD4	51.2421	46.088	91.509	79.6851	48.665	85.5971	0.814676	5e-05	0.000186859	chr17:662548-695741	51031	glyoxalase domain containing 4
WDR81	6.87881	7.51092	12.1824	13.1218	7.19486	12.6521	0.814335	5e-05	0.000186859	chr17:1619816-1641893	124997	WD repeat domain 81
CCNA2	20.0883	20.016	36.2737	34.2478	20.0521	35.2608	0.814309	0.00025	0.000848025	chr4:122722471-122745088	890	cyclin A2
ORMDL2	36.2127	36.8403	62.1027	66.3542	36.5265	64.2285	0.81427	0.00415	0.0112203	chr12:56211805-56236767	29095	ORMDL sphingolipid biosynthesis regulator 2
YWHAB	62.4554	53.1252	100.826	102.384	57.7903	101.605	0.814072	5e-05	0.000186859	chr20:43514239-43537175	7529	tyrosine 3-monooxygenase/tryptophan 5-monooxygenase activation protein beta
NOP14	17.5889	16.7683	28.384	31.9641	17.1786	30.1741	0.812697	0.0007	0.00219888	chr4:2937277-2965233	8602	NOP14 nucleolar protein
TMEM11	12.8181	14.4803	16.4883	22.184	11.0091	19.3362	0.812608	0.00505	0.0134106	chr17:21101262-21117908	8834	transmembrane protein 11
CTDSPL2	6.68467	5.81786	10.6778	11.2639	6.25126	10.9708	0.81145	5e-05	0.000186859	chr15:44719578-44819429	51496	CTD small phosphatase like 2
DDX19A	13.2096	12.1767	22.0238	22.519	12.6932	22.2714	0.811141	5e-05	0.000186859	chr16:70380823-70407281	55308	DEAD-box helicase 19A
DLAT	20.7985	18.4087	35.192	33.5966	19.6036	34.3943	0.81105	5e-05	0.000186859	chr11:111895537-111944895	1737	dihydrolipoamide S-acetyltransferase
RBBP8	7.3205	5.39152	10.609	11.6848	6.35601	11.1469	0.810455	0.0006	0.00190771	chr18:20513294-20606449	5932	RB binding protein 8, endonuclease
CYB5B	22.2477	22.1651	38.8099	39.0699	22.2064	38.9399	0.810273	5e-05	0.000186859	chr16:69458497-69500167	80777	cytochrome b5 type B
RPL7	2178.02	2052	3452.4	3961.73	2115.01	3707.06	0.809611	5e-05	0.000186859	chr8:74202873-74205869	6129	ribosomal protein L7
PICALM	20.3472	18.4064	36.5287	31.3927	19.3768	33.9607	0.809539	0.0014	0.00416369	chr11:85668213-85780923	8301	phosphatidylinositol binding clathrin assembly protein
CCT6A	99.0907	89.1001	171.001	158.727	94.0954	164.864	0.809081	5e-05	0.000186859	chr7:56119377-56131682	908	chaperonin containing TCP1 subunit 6A
ARF1	186.027	175.336	294.957	338.179	180.681	316.568	0.809067	5e-05	0.000186859	chr1:228270360-228286913	375	ADP ribosylation factor 1
NUBP2	40.4332	43.6873	53.263	71.7278	25.9916	45.5386	0.809046	0.00605	0.0157333	chr16:1832923-1839192	10101	nucleotide binding protein 2
HM13	116.436	119.684	178.737	234.91	118.06	206.824	0.808886	5e-05	0.000186859	chr20:30102212-30161066	81502	histocompatibility minor 13
SFPQ	64.1908	60.8228	110.465	108.339	62.5068	109.402	0.807559	5e-05	0.000186859	chr1:35649200-35658743	6421	splicing factor proline and glutamine rich
EXOC2	10.3458	7.61087	15.823	15.6009	8.97835	15.712	0.807343	0.0003	0.00100221	chr6:485137-693141	55770	exocyst complex component 2
PELP1	48.4539	48.8713	80.1939	90.1221	48.6626	85.158	0.807329	5e-05	0.000186859	chr17:4574678-4608824	27043	proline, glutamate and leucine rich protein 1
RCL1	11.8625	10.4597	18.8669	20.1894	11.1611	19.5281	0.807077	5e-05	0.000186859	chr9:4792833-4861077	10171	RNA terminal phosphate cyclase like 1
CALCOCO1	10.1046	10.4323	17.3747	18.554	10.2685	17.9644	0.806918	5e-05	0.000186859	chr12:54104901-54121307	57658	calcium binding and coiled-coil domain 1
ERI3	12.9864	14.9829	13.8731	21.2716	9.72024	16.9858	0.805268	0.0065	0.0167542	chr1:44686741-44820951	79033	ERI1 exoribonuclease family member 3
CTU1	5.61322	7.13966	9.10604	13.1657	6.37644	11.1359	0.804394	0.0007	0.00219888	chr19:51600862-51611647	90353	cytosolic thiouridylase subunit 1
SHPK	9.97314	10.1953	16.0339	19.1819	10.0842	17.6079	0.804127	5e-05	0.000186859	chr17:3468739-3539616	23729	sedoheptulokinase
TEX261	24.3526	23.3059	42.9279	40.2812	23.8292	41.6045	0.804008	5e-05	0.000186859	chr2:71213067-71222001	113419	testis expressed 261
STK24	16.1537	16.6883	27.9463	29.3915	16.421	28.6689	0.80394	5e-05	0.000186859	chr13:99102452-99229405	8428	serine/threonine kinase 24
GTF3C5	40.5416	40.6703	61.2487	80.5008	40.6059	70.8747	0.803581	5e-05	0.000186859	chr9:135906061-135933890	9328	general transcription factor IIIC subunit 5
MCM6	29.9401	27.5751	53.5158	46.8339	28.7576	50.1749	0.803022	5e-05	0.000186859	chr2:136597195-136634047	4175	minichromosome maintenance complex component 6
BRMS1	52.8878	55.5359	81.1897	107.893	54.2118	94.5413	0.802337	5e-05	0.000186859	chr11:66104803-66112582	25855	BRMS1 transcriptional repressor and anoikis regulator
DDX3X	33.757	30.3657	63.3061	48.5083	32.0614	55.9072	0.802198	0.00025	0.000848025	chrX:41192560-41223725	1654	DEAD-box helicase 3 X-linked
RNF25	18.3983	18.5875	30.4715	33.9484	18.4929	32.21	0.800538	0.0026	0.00735962	chr2:219528586-219567440	64320	ring finger protein 25
CHMP1A	74.5278	73.1891	113.587	143.589	73.8584	128.588	0.799921	5e-05	0.000186859	chr16:89710838-89736866	5119	charged multivesicular body protein 1A
IPO11	10.0522	9.3111	17.135	16.5232	9.68163	16.8291	0.797635	5e-05	0.000186859	chr5:61708572-61924416	51194	importin 11
NXF1	25.1687	23.1655	42.476	41.5273	24.1671	42.0017	0.797402	0.0011	0.00333039	chr11:62559597-62572964	10482	nuclear RNA export factor 1
UBE2F	7.4606	6.38895	12.1634	11.9018	6.92478	12.0326	0.797108	0.0028	0.00787183	chr2:238875586-239008054	140739	ubiquitin conjugating enzyme E2 F (putative)
CDCA3	6.32594	5.33819	10.2311	10.036	5.83206	10.1336	0.797062	0.00205	0.00592192	chr12:6950017-6961230	83461	cell division cycle associated 3
GRWD1	29.4779	34.7944	49.2709	62.3959	32.1361	55.8334	0.796932	5e-05	0.000186859	chr19:48949029-48957164	83743	glutamate rich WD repeat containing 1
PPAN	39.4413	42.0816	67.5242	74.0556	40.7615	70.7899	0.796337	0.02065	0.0471006	chr19:10216898-10230599	56342	peter pan homolog
EZH2	19.6396	18.646	34.7391	31.7455	19.1428	33.2423	0.796221	0.0002	0.000688785	chr7:148504463-148581441	2146	enhancer of zeste 2 polycomb repressive complex 2 subunit
RBM3	50.7177	43.7278	84.0893	79.826	47.2227	81.9576	0.795397	5e-05	0.000186859	chrX:48432740-48439553	5935	RNA binding motif protein 3
YEATS2	7.88449	7.2261	13.5568	12.6681	7.55529	13.1125	0.795378	5e-05	0.000186859	chr3:183415605-183530413	55689	YEATS domain containing 2
UBE2S	112.594	141.285	187.169	253.176	126.939	220.172	0.794495	5e-05	0.000186859	chr19:55912649-55919325	27338	ubiquitin conjugating enzyme E2 S
C12orf29	7.0631	4.90896	11.0072	9.74546	5.98603	10.3763	0.793625	0.00765	0.0193859	chr12:88429267-88535993	91298	chromosome 12 open reading frame 29
MRPL21	177.769	164.365	269.283	323.607	171.067	296.445	0.793202	5e-05	0.000186859	chr11:68658745-68671303	219927	mitochondrial ribosomal protein L21
RRP9	36.1792	44.6267	63.3048	76.7057	40.4029	70.0052	0.793002	5e-05	0.000186859	chr3:51967441-51975957	9136	ribosomal RNA processing 9, U3 small nucleolar RNA binding protein
IQGAP1	31.9337	29.5635	55.7648	50.7323	30.7486	53.2486	0.792222	5e-05	0.000186859	chr15:90931472-91045475	8826	IQ motif containing GTPase activating protein 1
RAB4A	10.9448	9.34423	16.6256	18.5064	10.1445	17.566	0.792083	5e-05	0.000186859	chr1:229406808-229441640	5867	RAB4A, member RAS oncogene family
ADCK2	16.2037	17.1472	24.1348	33.596	16.6754	28.8654	0.791617	5e-05	0.000186859	chr7:140372952-140394908	90956	aarF domain containing kinase 2
GOSR2	14.192	13.2206	24.973	22.461	13.7063	23.717	0.791085	5e-05	0.000186859	chr17:45000485-45018733	9570	golgi SNAP receptor complex member 2
MECR	6.09273	6.74447	10.4634	11.7454	6.4186	11.1044	0.790801	0.0003	0.00100221	chr1:29519168-29557470	51102	mitochondrial trans-2-enoyl-CoA reductase
ETS2	11.5635	11.3289	19.8043	19.7448	11.4462	19.7746	0.788777	5e-05	0.000186859	chr21:40177230-40196878	2114	ETS proto-oncogene 2, transcription factor
BZW2	45.6215	44.7531	77.0608	79.0592	45.1873	78.06	0.788666	5e-05	0.000186859	chr7:16685758-16746148	28969	basic leucine zipper and W2 domains 2
TRAPPC5	98.2904	91.9911	151.866	176.494	95.1408	164.18	0.78714	0.0002	0.000688785	chr19:7745706-7747748	126003	trafficking protein particle complex 5
GPN2	18.2095	21.4099	30.4542	37.8806	19.8097	34.1674	0.786414	5e-05	0.000186859	chr1:27205872-27216869	54707	GPN-loop GTPase 2
TPI1	502.834	538.929	771.033	1025.08	520.881	898.056	0.785851	5e-05	0.000186859	chr12:6976583-6982521	7167	triosephosphate isomerase 1
KEAP1	23.7067	24.8665	39.6062	44.024	24.2866	41.8151	0.783862	5e-05	0.000186859	chr19:10596795-10614054	9817	kelch like ECH associated protein 1
CHAF1B	12.0917	11.0353	18.9312	20.8785	11.5635	19.9049	0.783536	5e-05	0.000186859	chr21:37757688-37789125	8208	chromatin assembly factor 1 subunit B
EXT2	15.3614	16.945	25.1714	30.4356	16.1532	27.8035	0.783443	5e-05	0.000186859	chr11:44117098-44266980	2132	exostosin glycosyltransferase 2
DNTTIP2	9.98645	10.4717	18.0441	17.1558	10.2291	17.5999	0.782897	0.0001	0.000360411	chr1:94335013-94344762	30836	deoxynucleotidyltransferase terminal interacting protein 2
ATF4	132.186	133.502	220.612	236.502	132.844	228.557	0.78282	5e-05	0.000186859	chr22:39916563-39918691	468	activating transcription factor 4
WDR74	64.9949	69.4588	106.57	124.723	67.2268	115.647	0.782614	5e-05	0.000186859	chr11:62600382-62607628	54663	WD repeat domain 74
ERLIN1	13.2891	12.6266	21.6406	22.926	12.9578	22.2833	0.782138	5e-05	0.000186859	chr10:101909846-101945814	10613	ER lipid raft associated 1
SIVA1	164.731	167.241	258.656	312.095	165.986	285.376	0.781801	5e-05	0.000186859	chr14:105219469-105225996	10572	SIVA1 apoptosis inducing factor
TMEM184C	11.0283	10.2927	19.5458	17.0973	10.6605	18.3215	0.781264	5e-05	0.000186859	chr4:148538538-148556672	55751	transmembrane protein 184C
MZT1	13.271	13.7712	24.9493	21.5227	13.5211	23.236	0.781149	0.01175	0.0284805	chr13:73282494-73590591	440145	mitotic spindle organizing protein 1
CENPK	9.44413	7.52808	16.1664	12.9885	8.4861	14.5775	0.780565	0.00345	0.00950391	chr5:64813592-64858995	64105	centromere protein K
DUSP12	16.7257	17.066	29.4274	28.6094	16.8958	29.0184	0.780299	5e-05	0.000186859	chr1:161719557-161726954	11266	dual specificity phosphatase 12
TSNAX	10.8335	9.06697	18.7214	15.4389	9.95021	17.0801	0.779521	5e-05	0.000186859	chr1:231664398-232177019	7257	translin associated factor X
MTERF4	6.35783	6.51892	10.4909	11.5817	6.43838	11.0363	0.777486	0.01025	0.0252207	chr2:241938254-242041747	130916	mitochondrial transcription termination factor 4
SF1	20.0458	18.9996	34.1089	32.7335	19.5227	33.4212	0.775611	0.00395	0.0107337	chr11:64532075-64546316	7536	splicing factor 1
MRPL51	159.602	180.17	279.121	302.469	169.886	290.795	0.775434	5e-05	0.000186859	chr12:6601315-6602471	51258	mitochondrial ribosomal protein L51
ZFYVE26	7.27078	7.2203	13.0532	11.7404	7.24554	12.3968	0.774806	5e-05	0.000186859	chr14:68213236-68283306	23503	zinc finger FYVE-type containing 26
ZNF593	54.0193	57.0186	85.2925	104.612	55.519	94.9522	0.77422	0.0001	0.000360411	chr1:26496387-26497364	51042	zinc finger protein 593
AP1M1	30.7212	36.414	50.7095	64.1079	33.5676	57.4087	0.774201	5e-05	0.000186859	chr19:16308664-16346156	8907	adaptor related protein complex 1 subunit mu 1
ZFR	19.9426	19.9581	34.78	33.4572	19.9503	34.1186	0.774147	5e-05	0.000186859	chr5:32354455-32444844	51663	zinc finger RNA binding protein
SNX3	33.0123	36.4421	57.8496	60.9202	34.7272	59.3849	0.774029	5e-05	0.000186859	chr6:108532420-108582464	8724	sorting nexin 3
PTPN2	14.571	14.0259	23.7563	25.1127	14.2984	24.4345	0.773064	0.00025	0.000848025	chr18:12785476-12884334	5771	protein tyrosine phosphatase non-receptor type 2
PSEN1	7.41373	6.77992	13.0949	11.159	7.09683	12.127	0.772974	0.0004	0.0013124	chr14:73603142-73690399	5663	presenilin 1
TRIP13	24.6738	23.7842	41.781	40.9568	24.229	41.3689	0.771815	5e-05	0.000186859	chr5:892968-918164	9319	thyroid hormone receptor interactor 13
FAF2	26.4341	25.624	43.1574	45.713	26.0291	44.4352	0.77158	5e-05	0.000186859	chr5:175875355-175937075	23197	Fas associated factor family member 2
DUSP11	14.7761	14.1897	23.3451	26.0664	14.4829	24.7057	0.770491	5e-05	0.000186859	chr2:73989324-74007284	8446	dual specificity phosphatase 11
ECI1	73.1918	81.2998	107.359	156.122	77.2458	131.74	0.770166	5e-05	0.000186859	chr16:2289872-2301602	1632	enoyl-CoA delta isomerase 1
GTF2B	8.9197	9.04037	17.5004	13.1171	8.98004	15.3087	0.769562	0.0003	0.00100221	chr1:89318320-89357301	2959	general transcription factor IIB
BAIAP2	11.96	10.6402	16.6911	18.6149	7.64904	13.0384	0.769412	0.0111	0.0270505	chr17:79008946-79156964	10458	BAR/IMD domain containing adaptor protein 2
PSMA7	351.783	363.389	560.595	658.02	357.586	609.307	0.768881	5e-05	0.000186859	chr20:60711782-60718514	5688	proteasome 20S subunit alpha 7
SEC63	11.3956	9.22505	19.9822	15.1111	10.3103	17.5466	0.767104	5e-05	0.000186859	chr6:108188959-108279482	11231	SEC63 homolog, protein translocation regulator
NCOA2	6.57189	5.56693	11.3132	9.3305	6.06941	10.3218	0.766071	5e-05	0.000186859	chr8:71024266-71316020	10499	nuclear receptor coactivator 2
IFI35	11.431	11.3493	17.4765	21.2359	11.3902	19.3562	0.765008	0.00045	0.00146459	chr17:41158741-41166476	3430	interferon induced protein 35
THOC1	9.10203	8.78011	16.4663	13.9205	8.94107	15.1934	0.764922	5e-05	0.000186859	chr18:214519-268059	9984	THO complex 1
GTPBP3	8.06951	9.10839	14.9193	13.1376	8.25976	14.0285	0.764186	0.0188	0.0433596	chr19:17445790-17453540	84705	GTP binding protein 3, mitochondrial
COLGALT1	31.4974	31.5977	52.0077	55.1018	31.5476	53.5547	0.763486	5e-05	0.000186859	chr19:17666510-17693965	79709	collagen beta(1-O)galactosyltransferase 1
EXOC5	11.4806	9.86557	19.2094	17.012	10.6731	18.1107	0.762861	5e-05	0.000186859	chr14:57669193-57756797	10640	exocyst complex component 5
CPOX	9.00149	8.02996	15.1903	13.7026	8.51573	14.4465	0.762516	5e-05	0.000186859	chr3:98298289-98312455	1371	coproporphyrinogen oxidase
ITGB3BP	7.71813	7.58852	11.8852	14.0726	7.65332	12.9789	0.76201	0.00505	0.0134106	chr1:63906440-63988944	23421	integrin subunit beta 3 binding protein
SPAG9	9.25139	8.92026	16.6564	14.1599	9.08583	15.4082	0.762006	0.00035	0.00115812	chr17:49039534-49198226	9043	sperm associated antigen 9
COMMD5	18.1738	17.812	27.9458	33.0775	17.9929	30.5117	0.761931	0.00065	0.00205287	chr8:146075550-146078963	28991	COMM domain containing 5
BASP1	61.4427	74.3951	104.983	125.294	67.9189	115.139	0.761486	5e-05	0.000186859	chr5:17130136-17276954	10409	brain abundant membrane attached signal protein 1
SLC35F5	12.8747	11.7302	22.5024	19.1855	12.3024	20.8439	0.760684	5e-05	0.000186859	chr2:114470368-114514400	80255	solute carrier family 35 member F5
RNMT	7.67897	6.25276	12.5257	11.0655	6.96586	11.7956	0.759875	0.0001	0.000360411	chr18:13726703-13764554	8731	RNA guanine-7 methyltransferase
AGTRAP	20.8381	21.1284	32.768	38.2598	20.9833	35.5139	0.759144	0.0025	0.00709884	chr1:11796141-11810828	57085	angiotensin II receptor associated protein
SLC25A32	17.0447	14.4087	27.5069	25.7125	15.7267	26.6097	0.758738	0.01695	0.039548	chr8:104410865-104455680	81034	solute carrier family 25 member 32
NOP58	43.7866	40.7432	73.9727	69.0285	42.2649	71.5006	0.758496	5e-05	0.000186859	chr2:203130514-203168384	51602	NOP58 ribonucleoprotein
INSIG2	8.60349	7.02762	15.1296	11.3083	7.81555	13.2189	0.758187	5e-05	0.000186859	chr2:118846049-118867597	51141	insulin induced gene 2
ARHGEF2	6.6168	6.34673	9.69572	12.2179	6.48177	10.9568	0.757368	0.0021	0.00604523	chr1:155916629-155948336	9181	Rho/Rac guanine nucleotide exchange factor 2
PHB	164.88	141.118	232.827	284.193	152.999	258.51	0.756697	5e-05	0.000186859	chr17:47481409-47492267	5245	prohibitin
STIP1	127.214	151.517	210.323	260.318	139.365	235.32	0.755758	5e-05	0.000186859	chr11:63952743-63972020	10963	stress induced phosphoprotein 1
NT5C3B	26.7037	29.816	41.0767	54.2703	28.2599	47.6735	0.754433	5e-05	0.000186859	chr17:39981333-39992523	115024	5'-nucleotidase, cytosolic IIIB
SLC39A3	20.6604	19.7211	29.6833	38.392	20.1908	34.0376	0.753435	0.00025	0.000848025	chr19:2732522-2740074	29985	solute carrier family 39 member 3
ZHX1	7.16943	5.55813	12.1077	9.32505	6.36378	10.7164	0.751858	0.0039	0.0106153	chr8:124232195-124287781	11244	zinc fingers and homeoboxes 1
SNHG1	83.7096	61.5027	145.804	98.6888	72.6062	122.246	0.751629	5e-05	0.000186859	chr11:62619459-62623360	23642	small nucleolar RNA host gene 1
CFLAR	11.0672	9.2695	17.336	16.9031	10.1684	17.1195	0.751554	0.0204	0.0466162	chr2:201980876-202037411	8837	CASP8 and FADD like apoptosis regulator
MSH2	24.5901	21.2196	41.788	35.315	22.9048	38.5515	0.751136	5e-05	0.000186859	chr2:47630205-47710367	4436	mutS homolog 2
IFRD2	45.1332	46.8356	70.8421	83.8761	45.9844	77.3591	0.750426	5e-05	0.000186859	chr3:50316457-50330026	7866	interferon related developmental regulator 2
SGPP1	13.4132	9.80311	20.8244	18.2244	11.6081	19.5244	0.750139	5e-05	0.000186859	chr14:64150934-64194756	81537	sphingosine-1-phosphate phosphatase 1
SLC25A3	511.121	481.571	831.846	835.477	496.346	833.662	0.748116	5e-05	0.000186859	chr12:98987402-98995778	5250	solute carrier family 25 member 3
UBL7	23.3387	22.0964	27.1089	38.694	19.6054	32.9015	0.746899	0.01805	0.0418732	chr15:74738317-74753529	84993	ubiquitin like 7
NCL	197.082	223.28	349.132	356.02	210.181	352.576	0.7463	5e-05	0.000186859	chr2:232319458-232329205	4691	nucleolin
FXR1	11.7939	9.03273	15.6451	13.56	6.56375	11.0072	0.74585	0.0065	0.0167542	chr3:180630233-180700539	8087	FMR1 autosomal homolog 1
MED22	17.8263	18.2257	30.7483	29.6913	18.026	30.2198	0.745418	5e-05	0.000186859	chr9:136207750-136215011	6837	mediator complex subunit 22
COPRS	33.0662	37.594	50.1545	68.117	35.3301	59.1358	0.743134	5e-05	0.000186859	chr17:30178883-30186326	55352	coordinator of PRMT5 and differentiation stimulator
PSMD9	30.8707	29.4638	51.5625	49.4114	30.1673	50.4869	0.742927	5e-05	0.000186859	chr12:122326636-122355771	5715	proteasome 26S subunit, non-ATPase 9
BRAP	7.93373	7.93657	13.6918	12.8644	7.93515	13.2781	0.742716	0.0001	0.000360411	chr12:112079949-112123800	8315	BRCA1 associated protein
EEF1D	295.848	319.67	437.453	592.307	307.759	514.88	0.742435	0.0004	0.0013124	chr8:144661866-144679845	1936	eukaryotic translation elongation factor 1 delta
MRPS9	48.8648	51.0034	83.9181	83.0768	49.9341	83.4974	0.741706	5e-05	0.000186859	chr2:105552698-105719402	64965	mitochondrial ribosomal protein S9
AQR	7.5349	7.6487	13.4941	11.8904	7.5918	12.6922	0.741434	5e-05	0.000186859	chr15:35148551-35261995	9716	aquarius intron-binding spliceosomal factor
FBXO21	11.2767	11.4318	18.8907	19.0605	11.3542	18.9756	0.740915	0.0003	0.00100221	chr12:117581584-117628300	23014	F-box protein 21
ARMCX6	15.3662	11.6999	22.5184	22.7011	13.533	22.6098	0.740464	0.0123	0.0296542	chrX:100870107-100872991	54470	armadillo repeat containing X-linked 6
UCK1	16.3901	17.0733	26.8779	29.0196	16.7317	27.9487	0.7402	0.00415	0.0112203	chr9:134378288-134406662	83549	uridine-cytidine kinase 1
MRPS2	56.6493	59.8134	86.4279	108.106	58.2313	97.2669	0.740153	5e-05	0.000186859	chr9:138392476-138398293	51116	mitochondrial ribosomal protein S2
ADIPOR2	22.8911	23.552	39.2682	38.2679	23.2216	38.768	0.739403	5e-05	0.000186859	chr12:1800246-1897845	79602	adiponectin receptor 2
YIPF5	11.4535	8.43129	16.4471	16.7474	9.94241	16.5973	0.739277	0.0001	0.000360411	chr5:143537722-143550278	81555	Yip1 domain family member 5
DYNLL1	235.576	259.638	370.909	455.501	247.607	413.205	0.738807	5e-05	0.000186859	chr12:120907659-120936298	8655	dynein light chain LC8-type 1
RMDN3	15.4224	17.0364	27.5238	26.6282	16.2294	27.076	0.738405	5e-05	0.000186859	chr15:41028085-41047458	55177	regulator of microtubule dynamics 3
MICALL1	15.6395	16.7639	25.9871	28.0559	16.2017	27.0215	0.737965	5e-05	0.000186859	chr22:38302154-38338465	85377	MICAL like 1
BRD7	14.0693	16.6798	27.4123	23.8683	15.3745	25.6403	0.737871	0.0013	0.00388961	chr16:50352928-50402845	29117	bromodomain containing 7
HNRNPU	36.8409	37.2387	67.17	56.3733	37.0398	61.7716	0.73787	0.0004	0.0013124	chr1:245013601-245027827	3192	heterogeneous nuclear ribonucleoprotein U
TAB2	10.4687	10.7477	19.5133	15.8497	10.6082	17.6815	0.737059	5e-05	0.000186859	chr6:149539059-149732749	23118	TGF-beta activated kinase 1 (MAP3K7) binding protein 2
TBL3	37.2665	36.2977	55.347	67.2601	36.7821	61.3036	0.736967	5e-05	0.000186859	chr16:2022063-2028751	10607	transducin beta like 3
SF3B5	103.041	107.242	153.312	196.798	105.141	175.055	0.735478	0.00015	0.000525066	chr6:144416017-144416754	83443	splicing factor 3b subunit 5
SRC	12.661	12.1439	19.1219	22.1372	12.4025	20.6295	0.734085	5e-05	0.000186859	chr20:35973087-36033835	6714	SRC proto-oncogene, non-receptor tyrosine kinase
SFXN3	6.43106	6.12767	9.99669	10.8519	6.27937	10.4243	0.731257	5e-05	0.000186859	chr10:102790995-102800998	81855	sideroflexin 3
HOMER3	21.4522	25.7169	33.7797	44.5084	23.5846	39.1441	0.730952	0.0001	0.000360411	chr19:19040009-19052041	9454	homer scaffold protein 3
RPUSD1	38.1128	41.0444	57.7591	73.563	39.5786	65.6611	0.730318	5e-05	0.000186859	chr16:834973-838383	113000	RNA pseudouridine synthase domain containing 1
RNF4	16.4746	15.5509	24.6039	28.4921	16.0128	26.548	0.72938	5e-05	0.000186859	chr4:2470794-2517586	6047	ring finger protein 4
PITPNA	19.346	20.6939	31.0989	35.2683	20.02	33.1836	0.729031	5e-05	0.000186859	chr17:1420212-1466110	5306	phosphatidylinositol transfer protein alpha
CHST12	6.48387	10.5637	11.7404	16.4924	8.5238	14.1164	0.727803	0.00925	0.0230373	chr7:2443194-2474216	55501	carbohydrate sulfotransferase 12
FAM207A	56.9816	51.9647	71.289	109.122	54.4731	90.2052	0.727667	5e-05	0.000186859	chr21:46359954-46396888	85395	family with sequence similarity 207 member A
NOL10	9.4848	8.88217	14.8147	15.5751	9.18348	15.1949	0.726476	5e-05	0.000186859	chr2:10710891-10830113	79954	nucleolar protein 10
ARCN1	60.6542	55.8262	100.473	92.1825	58.2402	96.328	0.72594	5e-05	0.000186859	chr11:118443101-118473747	372	archain 1
UQCRC1	128.54	127.164	190.38	232.277	127.852	211.329	0.725016	5e-05	0.000186859	chr3:48636431-48647098	7384	ubiquinol-cytochrome c reductase core protein 1
EED	17.483	14.2283	27.9776	24.4266	15.8556	26.2021	0.724685	5e-05	0.000186859	chr11:85955805-85989785	8726	embryonic ectoderm development
TMEM120B	9.00095	7.42032	13.0655	14.0616	8.21063	13.5635	0.724167	0.00185	0.00537864	chr12:122150657-122231594	144404	transmembrane protein 120B
DNAJB12	10.908	9.83647	16.9528	17.2994	10.3723	17.1261	0.723468	0.0004	0.0013124	chr10:74092587-74114907	54788	DnaJ heat shock protein family (Hsp40) member B12
MRGBP	31.8783	39.047	53.518	63.5293	35.4627	58.5237	0.722719	5e-05	0.000186859	chr20:61427804-61431945	55257	MRG domain binding protein
UBE2D3	14.9391	14.2188	27.3366	22.7417	14.5789	24.0458	0.721901	0.0131	0.0314074	chr4:103698193-103790050	7323	ubiquitin conjugating enzyme E2 D3
BNIP3L	8.87176	9.50074	16.1438	14.1516	9.18625	15.1477	0.721548	5e-05	0.000186859	chr8:26240522-26270644	665	BCL2 interacting protein 3 like
COPS3	43.2014	43.2585	67.4037	75.1282	43.23	71.266	0.721181	5e-05	0.000186859	chr17:17149937-17184617	8533	COP9 signalosome subunit 3
SNX12	28.1946	24.0979	41.2735	44.8883	26.1462	43.0809	0.720445	0.0001	0.000360411	chrX:70279096-70293276	29934	sorting nexin 12
KLHL21	8.27968	8.45517	12.6828	14.8879	8.36742	13.7853	0.720279	0.0001	0.000360411	chr1:6650783-6662958	9903	kelch like family member 21
ENY2	29.6206	26.0756	48.4859	43.2094	27.8481	45.8476	0.719267	5e-05	0.000186859	chr8:110346551-110358189	56943	ENY2 transcription and export complex 2 subunit
ADPRHL2	13.007	14.7247	20.9968	24.6334	13.8659	22.8151	0.718452	0.00025	0.000848025	chr1:36554452-36559533	54936	ADP-ribosylhydrolase like 2
RIOK3	11.0932	10.0782	18.2095	16.6078	10.5857	17.4087	0.717683	5e-05	0.000186859	chr18:21032786-21063099	8780	RIO kinase 3
ZNHIT2	17.1251	21.0047	28.8159	33.8829	19.0649	31.3494	0.71752	0.00065	0.00205287	chr11:64883874-64885210	741	zinc finger HIT-type containing 2
CLPB	12.1421	13.2985	18.0121	23.8185	12.7203	20.9153	0.717425	0.00015	0.000525066	chr11:72003469-72145724	81570	ClpB homolog, mitochondrial AAA ATPase chaperonin
HP1BP3	21.5646	20.039	38.2576	30.1361	20.8018	34.1968	0.717151	5e-05	0.000186859	chr1:21069170-21113181	50809	heterochromatin protein 1 binding protein 3
RIOK1	11.5105	10.2433	19.8008	15.9603	10.8769	17.8805	0.717122	0.0001	0.000360411	chr6:7390061-7418270	83732	RIO kinase 1
CAB39	11.3334	11.0253	19.8461	16.8984	11.1793	18.3723	0.716693	5e-05	0.000186859	chr2:231577556-231685790	51719	calcium binding protein 39
ARHGEF19	8.31102	8.98691	13.7613	14.6386	8.64896	14.2	0.715288	0.00015	0.000525066	chr1:16524598-16539104	128272	Rho guanine nucleotide exchange factor 19
FOPNL	19.5989	16.2142	31.398	27.3817	17.9066	29.3898	0.714827	5e-05	0.000186859	chr16:15959576-15982447	123811	FGFR1OP N-terminal like
TIMM17A	36.8682	34.3776	59.1575	57.7394	35.6229	58.4484	0.714359	5e-05	0.000186859	chr1:201924618-201939789	10440	translocase of inner mitochondrial membrane 17A
GPR108	26.9184	27.4933	40.7174	48.5272	27.2059	44.6223	0.713847	0.00015	0.000525066	chr19:6729924-6737633	56927	G protein-coupled receptor 108
RPA1	49.9998	50.0578	81.9381	82.1564	50.0288	82.0473	0.713696	5e-05	0.000186859	chr17:1733272-1802848	6117	replication protein A1
TCP1	92.3911	82.5346	149.77	137.004	87.4628	143.387	0.713174	0.0003	0.00100221	chr6:160181290-160210735	6950	t-complex 1
NCS1	13.3012	13.572	19.6876	24.3539	13.4366	22.0207	0.712697	5e-05	0.000186859	chr9:132934856-132999583	23413	neuronal calcium sensor 1
AK2	19.7708	15.9998	26.7251	28.0308	15.8886	26.0355	0.712486	0.00515	0.0136341	chr1:33473540-33502512	204	adenylate kinase 2
GDI2	152.384	135.329	232.994	238.151	143.857	235.572	0.71154	5e-05	0.000186859	chr10:5807185-5855512	2665	GDP dissociation inhibitor 2
RFT1	7.76038	7.60597	11.7924	13.3692	7.68318	12.5808	0.711449	0.00015	0.000525066	chr3:53122500-53164470	91869	RFT1 homolog
SCOC	19.7566	18.8864	34.1242	29.1446	19.3215	31.6344	0.711288	0.0003	0.00100221	chr4:141178439-141303710	60592	short coiled-coil protein
FBXO34	8.93462	7.86071	14.7087	12.7893	8.39767	13.749	0.711264	0.0002	0.000688785	chr14:55738020-55820329	55030	F-box protein 34
RHEB	62.3993	51.2402	102.624	83.4226	56.8197	93.0233	0.7112	5e-05	0.000186859	chr7:151163097-151217010	6009	Ras homolog, mTORC1 binding
RANBP2	12.1466	11.0831	21.3105	16.7138	11.6149	19.0121	0.710945	5e-05	0.000186859	chr2:109335936-109402267	5903	RAN binding protein 2
TRAF2	16.3151	16.1791	23.8726	29.294	16.2471	26.5833	0.710338	5e-05	0.000186859	chr9:139780964-139821067	7186	TNF receptor associated factor 2
RFC5	25.9792	23.5708	40.9078	40.1519	24.775	40.5298	0.710099	5e-05	0.000186859	chr12:118454505-118470042	5985	replication factor C subunit 5
UQCC1	13.72	14.9362	21.0763	25.7749	14.3281	23.4256	0.709239	5e-05	0.000186859	chr20:33890368-33999945	55245	ubiquinol-cytochrome c reductase complex assembly factor 1
CCDC34	7.96489	9.28923	14.5797	13.6289	8.62706	14.1043	0.709193	0.00055	0.00175832	chr11:27360060-27384795	91057	coiled-coil domain containing 34
GTF3C4	11.7221	10.3143	17.5411	18.4844	11.0182	18.0127	0.709127	0.0008	0.00248389	chr9:135469675-135565470	9329	general transcription factor IIIC subunit 4
DAD1	209.85	212.362	312.6	377.486	211.106	345.043	0.708806	5e-05	0.000186859	chr14:23033806-23058143	1603	defender against cell death 1
SCAND1	76.5942	71.8797	106.857	135.638	74.2369	121.247	0.707743	5e-05	0.000186859	chr20:34541538-34543281	51282	SCAN domain containing 1
PNPLA6	11.2716	13.3204	14.8643	19.9443	10.6624	17.4043	0.706918	0.00465	0.01245	chr19:7599037-7626653	10908	patatin like phospholipase domain containing 6
COX11	13.2711	13.265	22.4876	26.6705	11.988	19.5564	0.706055	0.01575	0.0370357	chr17:52978051-53046064	1353	cytochrome c oxidase copper chaperone COX11
COPB1	28.366	24.2787	46.7389	39.12	26.3223	42.9295	0.705681	0.00095	0.0029136	chr11:14479048-14521441	1315	coatomer protein complex subunit beta 1
LTV1	13.7708	13.2967	24.6946	19.421	13.5337	22.0578	0.704729	0.0001	0.000360411	chr6:144164507-144184943	84946	LTV1 ribosome biogenesis factor
NAGA	13.3966	14.2577	19.586	25.4852	13.8272	22.5356	0.704695	0.0002	0.000688785	chr22:42454337-42466846	4668	alpha-N-acetylgalactosaminidase
TMPO	32.4026	32.724	54.6499	51.7672	32.5633	53.052	0.704162	0.00185	0.00537864	chr12:98906750-98944157	7112	thymopoietin
CCDC85C	18.7967	20.0094	28.2319	34.9803	19.403	31.6061	0.703921	0.00305	0.00849759	chr14:99947738-100070727	317762	coiled-coil domain containing 85C
RALY	25.4144	29.2885	37.6544	51.4226	27.3515	44.5385	0.703437	0.00055	0.00175832	chr20:32580293-32670991	22913	RALY heterogeneous nuclear ribonucleoprotein
NIFK	28.6457	29.8593	48.5541	46.6562	29.2525	47.6051	0.702559	5e-05	0.000186859	chr2:122407229-122494503	84365	nucleolar protein interacting with the FHA domain of MKI67
ELP3	6.6972	7.03189	10.6291	11.6965	6.86455	11.1628	0.701464	0.00035	0.00115812	chr8:27947747-28048669	55140	elongator acetyltransferase complex subunit 3
AAMDC	31.0926	30.5303	45.3029	54.878	30.8115	50.0905	0.701069	0.00555	0.0145783	chr11:77532207-77583398	28971	adipogenesis associated Mth938 domain containing
VAC14	21.8576	23.6853	34.0638	39.9094	22.7715	36.9866	0.699776	5e-05	0.000186859	chr16:70721341-70835061	55697	VAC14 component of PIKFYVE complex
COMMD8	12.2704	9.08211	17.954	16.7187	10.6763	17.3363	0.699391	0.00075	0.00233964	chr4:47452810-47465676	54951	COMM domain containing 8
BCCIP	30.534	39.5899	55.5074	58.3569	35.062	56.9322	0.699337	0.0121	0.0292431	chr10:127512103-127569884	56647	BRCA2 and CDKN1A interacting protein
ARIH2	9.17008	10.3835	17.0146	14.7324	9.77678	15.8735	0.699188	5e-05	0.000186859	chr3:48955220-49022971	10425	ariadne RBR E3 ubiquitin protein ligase 2
FUBP3	49.6292	44.2392	79.8309	72.566	46.9342	76.1985	0.699121	5e-05	0.000186859	chr9:133454959-133513739	8939	far upstream element binding protein 3
E2F1	20.2253	20.9481	31.4564	35.379	20.5867	33.4177	0.698902	5e-05	0.000186859	chr20:32263291-32274210	1869	E2F transcription factor 1
RANGAP1	53.885	57.0549	82.77	97.1448	55.47	89.9574	0.697535	5e-05	0.000186859	chr22:41640780-41682255	5905	Ran GTPase activating protein 1
CLSTN3	8.73949	8.62128	14.3802	13.7672	8.68038	14.0737	0.697172	0.00015	0.000525066	chr12:7282966-7311530	9746	calsyntenin 3
ACD	19.9427	20.1209	28.9543	35.9957	20.0318	32.475	0.697035	0.0001	0.000360411	chr16:67679029-67694718	65057	ACD shelterin complex subunit and telomerase recruitment factor
RPN1	102.33	111.961	161.663	185.579	107.146	173.621	0.696367	5e-05	0.000186859	chr3:128338812-128369719	6184	ribophorin I
C4orf3	20.2339	15.9337	34.238	24.3528	18.0838	29.2954	0.695979	5e-05	0.000186859	chr4:120217573-120225600	401152	chromosome 4 open reading frame 3
FBXW11	11.6766	9.9682	18.3617	16.7005	10.8224	17.5311	0.695894	0.00275	0.00774663	chr5:171288555-171433877	23291	F-box and WD repeat domain containing 11
ACAT1	25.4629	21.3944	41.7413	34.1204	23.4286	37.9308	0.6951	5e-05	0.000186859	chr11:107992257-108018891	38	acetyl-CoA acetyltransferase 1
KLHL7	13.2448	11.107	20.2207	19.2043	12.1759	19.7125	0.695083	0.0135	0.0322611	chr7:23145352-23215038	55975	kelch like family member 7
TSPO	220.026	234.237	321.311	414.086	227.131	367.698	0.694995	0.00015	0.000525066	chr22:43547519-43559248	706	translocator protein
TOMM34	23.2748	25.8574	37.5929	41.8803	24.5661	39.7366	0.693801	5e-05	0.000186859	chr20:43570770-43589114	10953	translocase of outer mitochondrial membrane 34
EIF3M	108.875	87.3556	163.153	154.211	98.1153	158.682	0.693592	5e-05	0.000186859	chr11:32605312-32816204	10480	eukaryotic translation initiation factor 3 subunit M
MUS81	17.0283	15.7574	26.6416	26.3597	16.3928	26.5007	0.692965	0.0049	0.0130489	chr11:65627871-65640405	80198	MUS81 structure-specific endonuclease subunit
AMOTL1	6.97077	5.65961	10.5766	9.84033	6.31519	10.2085	0.692869	0.0008	0.00248389	chr11:94501507-94609918	154810	angiomotin like 1
PDHX	10.3165	10.7064	18.1891	15.7793	10.5114	16.9842	0.692235	0.0027	0.00761551	chr11:34903842-35017675	8050	pyruvate dehydrogenase complex component X
CUL3	7.11274	8.11061	13.2923	11.2936	7.61167	12.2929	0.691542	0.0004	0.0013124	chr2:225334866-225450114	8452	cullin 3
EXOSC4	63.3038	68.1047	89.4664	122.699	65.7042	106.082	0.691128	0.0001	0.000360411	chr8:145133521-145135551	54512	exosome component 4
ACTB	1391.03	1458.41	2133.97	2465.37	1424.72	2299.67	0.690748	0.0039	0.0106153	chr7:5566778-5570232	60	actin beta
VTA1	14.098	11.035	21.3172	19.2382	12.5665	20.2777	0.69031	5e-05	0.000186859	chr6:142468298-142542085	51534	vesicle trafficking 1
PGP	20.8462	21.2154	30.5902	37.2486	21.0308	33.9194	0.689607	0.0001	0.000360411	chr16:2261602-2264822	283871	phosphoglycolate phosphatase
CDK2	52.4679	51.9577	89.4656	78.9272	52.2128	84.1964	0.689354	5e-05	0.000186859	chr12:56360552-56366573	1017	cyclin dependent kinase 2
WDR18	56.239	57.5983	82.1033	101.368	56.9187	91.7356	0.68858	5e-05	0.000186859	chr19:984327-994569	57418	WD repeat domain 18
GART	24.9811	21.1616	37.7816	36.5634	23.0713	37.1725	0.688136	0.00025	0.000848025	chr21:34876237-34915198	2618	phosphoribosylglycinamide formyltransferase, phosphoribosylglycinamide synthetase, phosphoribosylaminoimidazole synthetase
ARHGAP10	12.7224	11.6184	17.4781	21.737	12.1704	19.6076	0.688036	0.0001	0.000360411	chr4:148653452-148993927	79658	Rho GTPase activating protein 10
STAU1	31.548	28.3113	48.2529	48.1516	29.9296	48.2022	0.687526	0.00095	0.0029136	chr20:47729875-47804904	6780	staufen double-stranded RNA binding protein 1
ADD1	21.6135	24.0314	34.7348	38.6735	22.8225	36.7042	0.685489	0.0001	0.000360411	chr4:2845583-2931802	118	adducin 1
SUPV3L1	11.0836	13.1726	19.9506	19.029	12.1281	19.4898	0.684371	0.0035	0.00963629	chr10:70939959-70968854	6832	Suv3 like RNA helicase
PKIG	13.4875	13.7562	18.1706	25.6058	13.6218	21.8882	0.684234	0.00295	0.00825842	chr20:43160421-43247678	11142	cAMP-dependent protein kinase inhibitor gamma
HMGXB3	16.552	15.9	26.1114	26.0259	16.226	26.0687	0.684007	0.00015	0.000525066	chr5:149372685-149432706	22993	HMG-box containing 3
B4GALNT1	7.72433	6.59239	9.97972	13.0195	7.15836	11.4996	0.683883	0.00405	0.0109829	chr12:58012187-58027022	2583	beta-1,4-N-acetyl-galactosaminyltransferase 1
DPH2	12.5431	13.8411	19.3801	22.9982	13.1921	21.1892	0.683652	0.0002	0.000688785	chr1:44435652-44439043	1802	diphthamide biosynthesis 2
NUP214	11.7417	11.8459	19.7542	18.1247	11.7938	18.9395	0.683366	5e-05	0.000186859	chr9:134000947-134110057	8021	nucleoporin 214
DDX56	41.5468	44.7681	60.6957	77.884	43.1574	69.2898	0.683035	5e-05	0.000186859	chr7:44605015-44614137	54606	DEAD-box helicase 56
MAP2K3	29.146	26.5988	40.4063	49.0905	27.8724	44.7484	0.682997	0.0009	0.00277268	chr17:21187967-21218551	5606	mitogen-activated protein kinase kinase 3
DDHD2	6.40624	7.00359	12.2659	9.25663	6.70491	10.7613	0.682559	0.0001	0.000360411	chr8:38089008-38120287	23259	DDHD domain containing 2
CD164	42.0605	34.1793	67.4296	54.9288	38.1199	61.1792	0.682497	0.0006	0.00190771	chr6:109687716-109703762	8763	CD164 molecule
DDX19B	14.2742	14.5296	21.7735	24.4307	14.4019	23.1021	0.681765	0.0015	0.0044345	chr16:70323669-70380650	11269	DEAD-box helicase 19B
MLEC	34.7134	34.0632	53.9966	56.2085	34.3883	55.1026	0.680201	5e-05	0.000186859	chr12:121124926-121139667	9761	malectin
GTF2F2	28.0466	27.2416	49.8829	38.681	27.6441	44.282	0.67975	5e-05	0.000186859	chr13:45694630-45858239	2963	general transcription factor IIF subunit 2
RILPL1	9.09478	8.73759	12.1147	16.4365	8.91618	14.2756	0.679052	0.00175	0.00511338	chr12:123942650-124018265	353116	Rab interacting lysosomal protein like 1
NUP50	14.4126	13.1161	24.4519	19.6225	13.7643	22.0372	0.679004	0.00025	0.000848025	chr22:45559725-45583890	10762	nucleoporin 50
MRPS7	73.9321	80.5256	116.5	130.734	77.2288	123.617	0.678667	0.0011	0.00333039	chr17:73232686-73267311	51081	mitochondrial ribosomal protein S7
TFAM	11.7492	10.6422	18.4547	17.3837	11.1957	17.9192	0.678567	0.00025	0.000848025	chr10:60144902-60158990	7019	transcription factor A, mitochondrial
YTHDF2	20.1704	18.5501	30.9336	31.0011	19.3602	30.9673	0.677652	5e-05	0.000186859	chr1:29063132-29096287	51441	YTH N6-methyladenosine RNA binding protein 2
GET4	54.0274	56.4647	81.7844	94.8596	55.2461	88.322	0.676902	5e-05	0.000186859	chr7:916190-936071	51608	guided entry of tail-anchored proteins factor 4
SLC9A1	13.5138	10.4218	18.7246	19.5277	11.9678	19.1262	0.676391	0.00025	0.000848025	chr1:27425299-27481621	6548	solute carrier family 9 member A1
APOBEC3B	9.72341	8.05931	13.1623	15.2471	8.89136	14.2047	0.675896	0.00185	0.00537864	chr22:39353526-39394225	9582	apolipoprotein B mRNA editing enzyme catalytic subunit 3B
NUP85	39.3562	34.562	60.449	57.6297	36.9591	59.0393	0.675746	0.00015	0.000525066	chr17:73201544-73231854	79902	nucleoporin 85
MRPL16	44.4737	45.1138	70.9348	72.1138	44.7937	71.5243	0.675137	0.0001	0.000360411	chr11:59573607-59578345	54948	mitochondrial ribosomal protein L16
KIF2A	8.28157	9.33716	14.5298	13.5775	8.80937	14.0537	0.673835	0.00805	0.0202881	chr5:61601988-61683011	3796	kinesin family member 2A
RPS15	2133.85	2302.58	2968.61	4107.09	2218.22	3537.85	0.67347	0.0001	0.000360411	chr19:1438362-1440492	6209	ribosomal protein S15
UBXN1	78.1127	92.9866	117.358	155.377	85.5497	136.367	0.672665	5e-05	0.000186859	chr11:62443969-62446589	51035	UBX domain protein 1
PSMB7	249.116	250.25	367.879	427.96	249.683	397.92	0.672381	0.0001	0.000360411	chr9:127115743-127177752	5695	proteasome 20S subunit beta 7
PEPD	36.7163	39.8934	51.6496	70.4279	38.3049	61.0388	0.672199	5e-05	0.000186859	chr19:33877854-34012799	5184	peptidase D
MRPL46	19.2262	22.2343	28.0235	38.0287	20.7303	33.0261	0.671869	0.00065	0.00205287	chr15:89002708-89010633	26589	mitochondrial ribosomal protein L46
ASH2L	12.6736	10.8673	16.8115	20.6844	11.7704	18.7479	0.671566	0.0011	0.00333039	chr8:37963010-37997598	9070	ASH2 like, histone lysine methyltransferase complex subunit
RUNDC1	6.62152	6.92766	10.727	10.8532	6.77459	10.7901	0.671507	0.0001	0.000360411	chr17:41132581-41145707	146923	RUN domain containing 1
ZNF787	25.476	30.925	35.8751	53.9135	28.2005	44.8943	0.670813	0.0003	0.00100221	chr19:56598728-56632742	126208	zinc finger protein 787
ZNF330	23.4544	20.2991	39.6385	29.9943	21.8767	34.8164	0.670369	5e-05	0.000186859	chr4:142142040-142155850	27309	zinc finger protein 330
FBXW5	38.503	41.5493	56.5573	70.8441	40.0261	63.7007	0.670366	0.0001	0.000360411	chr9:139834884-139839206	54461	F-box and WD repeat domain containing 5
MED14	7.09704	5.92999	11.4266	9.29472	6.51352	10.3607	0.669607	0.00015	0.000525066	chrX:40508794-40597953	9282	mediator complex subunit 14
DSCC1	13.0916	12.4462	21.5238	19.0671	12.7689	20.2955	0.668523	0.00045	0.00146459	chr8:120846180-120868170	79075	DNA replication and sister chromatid cohesion 1
LSM6	33.1393	24.5945	48.7437	43.0185	28.8669	45.8811	0.668484	0.00145	0.00429821	chr4:147096834-147111213	11157	LSM6 homolog, U6 small nuclear RNA and mRNA degradation associated
PLAA	7.54777	6.43628	12.479	9.74107	6.99202	11.1101	0.668084	0.0005	0.00161172	chr9:26903367-27062931	9373	phospholipase A2 activating protein
C4orf48	273.612	251.808	362.748	470.78	262.71	416.764	0.66576	0.0003	0.00100221	chr4:2043719-2045697	401115	chromosome 4 open reading frame 48
RALA	23.5497	20.5701	36.6219	33.3229	22.0599	34.9724	0.664789	0.0001	0.000360411	chr7:39663151-39747723	5898	RAS like proto-oncogene A
ZMYM4	7.44911	7.0349	11.9931	10.9658	7.242	11.4794	0.664592	5e-05	0.000186859	chr1:35734567-35887545	9202	zinc finger MYM-type containing 4
ROCK2	6.95509	6.80654	11.9927	9.79669	6.88082	10.8947	0.662976	5e-05	0.000186859	chr2:11321777-11484711	9475	Rho associated coiled-coil containing protein kinase 2
KIAA1191	32.4978	33.9922	47.7908	57.471	33.245	52.6309	0.662772	0.00075	0.00233964	chr5:175773063-175788810	57179	KIAA1191
[truncated: 1,964 more rows]
