# Supplementary material for: Integrated Chromatin Accessibility and Transcriptome Landscapes of Doxorubicin-Resistant Breast Cancer Cells
Source: Front Cell Dev Biol. 2021 Jul 30;9:708066. doi: 10.3389/fcell.2021.708066 (PMC8363264; doi:10.3389/fcell.2021.708066)
Supplement: Supplementary file 4 [file Table_3.XLSX]

## Sheet: MCF7_1 peaks 
Chr	Start	End	Peak_ID	-log10(P)
chr1	567186	568269	MCF7_1_peak_17	3851.1
chr13	110076375	110076785	MCF7_1_peak_12478	3099.37
chr1	566024	566810	MCF7_1_peak_16	2720.37
chr17	22020458	22021008	MCF7_1_peak_18490	2261.23
chr1	564608	565379	MCF7_1_peak_14	1884.8
chr1	121483968	121485512	MCF7_1_peak_2056	1344.67
chr5	79946907	79947510	MCF7_1_peak_36443	1179.2
chr17	58754541	58755432	MCF7_1_peak_19451	1067.88
chr1	569244	569686	MCF7_1_peak_18	1008.06
chr20	52739846	52740743	MCF7_1_peak_28199	1001.76
chr11	10530663	10531379	MCF7_1_peak_7044	896.244
chr7	45291478	45291805	MCF7_1_peak_42033	870.524
chr20	52421913	52423355	MCF7_1_peak_28169	651.391
chr20	52883795	52884717	MCF7_1_peak_28213	636.231
chr15	49912419	49913552	MCF7_1_peak_14798	616.757
chr20	49377736	49379390	MCF7_1_peak_28090	606.22
chr17	57183488	57184886	MCF7_1_peak_19357	601.811
chr17	56708456	56709631	MCF7_1_peak_19337	575.107
chr17	56735631	56737039	MCF7_1_peak_19340	504.295
chr21	9826823	9827647	MCF7_1_peak_28487	499.337
chr15	52580146	52581274	MCF7_1_peak_14958	474.181
chr17	59433761	59434604	MCF7_1_peak_19470	470.982
chr2	739915	740966	MCF7_1_peak_23180	466.058
chr17	57914448	57915443	MCF7_1_peak_19386	434.808
chr17	59940203	59941441	MCF7_1_peak_19505	430.915
chr20	49346961	49348769	MCF7_1_peak_28088	426.061
chr15	52970323	52972072	MCF7_1_peak_14978	407.366
chr7	94287061	94288036	MCF7_1_peak_42718	396.548
chr19	27731858	27732867	MCF7_1_peak_22010	395.029
chr17	59645569	59646674	MCF7_1_peak_19487	381.495
chr17	58676772	58678360	MCF7_1_peak_19444	372.902
chr15	53363941	53364795	MCF7_1_peak_14995	363.068
chr17	57922897	57923508	MCF7_1_peak_19389	362.385
chr1	149222837	149224731	MCF7_1_peak_2263	358.017
chr7	102130986	102131689	MCF7_1_peak_43014	350.499
chr20	52482434	52483147	MCF7_1_peak_28176	329.713
chr1	565640	565862	MCF7_1_peak_15	327.331
chr17	58468995	58470308	MCF7_1_peak_19432	325.991
chr7	102230244	102230815	MCF7_1_peak_43021	325.484
chr15	50716189	50717092	MCF7_1_peak_14850	319.976
chr20	49286645	49287615	MCF7_1_peak_28084	316.64
chr17	58602698	58604098	MCF7_1_peak_19438	315.139
chr1	569795	570060	MCF7_1_peak_19	314.994
chr1	144931888	144933151	MCF7_1_peak_2109	311.571
chr20	52684047	52684722	MCF7_1_peak_28192	311.503
chr20	46092984	46093873	MCF7_1_peak_27943	298.251
chr1	114354107	114355351	MCF7_1_peak_1864	293.212
chr7	108165828	108167222	MCF7_1_peak_43221	292.798
chr7	61968648	61969706	MCF7_1_peak_42150	284.918
chr3	167452274	167453658	MCF7_1_peak_32639	278.211
chr7	143533672	143534257	MCF7_1_peak_43874	275.926
chr17	57930511	57931082	MCF7_1_peak_19391	269.327
chr17	57969560	57971258	MCF7_1_peak_19396	269.037
chr20	49406839	49407712	MCF7_1_peak_28091	263.891
chr1	114447094	114448099	MCF7_1_peak_1866	263.773
chr20	46018441	46019267	MCF7_1_peak_27934	262.433
chr10	482235	483486	MCF7_1_peak_4530	260.177
chr7	105925211	105926192	MCF7_1_peak_43136	260.01
chr1	151253589	151255015	MCF7_1_peak_2372	256.447
chr8	110345995	110347039	MCF7_1_peak_45684	254.437
chr7	102328720	102329484	MCF7_1_peak_43028	248.691
chr16	84047416	84048319	MCF7_1_peak_17646	247.914
chr1	206137256	206138553	MCF7_1_peak_3823	240.854
chr1	115212240	115213367	MCF7_1_peak_1893	236.603
chr8	103250741	103252058	MCF7_1_peak_45536	233.363
chr7	102232824	102233548	MCF7_1_peak_43022	231.948
chr14	35015881	35017636	MCF7_1_peak_12852	231.139
chr3	195163366	195164242	MCF7_1_peak_33328	228.132
chr7	108209724	108211154	MCF7_1_peak_43222	227.895
chr1	148598043	148599021	MCF7_1_peak_2249	227.355
chr1	17222425	17223677	MCF7_1_peak_383	226.802
chr17	59470882	59471745	MCF7_1_peak_19471	222.24
chr5	134260104	134260412	MCF7_1_peak_37180	222.15
chr20	46130093	46131317	MCF7_1_peak_27946	221.388
chr8	93977670	93978617	MCF7_1_peak_45255	219.874
chr1	16839366	16840824	MCF7_1_peak_358	218.545
chr3	125634265	125635577	MCF7_1_peak_31829	218.258
chr7	100183131	100184397	MCF7_1_peak_42907	217.488
chr11	6255723	6256528	MCF7_1_peak_6942	216.959
chr20	52402597	52403732	MCF7_1_peak_28167	215.683
chr1	114888870	114889557	MCF7_1_peak_1879	215.559
chr3	129830196	129831490	MCF7_1_peak_31964	214.606
chr4	52683	54020	MCF7_1_peak_33459	212.847
chr1	151511830	151513116	MCF7_1_peak_2389	210.567
chr7	102388846	102390049	MCF7_1_peak_43030	210.054
chr14	35023879	35025636	MCF7_1_peak_12853	210.029
chr7	158750340	158751152	MCF7_1_peak_44201	209.405
chr20	52824066	52825471	MCF7_1_peak_28210	208.801
chr20	52765371	52766026	MCF7_1_peak_28203	207.308
chr1	201139581	201140654	MCF7_1_peak_3547	206.566
chr8	110551592	110552914	MCF7_1_peak_45688	206.157
chr3	64136344	64137225	MCF7_1_peak_31189	205.425
chr17	57923641	57924182	MCF7_1_peak_19390	203.733
chr7	112579541	112580522	MCF7_1_peak_43324	202.974
chr17	57232237	57233220	MCF7_1_peak_19359	202.902
chrY	59362937	59363502	MCF7_1_peak_49470	202.837
chr17	59312882	59313847	MCF7_1_peak_19464	202.151
chr1	143913057	143914346	MCF7_1_peak_2080	202.081
chr16	29465147	29466063	MCF7_1_peak_16764	201.631
chr20	52701223	52702243	MCF7_1_peak_28195	200.603
chr15	51057125	51058326	MCF7_1_peak_14858	200.382
chr1	150254107	150255336	MCF7_1_peak_2321	199.392
chrX	115004041	115005242	MCF7_1_peak_49043	197.234
chr17	57919847	57920862	MCF7_1_peak_19387	197.087
chr7	105172394	105173186	MCF7_1_peak_43098	196.791
chr5	134259721	134260017	MCF7_1_peak_37179	196.385
chr1	184723505	184724632	MCF7_1_peak_3291	195.327
chr7	143317211	143318175	MCF7_1_peak_43864	195.172
chr15	50295748	50296456	MCF7_1_peak_14819	194.979
chr3	75484174	75485215	MCF7_1_peak_31322	194.892
chr15	51146566	51147656	MCF7_1_peak_14867	194.47
chr20	52531889	52532684	MCF7_1_peak_28182	194.019
chr17	58155511	58157158	MCF7_1_peak_19406	191.043
chr14	64108040	64109292	MCF7_1_peak_13380	187.865
chr17	59527367	59528310	MCF7_1_peak_19477	187.785
chr3	172468156	172468918	MCF7_1_peak_32785	186.046
chr7	111846201	111847353	MCF7_1_peak_43297	184.779
chrX	155259926	155260502	MCF7_1_peak_49441	184.344
chr8	126441750	126442765	MCF7_1_peak_45987	183.617
chr1	17066543	17068412	MCF7_1_peak_379	183.049
chr1	207226032	207226976	MCF7_1_peak_3872	181.325
chr1	150533437	150534817	MCF7_1_peak_2331	180.987
chr7	100136106	100137182	MCF7_1_peak_42902	180.745
chr17	58041378	58042578	MCF7_1_peak_19399	180.58
chr5	177550680	177551802	MCF7_1_peak_38058	179.927
chr16	30204519	30205386	MCF7_1_peak_16811	179.745
chr20	52307723	52308552	MCF7_1_peak_28157	179.428
chr8	90995928	90997122	MCF7_1_peak_45213	179.323
chr8	12051517	12052524	MCF7_1_peak_44349	178.137
chr7	77427623	77428387	MCF7_1_peak_42439	175.848
chr17	58219270	58219809	MCF7_1_peak_19416	175.488
chr9	69710799	69711370	MCF7_1_peak_46946	175.171
chr15	52684298	52685223	MCF7_1_peak_14967	174.659
chr8	126009979	126011179	MCF7_1_peak_45975	174.428
chr12	133841430	133841984	MCF7_1_peak_11461	173.502
chr1	16991992	16993910	MCF7_1_peak_371	173.123
chr1	186344075	186345292	MCF7_1_peak_3329	173.014
chr1	201566710	201567435	MCF7_1_peak_3584	172.852
chr7	106808499	106809547	MCF7_1_peak_43164	172.203
chr1	150601522	150602606	MCF7_1_peak_2337	171.949
chr8	12293791	12294646	MCF7_1_peak_44353	171.894
chr20	52390098	52390927	MCF7_1_peak_28165	171.856
chr15	52283035	52284106	MCF7_1_peak_14938	171.829
chr3	131100092	131101137	MCF7_1_peak_31990	171.127
chr9	67320353	67321033	MCF7_1_peak_46929	169.732
chr1	207494327	207495378	MCF7_1_peak_3882	169.711
chr14	65006595	65007569	MCF7_1_peak_13405	169.488
chr12	83079520	83080957	MCF7_1_peak_10433	169.312
chr1	185125571	185126727	MCF7_1_peak_3302	168.965
chr1	152020068	152021225	MCF7_1_peak_2435	168.581
chr1	151762786	151763614	MCF7_1_peak_2408	168.138
chr8	128871743	128872698	MCF7_1_peak_46072	167.748
chr17	56594928	56596311	MCF7_1_peak_19330	167.092
chr3	15642870	15643842	MCF7_1_peak_30331	166.838
chr20	45948191	45949106	MCF7_1_peak_27924	166.291
chr20	49360785	49361469	MCF7_1_peak_28089	166.273
chr20	46121753	46123151	MCF7_1_peak_27945	164.863
chr7	97501076	97502053	MCF7_1_peak_42780	163.836
chr1	148760059	148760995	MCF7_1_peak_2253	163.546
chr17	59910860	59911296	MCF7_1_peak_19501	163.41
chr1	91852694	91853192	MCF7_1_peak_1548	162.95
chr3	9437822	9439297	MCF7_1_peak_30110	162.935
chr15	51177852	51178419	MCF7_1_peak_14869	162.902
chr15	52860134	52861719	MCF7_1_peak_14974	162.895
chr15	52263243	52264531	MCF7_1_peak_14936	162.778
chr10	42529207	42529684	MCF7_1_peak_5114	161.512
chr11	67572715	67573834	MCF7_1_peak_7941	161.063
chr17	61698857	61699867	MCF7_1_peak_19569	161.024
chr18	107791	109909	MCF7_1_peak_20246	160.943
chr2	133104471	133105243	MCF7_1_peak_25472	160.752
chr20	45988939	45989873	MCF7_1_peak_27929	159.617
chr17	56756295	56757416	MCF7_1_peak_19343	158.361
chr8	87520273	87521238	MCF7_1_peak_45146	158.322
chr8	101734257	101735131	MCF7_1_peak_45461	157.668
chr20	52237820	52238881	MCF7_1_peak_28150	157.193
chr7	97880914	97882008	MCF7_1_peak_42801	157.108
chr11	3443633	3444903	MCF7_1_peak_6898	156.81
chr8	104426797	104427843	MCF7_1_peak_45580	156.766
chr8	125384382	125385645	MCF7_1_peak_45952	156.692
chr1	148240772	148242480	MCF7_1_peak_2240	156.623
chr7	100825678	100826352	MCF7_1_peak_42952	156.454
chr3	150263733	150264926	MCF7_1_peak_32348	156.435
chr6	52368339	52369542	MCF7_1_peak_39507	156.096
chr12	53773152	53774037	MCF7_1_peak_9798	155.646
chr11	3818445	3819427	MCF7_1_peak_6910	155.524
chr3	11811954	11812960	MCF7_1_peak_30188	154.864
chr14	38064415	38065615	MCF7_1_peak_12916	154.743
chr5	9971	11857	MCF7_1_peak_35339	154.592
chr7	127291637	127292665	MCF7_1_peak_43512	154.467
chr17	59488775	59490218	MCF7_1_peak_19474	154.401
chr3	155571617	155572713	MCF7_1_peak_32461	154.006
chr11	71497722	71498651	MCF7_1_peak_8062	153.985
chr3	33481780	33482675	MCF7_1_peak_30614	153.38
chr7	100209510	100210252	MCF7_1_peak_42910	153.006
chr7	158497166	158497936	MCF7_1_peak_44187	153.002
chr18	46547781	46548515	MCF7_1_peak_20845	152.889
chr8	127569828	127571160	MCF7_1_peak_46025	152.708
chr14	53018887	53019661	MCF7_1_peak_13138	151.797
chr19	50269511	50270320	MCF7_1_peak_22830	151.596
chr17	56769587	56770543	MCF7_1_peak_19345	151.478
chr20	52209996	52211316	MCF7_1_peak_28149	151.33
chr9	130158711	130159804	MCF7_1_peak_47784	151.299
chr16	18812497	18813461	MCF7_1_peak_16522	150.805
chr1	148247481	148248501	MCF7_1_peak_2241	150.767
chr5	179125260	179126133	MCF7_1_peak_38102	150.727
chr15	51108076	51108901	MCF7_1_peak_14864	150.39
chr18	11980502	11981815	MCF7_1_peak_20414	149.832
chr5	23526813	23527870	MCF7_1_peak_35671	149.822
chr7	90893396	90894298	MCF7_1_peak_42636	149.523
chr2	62932280	62933160	MCF7_1_peak_24123	149.386
chr1	150848613	150849814	MCF7_1_peak_2342	149.3
chr8	92082131	92083043	MCF7_1_peak_45234	148.621
chr4	166248377	166249134	MCF7_1_peak_35089	148.37
chr2	70141336	70142386	MCF7_1_peak_24253	147.192
chr20	49341105	49341907	MCF7_1_peak_28087	146.554
chr1	148604067	148605114	MCF7_1_peak_2250	146.186
chr7	72649179	72650008	MCF7_1_peak_42263	145.843
chr14	99947123	99947865	MCF7_1_peak_14115	145.627
chr7	102714644	102715760	MCF7_1_peak_43036	145.417
chr16	5147667	5148749	MCF7_1_peak_16339	145.356
chr8	80996422	80997128	MCF7_1_peak_45042	145.353
chr15	52018504	52019224	MCF7_1_peak_14918	145.308
chr20	39969128	39969678	MCF7_1_peak_27761	145.192
chr18	3247097	3248142	MCF7_1_peak_20307	143.876
chr14	91526571	91527565	MCF7_1_peak_13922	143.59
chr1	160990460	160991744	MCF7_1_peak_2743	143.296
chr7	107531228	107532168	MCF7_1_peak_43189	142.806
chr2	64977795	64978871	MCF7_1_peak_24163	142.598
chr19	42772278	42773465	MCF7_1_peak_22422	142.572
chr8	102217586	102218729	MCF7_1_peak_45493	142.438
chr3	9772577	9773274	MCF7_1_peak_30118	142.22
chr14	50328823	50329834	MCF7_1_peak_13053	142.217
chr1	145382276	145383685	MCF7_1_peak_2135	141.65
chr14	74550845	74551724	MCF7_1_peak_13634	141.425
chr1	117602009	117603247	MCF7_1_peak_1970	141.226
chr7	112089962	112091361	MCF7_1_peak_43307	141.121
chr7	101499820	101500629	MCF7_1_peak_42986	140.924
chr22	29999121	29999759	MCF7_1_peak_29321	140.829
chr14	50052770	50053877	MCF7_1_peak_13039	140.739
chr7	104652844	104654687	MCF7_1_peak_43081	140.357
chr1	181086677	181087190	MCF7_1_peak_3190	140.14
chr5	151150862	151151718	MCF7_1_peak_37624	139.86
chr16	72042278	72043054	MCF7_1_peak_17380	139.755
chr16	81129482	81130702	MCF7_1_peak_17575	139.363
chr8	124428326	124429507	MCF7_1_peak_45916	139.36
chr6	62283942	62284252	MCF7_1_peak_39629	139.33
chr22	46431485	46432323	MCF7_1_peak_29862	138.51
chr7	148725359	148726376	MCF7_1_peak_43931	138.364
chr1	171750241	171750963	MCF7_1_peak_2965	138.321
chr6	52859927	52860851	MCF7_1_peak_39529	138.307
chr7	100887496	100888580	MCF7_1_peak_42957	138.158
chr15	52121642	52122677	MCF7_1_peak_14927	138.066
chr17	57784333	57785558	MCF7_1_peak_19380	137.9
chr11	82867256	82868389	MCF7_1_peak_8324	137.386
chr14	78082781	78083550	MCF7_1_peak_13763	137.35
chr7	105649755	105650513	MCF7_1_peak_43118	137.32
chr16	87594090	87594905	MCF7_1_peak_17780	137.212
chr17	19014958	19015965	MCF7_1_peak_18414	136.947
chr16	89556844	89557599	MCF7_1_peak_17881	136.849
chr8	124084568	124085428	MCF7_1_peak_45904	136.631
chr2	134399013	134399517	MCF7_1_peak_25487	136.228
chr1	201987442	201988557	MCF7_1_peak_3606	136.072
chr2	20251131	20252011	MCF7_1_peak_23451	136.072
chr1	172468651	172469370	MCF7_1_peak_2989	135.357
chr2	198317648	198318789	MCF7_1_peak_26318	135.172
chr3	136471115	136472058	MCF7_1_peak_32089	135.083
chr17	58220257	58220810	MCF7_1_peak_19417	134.98
chr16	22201667	22202824	MCF7_1_peak_16602	134.773
chr3	169939691	169941334	MCF7_1_peak_32698	134.282
chr1	169454764	169455589	MCF7_1_peak_2919	134.203
chr1	172501526	172502795	MCF7_1_peak_2990	134.178
chr19	12847573	12848184	MCF7_1_peak_21633	133.76
chr15	98503403	98504059	MCF7_1_peak_15985	133.718
chr1	150208311	150209075	MCF7_1_peak_2315	133.598
chr3	167812622	167814429	MCF7_1_peak_32648	133.562
chr7	7679927	7680702	MCF7_1_peak_41412	133.381
chr10	42527876	42528190	MCF7_1_peak_5113	133.308
chr8	125486345	125487577	MCF7_1_peak_45958	133.282
chr16	29480933	29481472	MCF7_1_peak_16768	133.062
chr3	37034208	37035396	MCF7_1_peak_30643	133.052
chr9	1050027	1050672	MCF7_1_peak_46515	132.953
chr5	177580708	177581454	MCF7_1_peak_38062	132.735
chr3	64172610	64173236	MCF7_1_peak_31194	132.547
chr7	76009116	76009947	MCF7_1_peak_42402	132.518
chr7	94463367	94464484	MCF7_1_peak_42721	132.437
chr5	32312919	32313937	MCF7_1_peak_35724	132.393
chr11	73881801	73882541	MCF7_1_peak_8153	132.114
chr11	66725638	66726405	MCF7_1_peak_7889	132.092
chr2	24299088	24299993	MCF7_1_peak_23510	132.027
chr2	127984098	127984925	MCF7_1_peak_25330	132
chr3	185826714	185827332	MCF7_1_peak_33065	131.993
chr9	66970955	66971506	MCF7_1_peak_46928	131.854
chr5	118604157	118604775	MCF7_1_peak_36907	131.831
chr12	95610944	95612208	MCF7_1_peak_10630	131.505
chr8	86132127	86133188	MCF7_1_peak_45113	131.468
chr7	33101772	33103027	MCF7_1_peak_41796	131.217
chr1	156426250	156427614	MCF7_1_peak_2628	131.074
chr2	86946875	86947651	MCF7_1_peak_24531	130.8
chr15	50978058	50979429	MCF7_1_peak_14856	130.764
chr1	151808956	151809852	MCF7_1_peak_2411	130.763
chr7	100449650	100450450	MCF7_1_peak_42924	130.581
chr7	86781274	86782282	MCF7_1_peak_42570	130.472
chr7	107592413	107593631	MCF7_1_peak_43190	130.362
chr15	50682837	50684052	MCF7_1_peak_14848	130.251
chr14	76127099	76128100	MCF7_1_peak_13697	130.217
chr7	149387701	149388515	MCF7_1_peak_43965	129.953
chr18	61034317	61035554	MCF7_1_peak_21047	129.9
chr11	66383609	66384850	MCF7_1_peak_7868	129.65
chr10	1094371	1095575	MCF7_1_peak_4551	129.469
chr16	30381773	30382628	MCF7_1_peak_16820	129.408
chr2	88926873	88927846	MCF7_1_peak_24593	129.349
chr12	122710158	122711134	MCF7_1_peak_11252	128.964
chr13	46709020	46709709	MCF7_1_peak_12033	128.844
chr15	65596985	65598212	MCF7_1_peak_15209	128.835
chr8	128680643	128681702	MCF7_1_peak_46056	128.748
chr5	145582760	145583626	MCF7_1_peak_37467	128.739
chr10	104677293	104678360	MCF7_1_peak_6260	128.088
chr3	27525704	27526601	MCF7_1_peak_30515	127.887
chr12	79940734	79941986	MCF7_1_peak_10379	127.843
chr1	145542443	145543270	MCF7_1_peak_2148	127.385
chr10	3214779	3215736	MCF7_1_peak_4576	127.266
chr12	133484735	133485643	MCF7_1_peak_11453	127.14
chr3	185303675	185304550	MCF7_1_peak_33047	126.908
chr19	55850465	55851332	MCF7_1_peak_23038	126.838
chr17	57937304	57937959	MCF7_1_peak_19394	126.811
chr16	72127198	72128122	MCF7_1_peak_17381	126.779
chr7	107383638	107384947	MCF7_1_peak_43184	126.601
chr14	36295259	36296177	MCF7_1_peak_12879	126.467
chr5	74632124	74633168	MCF7_1_peak_36335	126.212
chr11	62607607	62609311	MCF7_1_peak_7674	126.206
chr1	180136873	180137700	MCF7_1_peak_3159	126.1
chr2	112811735	112813251	MCF7_1_peak_25092	125.975
chr7	150725114	150726095	MCF7_1_peak_44008	125.568
chr16	75018745	75019359	MCF7_1_peak_17441	125.485
chr14	107280770	107281517	MCF7_1_peak_14379	125.419
chr12	72057009	72058399	MCF7_1_peak_10258	125.374
chr2	87303339	87304109	MCF7_1_peak_24540	125.319
chr12	109084955	109086043	MCF7_1_peak_10928	125.239
chr7	99933098	99934145	MCF7_1_peak_42892	124.886
chr18	60382053	60382798	MCF7_1_peak_21029	124.853
chr20	47236875	47237770	MCF7_1_peak_27995	124.83
chr3	135969002	135969706	MCF7_1_peak_32083	124.798
chr7	87849035	87850000	MCF7_1_peak_42598	124.635
chr14	77787066	77787902	MCF7_1_peak_13753	124.575
chr20	52556053	52556791	MCF7_1_peak_28184	124.573
chr1	159750273	159751160	MCF7_1_peak_2693	123.928
chr8	103424612	103425344	MCF7_1_peak_45540	123.296
chr19	48996029	48996921	MCF7_1_peak_22736	123.009
chr20	18487925	18488715	MCF7_1_peak_27307	122.966
chr7	107146512	107147658	MCF7_1_peak_43179	122.956
chr8	102504153	102505146	MCF7_1_peak_45515	122.721
chr2	101178409	101179960	MCF7_1_peak_24834	122.37
chr8	109455368	109456413	MCF7_1_peak_45665	122.266
chr8	90769777	90770983	MCF7_1_peak_45199	122.207
chr7	148982022	148983005	MCF7_1_peak_43945	122.151
chr12	75784676	75785327	MCF7_1_peak_10298	122.095
chr16	87823265	87824533	MCF7_1_peak_17792	121.769
chr17	39942180	39943500	MCF7_1_peak_18858	121.42
chr16	77224257	77225209	MCF7_1_peak_17498	121.361
chr1	115322770	115323638	MCF7_1_peak_1896	121.194
chr1	180600818	180601697	MCF7_1_peak_3177	121.045
chr1	249238419	249238947	MCF7_1_peak_4515	120.943
chr20	53264991	53266334	MCF7_1_peak_28226	120.903
chr12	53472587	53473830	MCF7_1_peak_9773	120.886
chr14	55239924	55240629	MCF7_1_peak_13187	120.786
chr1	202310500	202311422	MCF7_1_peak_3631	120.763
chr1	201449405	201450152	MCF7_1_peak_3575	120.719
chr15	54202276	54202956	MCF7_1_peak_15023	120.716
chr7	21466619	21467243	MCF7_1_peak_41557	120.631
chr16	28935509	28936791	MCF7_1_peak_16742	120.542
chr8	87353936	87354931	MCF7_1_peak_45143	120.516
chr15	53001909	53002807	MCF7_1_peak_14980	120.476
chr19	48972036	48973116	MCF7_1_peak_22734	120.456
chr7	92563059	92563838	MCF7_1_peak_42683	120.31
chr14	51422066	51422853	MCF7_1_peak_13104	119.844
chr3	129381626	129382388	MCF7_1_peak_31951	119.683
chr16	84537950	84538845	MCF7_1_peak_17668	119.435
chr3	156272443	156273258	MCF7_1_peak_32478	119.399
chr17	66453333	66454345	MCF7_1_peak_19738	119.334
chr1	202857581	202858518	MCF7_1_peak_3655	119.304
chr1	202895874	202896820	MCF7_1_peak_3656	119.286
chr5	139780196	139781515	MCF7_1_peak_37322	119.259
chr3	152878354	152880301	MCF7_1_peak_32408	119.247
chr7	6543120	6543967	MCF7_1_peak_41375	118.883
chr17	61850717	61851675	MCF7_1_peak_19578	118.807
chr3	141456760	141457658	MCF7_1_peak_32188	118.778
chr12	113658748	113659391	MCF7_1_peak_11059	118.32
chr14	81999840	82000626	MCF7_1_peak_13833	118.156
chr6	52149248	52149975	MCF7_1_peak_39503	118.088
chr20	46012566	46013326	MCF7_1_peak_27933	118.032
chr8	82644499	82645292	MCF7_1_peak_45093	117.98
chr12	80328368	80329433	MCF7_1_peak_10390	117.979
chr12	88535461	88536451	MCF7_1_peak_10482	117.963
chr7	86668987	86669763	MCF7_1_peak_42566	117.889
chr15	52209533	52210070	MCF7_1_peak_14932	117.878
chr20	46292334	46293185	MCF7_1_peak_27954	117.852
chr7	92157035	92158464	MCF7_1_peak_42669	117.741
chr13	20437510	20438395	MCF7_1_peak_11479	117.534
chr7	143534335	143534686	MCF7_1_peak_43875	117.474
chr14	53196421	53197446	MCF7_1_peak_13144	117.19
chr21	48118004	48118551	MCF7_1_peak_28983	117.022
chr7	112121802	112122532	MCF7_1_peak_43308	116.739
chr20	52480552	52482178	MCF7_1_peak_28175	116.605
chr7	99746130	99746699	MCF7_1_peak_42884	116.548
chr5	79783627	79784551	MCF7_1_peak_36440	116.533
chr2	243153654	243154164	MCF7_1_peak_27050	116.387
chr3	9791138	9792132	MCF7_1_peak_30119	116.374
chr14	39643888	39644565	MCF7_1_peak_12939	116.364
chr5	137667325	137667918	MCF7_1_peak_37245	116.277
chr16	30669146	30670437	MCF7_1_peak_16850	115.679
chr8	90913917	90914877	MCF7_1_peak_45210	115.659
chr1	120838261	120839050	MCF7_1_peak_2047	115.462
chr3	197281443	197282559	MCF7_1_peak_33425	115.447
chr8	124780056	124781331	MCF7_1_peak_45935	115.44
chr17	73284892	73285891	MCF7_1_peak_19876	115.156
chr2	131555045	131555890	MCF7_1_peak_25429	115.108
chr1	115299854	115300930	MCF7_1_peak_1895	114.891
chr3	182816754	182817650	MCF7_1_peak_32937	114.884
chr5	102455396	102456256	MCF7_1_peak_36711	114.82
chr15	53832737	53833554	MCF7_1_peak_15005	114.787
chr3	136580731	136581739	MCF7_1_peak_32092	114.618
chr20	52407413	52408127	MCF7_1_peak_28168	114.501
chr9	69262362	69262970	MCF7_1_peak_46942	114.45
chr19	19495980	19496782	MCF7_1_peak_21946	114.316
chr18	9474814	9475669	MCF7_1_peak_20362	114.114
chr12	46383741	46384865	MCF7_1_peak_9488	113.998
chr3	19988294	19989510	MCF7_1_peak_30407	113.843
chr1	115258907	115259966	MCF7_1_peak_1894	113.68
chr7	87505174	87506118	MCF7_1_peak_42591	113.377
chr3	196069944	196070722	MCF7_1_peak_33379	113.207
chr12	8395515	8396522	MCF7_1_peak_9098	113.067
chr12	50505386	50506201	MCF7_1_peak_9650	113.041
chr2	61765226	61766027	MCF7_1_peak_24096	113.016
chr14	59950403	59951533	MCF7_1_peak_13297	112.998
chr14	96000629	96001491	MCF7_1_peak_14051	112.884
chr1	145826379	145827342	MCF7_1_peak_2163	112.842
chr7	158622076	158622979	MCF7_1_peak_44197	112.8
chr1	150669488	150670289	MCF7_1_peak_2339	112.7
chr3	172428601	172429462	MCF7_1_peak_32783	112.632
chr11	51579352	51579732	MCF7_1_peak_7491	112.625
chr6	154664838	154665404	MCF7_1_peak_40448	112.581
chr3	5028281	5029115	MCF7_1_peak_30038	112.302
chr8	124286141	124287622	MCF7_1_peak_45912	111.962
chr11	75525465	75526733	MCF7_1_peak_8208	111.924
chr7	86974347	86975482	MCF7_1_peak_42577	111.632
chr15	51200018	51201650	MCF7_1_peak_14871	111.52
chr17	58108137	58108718	MCF7_1_peak_19404	111.299
chr5	89854237	89854962	MCF7_1_peak_36559	111.276
chr12	92539451	92540306	MCF7_1_peak_10565	111.17
chr4	52708789	52709660	MCF7_1_peak_33953	111.143
chr14	79745247	79746092	MCF7_1_peak_13788	111.098
chr7	110174354	110175169	MCF7_1_peak_43251	110.577
chr12	56367202	56367992	MCF7_1_peak_9883	110.432
chr15	52199622	52200124	MCF7_1_peak_14931	110.432
chr3	113415447	113416316	MCF7_1_peak_31621	110.043
chr7	72475919	72477032	MCF7_1_peak_42259	109.883
chr1	150487741	150489099	MCF7_1_peak_2328	109.82
chr5	43313246	43314030	MCF7_1_peak_35934	109.715
chr5	33440386	33441386	MCF7_1_peak_35748	109.706
chr19	18747040	18747840	MCF7_1_peak_21911	109.653
chr5	159546049	159547204	MCF7_1_peak_37749	109.588
chr4	9154212	9155184	MCF7_1_peak_33665	109.508
chr7	82329021	82329687	MCF7_1_peak_42513	109.357
chr2	64833452	64834481	MCF7_1_peak_24156	109.256
chr14	105956990	105957767	MCF7_1_peak_14328	109.152
chr3	64008161	64009414	MCF7_1_peak_31181	109
chr3	197463109	197464489	MCF7_1_peak_33437	108.84
chr22	36783891	36784690	MCF7_1_peak_29506	108.809
chr15	50548416	50548973	MCF7_1_peak_14842	108.752
chr11	68890111	68890886	MCF7_1_peak_7988	108.655
chr19	18632689	18633610	MCF7_1_peak_21903	108.585
chr19	39340544	39341620	MCF7_1_peak_22261	108.532
chr7	137686346	137687283	MCF7_1_peak_43727	108.46
chr3	17783449	17784760	MCF7_1_peak_30369	108.447
chr17	66324717	66325525	MCF7_1_peak_19731	108.412
chr7	150924161	150924799	MCF7_1_peak_44019	108.302
chr7	120590456	120591482	MCF7_1_peak_43438	108.268
chr5	114505121	114506473	MCF7_1_peak_36861	108.267
chr3	133291915	133292708	MCF7_1_peak_32028	108.223
chr7	44078511	44079253	MCF7_1_peak_41990	108.124
chr12	65283194	65284138	MCF7_1_peak_10093	107.993
chr14	20810851	20811857	MCF7_1_peak_12606	107.8
chr21	40554754	40555663	MCF7_1_peak_28732	107.703
chr14	58764484	58765689	MCF7_1_peak_13270	107.661
chr9	70856459	70857042	MCF7_1_peak_46959	107.579
chr7	134331228	134331783	MCF7_1_peak_43688	107.576
chr5	41903896	41904732	MCF7_1_peak_35901	107.416
chr6	5003470	5004505	MCF7_1_peak_38302	107.407
chr16	88298440	88298974	MCF7_1_peak_17815	107.401
chrX	16804161	16804727	MCF7_1_peak_48478	107.358
chr17	58114308	58115017	MCF7_1_peak_19405	107.353
chr1	203296196	203297384	MCF7_1_peak_3680	107.319
chr10	76585597	76586782	MCF7_1_peak_5673	107.317
chr12	79438723	79439686	MCF7_1_peak_10361	107.11
chr1	148000125	148001179	MCF7_1_peak_2234	107.052
chr3	194991504	194992731	MCF7_1_peak_33327	106.984
chr5	118603663	118604029	MCF7_1_peak_36906	106.956
chr7	36192180	36193244	MCF7_1_peak_41855	106.78
chr16	78133125	78134220	MCF7_1_peak_17525	106.701
chr6	7389509	7390506	MCF7_1_peak_38353	106.538
chr1	185665660	185666292	MCF7_1_peak_3313	106.374
chr5	176852840	176853780	MCF7_1_peak_38024	106.32
chr5	134263314	134263603	MCF7_1_peak_37183	106.311
chr8	95486798	95487901	MCF7_1_peak_45303	106.288
chr7	101252042	101252484	MCF7_1_peak_42979	106.169
chr12	49075498	49076534	MCF7_1_peak_9572	106.091
chr11	66405631	66406336	MCF7_1_peak_7869	106.01
chr14	66974161	66975333	MCF7_1_peak_13441	105.897
chr3	64142689	64143404	MCF7_1_peak_31190	105.613
chr1	202976066	202977050	MCF7_1_peak_3662	105.395
chr14	50086858	50088011	MCF7_1_peak_13041	105.385
chr3	20227371	20228141	MCF7_1_peak_30419	105.35
chr2	131099600	131100834	MCF7_1_peak_25410	105.258
chr10	131908618	131909971	MCF7_1_peak_6682	105.227
chr1	145476780	145477247	MCF7_1_peak_2144	105
chr20	56293457	56294096	MCF7_1_peak_28309	104.725
chr7	100895113	100896289	MCF7_1_peak_42958	104.628
chr19	14247309	14248167	MCF7_1_peak_21711	104.508
chr12	100660241	100661372	MCF7_1_peak_10733	104.114
chr14	45430780	45431739	MCF7_1_peak_12994	104.075
chr2	30369226	30369942	MCF7_1_peak_23666	104.053
chr7	74987857	74988964	MCF7_1_peak_42357	104.053
chr7	39988698	39989898	MCF7_1_peak_41919	104.038
chr1	146714562	146715163	MCF7_1_peak_2190	104.023
chr1	193090717	193091750	MCF7_1_peak_3406	103.988
chr18	3447852	3448645	MCF7_1_peak_20319	103.965
chr2	176032425	176033425	MCF7_1_peak_26032	103.943
chr2	114194961	114195989	MCF7_1_peak_25140	103.72
chr2	74685040	74685727	MCF7_1_peak_24379	103.7
chr3	194489739	194490470	MCF7_1_peak_33311	103.674
chr11	68227376	68228272	MCF7_1_peak_7966	103.63
chr6	20401404	20402196	MCF7_1_peak_38639	103.553
chr20	52961530	52962703	MCF7_1_peak_28217	103.428
chr1	193027677	193029340	MCF7_1_peak_3402	103.279
chr19	40476341	40477250	MCF7_1_peak_22317	103.26
chr1	147994100	147995017	MCF7_1_peak_2233	103.224
chr2	187636151	187637288	MCF7_1_peak_26164	103.214
chr3	151022653	151023510	MCF7_1_peak_32371	103.107
chr2	122288390	122289696	MCF7_1_peak_25277	103.096
chr7	25901732	25902576	MCF7_1_peak_41640	103.051
chr21	43916010	43916799	MCF7_1_peak_28838	102.996
chr15	50606257	50606940	MCF7_1_peak_14843	102.932
chr5	43120707	43122036	MCF7_1_peak_35930	102.834
chr20	39968639	39969044	MCF7_1_peak_27760	102.795
chr17	58192707	58193153	MCF7_1_peak_19411	102.697
chr8	95834938	95835953	MCF7_1_peak_45318	102.613
chr20	46067245	46068155	MCF7_1_peak_27939	102.495
chr7	4784518	4785182	MCF7_1_peak_41302	102.332
chr2	44394865	44396104	MCF7_1_peak_23884	102.269
chr3	135914799	135916126	MCF7_1_peak_32082	102.235
chr12	104323452	104324399	MCF7_1_peak_10801	102.141
chr11	62521191	62522026	MCF7_1_peak_7667	102.125
chr20	57186104	57186625	MCF7_1_peak_28331	101.978
chr13	50017976	50018979	MCF7_1_peak_12096	101.9
chr13	34116331	34117248	MCF7_1_peak_11811	101.895
chr20	45832771	45833416	MCF7_1_peak_27919	101.776
chr14	64009732	64010470	MCF7_1_peak_13377	101.407
chr3	121468026	121468995	MCF7_1_peak_31725	101.314
chr12	131708725	131709770	MCF7_1_peak_11390	101.272
chr20	55839236	55841982	MCF7_1_peak_28291	101.172
chr3	23957954	23959215	MCF7_1_peak_30461	101.134
chr15	53690161	53690795	MCF7_1_peak_15001	100.958
chr10	97453528	97454113	MCF7_1_peak_6022	100.872
chr16	29955142	29955960	MCF7_1_peak_16795	100.84
chr15	50646148	50648024	MCF7_1_peak_14846	100.703
chr7	100608772	100609766	MCF7_1_peak_42933	100.512
chr7	74572443	74573247	MCF7_1_peak_42351	100.464
chr7	102133655	102134355	MCF7_1_peak_43015	100.379
chr19	45393623	45394569	MCF7_1_peak_22518	100.342
chr2	163200266	163201004	MCF7_1_peak_25813	100.216
chr3	150320653	150321726	MCF7_1_peak_32349	100.081
chr12	110010935	110011689	MCF7_1_peak_10957	99.9406
chr1	147400294	147401194	MCF7_1_peak_2209	99.9331
chr12	51441512	51442253	MCF7_1_peak_9683	99.8303
chr5	137878525	137879549	MCF7_1_peak_37256	99.7234
chr1	115123706	115124564	MCF7_1_peak_1891	99.6192
chr8	101963982	101964955	MCF7_1_peak_45477	99.6092
chr3	105587287	105588496	MCF7_1_peak_31519	99.6073
chr7	97983418	97984540	MCF7_1_peak_42808	99.5505
chr14	74959660	74960554	MCF7_1_peak_13640	99.4808
chr17	57936827	57937128	MCF7_1_peak_19393	99.463
chr5	108083979	108085065	MCF7_1_peak_36771	99.413
chr2	676068	677783	MCF7_1_peak_23177	99.3496
chr20	21105923	21106856	MCF7_1_peak_27357	99.2956
chr5	86708044	86708994	MCF7_1_peak_36525	99.171
chr8	43092775	43093250	MCF7_1_peak_44753	99.1636
chr7	75368200	75369180	MCF7_1_peak_42368	99.1447
chr7	87856155	87856909	MCF7_1_peak_42599	99.1191
chr17	1619413	1620169	MCF7_1_peak_17960	98.9664
chr4	108641098	108641921	MCF7_1_peak_34467	98.8638
chr12	66562937	66564125	MCF7_1_peak_10121	98.8505
chr16	87812580	87813223	MCF7_1_peak_17791	98.6989
chr14	50778399	50779740	MCF7_1_peak_13075	98.6731
chr2	96657237	96658472	MCF7_1_peak_24708	98.6328
chr15	52623636	52624346	MCF7_1_peak_14961	98.6058
chr11	47788705	47789406	MCF7_1_peak_7468	98.5823
chr5	137089552	137090823	MCF7_1_peak_37226	98.5776
chr3	156391741	156392780	MCF7_1_peak_32481	98.5447
chr5	118406172	118407268	MCF7_1_peak_36904	98.4616
chr13	98085015	98085869	MCF7_1_peak_12396	98.3192
chr5	271083	271938	MCF7_1_peak_35353	98.3078
chr7	91762861	91764323	MCF7_1_peak_42659	98.2501
chr8	125550609	125551732	MCF7_1_peak_45962	98.2092
chr12	115121814	115122761	MCF7_1_peak_11075	98.1687
chr5	17951545	17952267	MCF7_1_peak_35627	98.1507
chr6	35299820	35300456	MCF7_1_peak_39086	98.1466
chr7	128864252	128865051	MCF7_1_peak_43562	98.0965
chr11	82996684	82997696	MCF7_1_peak_8329	98.0516
chr20	13975644	13976369	MCF7_1_peak_27238	97.949
chr12	67662349	67663616	MCF7_1_peak_10141	97.9325
chr7	74049769	74050853	MCF7_1_peak_42335	97.9146
chr16	81110183	81111250	MCF7_1_peak_17574	97.903
chr18	12947310	12948521	MCF7_1_peak_20452	97.8977
chr14	73392633	73393908	MCF7_1_peak_13597	97.8494
chr8	125212093	125212999	MCF7_1_peak_45947	97.7739
chr2	97523593	97524370	MCF7_1_peak_24748	97.7507
chr5	87956383	87957246	MCF7_1_peak_36537	97.7151
chr7	77325250	77325911	MCF7_1_peak_42433	97.5881
chr8	129188828	129189848	MCF7_1_peak_46092	97.3837
chr11	82782464	82783460	MCF7_1_peak_8322	97.2362
chr11	67007110	67007739	MCF7_1_peak_7898	97.2252
chr16	75681235	75682596	MCF7_1_peak_17486	97.2041
chrX	153606932	153607800	MCF7_1_peak_49403	97.1939
chr14	67707697	67708504	MCF7_1_peak_13449	97.0619
chr7	44075793	44076396	MCF7_1_peak_41989	97.0345
chr1	203830335	203831020	MCF7_1_peak_3697	96.9249
chr22	39101314	39102045	MCF7_1_peak_29603	96.9122
chr7	74202827	74203774	MCF7_1_peak_42338	96.8893
chr3	196668698	196670136	MCF7_1_peak_33402	96.8598
chr2	109149836	109150893	MCF7_1_peak_24981	96.8215
chr8	80941778	80942682	MCF7_1_peak_45039	96.7814
chr2	132439495	132440882	MCF7_1_peak_25460	96.7531
chr8	96145273	96146240	MCF7_1_peak_45336	96.7531
chr16	21512902	21513947	MCF7_1_peak_16579	96.6377
chr12	49504233	49504926	MCF7_1_peak_9595	96.6293
chr1	154946645	154947262	MCF7_1_peak_2541	96.6048
chr5	157158213	157158925	MCF7_1_peak_37700	96.5863
chr2	122494222	122494870	MCF7_1_peak_25284	96.5381
chr16	30441260	30441809	MCF7_1_peak_16829	96.5038
chr3	184278906	184279668	MCF7_1_peak_33012	96.4688
chr22	41032139	41033129	MCF7_1_peak_29668	96.455
chr8	87526446	87527367	MCF7_1_peak_45147	96.3116
chr22	29949273	29950265	MCF7_1_peak_29319	96.0244
chr15	65588354	65589237	MCF7_1_peak_15208	95.99
chr11	73308963	73309795	MCF7_1_peak_8130	95.9772
chr1	155579675	155580347	MCF7_1_peak_2582	95.9617
chr5	94982049	94983036	MCF7_1_peak_36613	95.8679
chr2	201827812	201828958	MCF7_1_peak_26378	95.6139
chr8	25315805	25316564	MCF7_1_peak_44509	95.6021
chr17	58450145	58450814	MCF7_1_peak_19430	95.6008
chr17	56494794	56495280	MCF7_1_peak_19328	95.5984
chr16	75339234	75339788	MCF7_1_peak_17467	95.5494
chr19	11485169	11485943	MCF7_1_peak_21575	95.5
chr16	75498195	75498968	MCF7_1_peak_17473	95.4493
chr8	79577886	79578987	MCF7_1_peak_45023	95.421
chr1	181088404	181089011	MCF7_1_peak_3191	95.3602
chr3	179280340	179281525	MCF7_1_peak_32889	95.3489
chr9	133587842	133588565	MCF7_1_peak_47938	95.2739
chr2	191184347	191184927	MCF7_1_peak_26211	95.1712
chr1	149832256	149833507	MCF7_1_peak_2294	95.1288
chr5	138060753	138061739	MCF7_1_peak_37266	95.1108
chr3	38065832	38066893	MCF7_1_peak_30665	95.0927
chr14	104181655	104182208	MCF7_1_peak_14255	95.0775
chr1	145208622	145210363	MCF7_1_peak_2122	95.0404
chr7	75947216	75947887	MCF7_1_peak_42398	94.9668
chr14	93673037	93674123	MCF7_1_peak_13995	94.9346
chr15	78799342	78800412	MCF7_1_peak_15568	94.9016
chr1	117664180	117665018	MCF7_1_peak_1972	94.8843
chr2	61990852	61991870	MCF7_1_peak_24101	94.7769
chr18	21032714	21033857	MCF7_1_peak_20539	94.6297
chr16	3053775	3054304	MCF7_1_peak_16234	94.6102
chr3	149530282	149531729	MCF7_1_peak_32313	94.5908
chr12	56211388	56212241	MCF7_1_peak_9873	94.47
chr7	83314127	83314675	MCF7_1_peak_42529	94.4657
chr7	148822886	148824507	MCF7_1_peak_43934	94.4063
chr14	100659074	100659713	MCF7_1_peak_14145	94.2625
chr7	152160404	152161440	MCF7_1_peak_44060	94.1975
chr8	145016697	145017772	MCF7_1_peak_46408	94.1076
chr3	119813177	119814208	MCF7_1_peak_31694	94.0899
chr1	164095644	164096362	MCF7_1_peak_2829	94.0869
chr14	71276191	71276945	MCF7_1_peak_13562	94.0781
chr17	81008963	81010056	MCF7_1_peak_20197	93.9746
chr7	138144381	138145275	MCF7_1_peak_43734	93.9222
chr15	75550477	75551014	MCF7_1_peak_15477	93.6086
chr20	52686784	52687545	MCF7_1_peak_28193	93.6023
chr19	51161214	51161870	MCF7_1_peak_22889	93.5993
chr1	202317493	202318445	MCF7_1_peak_3633	93.5588
chr5	179159387	179160141	MCF7_1_peak_38103	93.5588
chr14	93260076	93260888	MCF7_1_peak_13978	93.5186
chr2	3605556	3606444	MCF7_1_peak_23215	93.484
chr7	72298545	72299168	MCF7_1_peak_42250	93.429
chr15	52274271	52274814	MCF7_1_peak_14937	93.3684
chr7	76751017	76752083	MCF7_1_peak_42419	93.24
chr3	15247359	15248322	MCF7_1_peak_30317	93.0889
chr6	38670746	38671239	MCF7_1_peak_39201	93.0197
chr1	228327454	228328492	MCF7_1_peak_4249	92.9886
chr17	62770146	62770851	MCF7_1_peak_19618	92.9264
chr12	73982	74974	MCF7_1_peak_8941	92.9075
chr1	147071059	147072059	MCF7_1_peak_2199	92.7523
chr11	74203810	74205085	MCF7_1_peak_8160	92.7029
chr20	45809821	45810333	MCF7_1_peak_27916	92.7017
chr3	149375406	149376526	MCF7_1_peak_32310	92.6211
chr8	120885693	120886572	MCF7_1_peak_45836	92.5621
chr5	145561879	145562842	MCF7_1_peak_37466	92.5338
chr16	18937384	18938500	MCF7_1_peak_16523	92.5264
chr14	73925131	73925717	MCF7_1_peak_13605	92.4591
chr2	96926133	96926848	MCF7_1_peak_24719	92.4035
chr5	173314654	173315501	MCF7_1_peak_37924	92.3666
chr1	113615265	113616354	MCF7_1_peak_1844	92.3226
chr7	80571501	80572553	MCF7_1_peak_42484	92.3137
chr7	99070052	99070669	MCF7_1_peak_42846	92.3137
chr16	71322798	71323774	MCF7_1_peak_17345	92.1783
chr5	70882341	70883750	MCF7_1_peak_36256	92.159
chr3	28389986	28391206	MCF7_1_peak_30535	92.1215
chr13	45491715	45492928	MCF7_1_peak_12006	92.1211
chr17	14203990	14204569	MCF7_1_peak_18273	92.1034
chr8	131106936	131107930	MCF7_1_peak_46135	92.053
chr9	70489600	70490552	MCF7_1_peak_46955	92.0381
chr9	82186241	82186979	MCF7_1_peak_47087	92.0184
chr5	130506257	130507015	MCF7_1_peak_37064	91.9531
chr3	195413574	195414680	MCF7_1_peak_33337	91.9037
chr15	52310891	52311646	MCF7_1_peak_14939	91.835
chr5	64919796	64920870	MCF7_1_peak_36158	91.8032
chr19	33667661	33668701	MCF7_1_peak_22073	91.6708
chr3	169490520	169491611	MCF7_1_peak_32684	91.6441
chr2	96931605	96932372	MCF7_1_peak_24720	91.6149
chr17	73389656	73390608	MCF7_1_peak_19878	91.3891
chr2	47296653	47297180	MCF7_1_peak_23942	91.3876
chrX	14891035	14891740	MCF7_1_peak_48451	91.3727
chr14	102414220	102415043	MCF7_1_peak_14181	91.3371
chr10	50746702	50747375	MCF7_1_peak_5265	91.2893
chr1	173837053	173838294	MCF7_1_peak_3016	91.261
chr13	31039827	31040432	MCF7_1_peak_11738	91.2557
chr19	19886820	19887764	MCF7_1_peak_21962	91.2557
chr16	29302130	29302819	MCF7_1_peak_16757	91.2257
chr6	2989207	2990259	MCF7_1_peak_38227	91.2141
chr7	33168550	33169377	MCF7_1_peak_41798	91.1028
chr8	77912108	77913231	MCF7_1_peak_45016	91.0409
chr14	105218837	105219617	MCF7_1_peak_14290	91.0177
chr3	9690858	9691511	MCF7_1_peak_30115	90.9653
chr8	134781013	134781680	MCF7_1_peak_46206	90.8996
chr3	127309237	127310130	MCF7_1_peak_31868	90.8256
chr1	236260328	236260804	MCF7_1_peak_4398	90.7936
chr20	13618970	13620072	MCF7_1_peak_27235	90.7707
chr5	126365893	126366783	MCF7_1_peak_37014	90.7011
chr1	109968523	109969577	MCF7_1_peak_1744	90.6346
chr7	11013181	11013648	MCF7_1_peak_41451	90.5067
chr7	157293390	157294187	MCF7_1_peak_44167	90.5002
chr19	47164311	47164925	MCF7_1_peak_22620	90.405
chr7	34214499	34215256	MCF7_1_peak_41817	90.3702
chr14	54863309	54864360	MCF7_1_peak_13178	90.3661
chr1	145437825	145438563	MCF7_1_peak_2141	90.3121
chr12	53447408	53448496	MCF7_1_peak_9771	90.2125
chr2	120517085	120518061	MCF7_1_peak_25230	90.1945
chr20	32580839	32581803	MCF7_1_peak_27574	90.1898
chr15	52544839	52545401	MCF7_1_peak_14956	90.0799
chr3	16306095	16307017	MCF7_1_peak_30349	90.048
chr3	88107576	88108565	MCF7_1_peak_31384	89.9403
chr16	2932501	2933396	MCF7_1_peak_16223	89.8427
chr11	64684359	64685151	MCF7_1_peak_7753	89.8279
chr20	40246801	40247390	MCF7_1_peak_27769	89.7994
chr18	43372985	43373817	MCF7_1_peak_20744	89.7894
chr11	65382416	65383398	MCF7_1_peak_7807	89.7748
chr4	141444941	141445869	MCF7_1_peak_34795	89.7665
chr8	124053769	124054978	MCF7_1_peak_45902	89.7276
chr20	39656967	39657767	MCF7_1_peak_27743	89.6984
chr22	43011210	43011982	MCF7_1_peak_29759	89.6438
chr14	59654818	59655965	MCF7_1_peak_13287	89.6061
chr18	43546926	43547808	MCF7_1_peak_20752	89.5413
chr3	142585694	142586188	MCF7_1_peak_32217	89.4727
chr2	97778200	97779671	MCF7_1_peak_24760	89.4396
chr7	99698871	99699665	MCF7_1_peak_42878	89.4086
chr22	41985701	41986364	MCF7_1_peak_29713	89.3429
chr3	155587953	155588985	MCF7_1_peak_32462	89.3376
chr5	5422043	5422891	MCF7_1_peak_35443	89.1904
chr16	90143625	90144439	MCF7_1_peak_17917	89.1357
chr7	44121786	44122645	MCF7_1_peak_41993	89.0921
chr12	64797640	64798579	MCF7_1_peak_10063	89.064
chr18	43382486	43383315	MCF7_1_peak_20745	89.022
chr1	183129060	183129675	MCF7_1_peak_3244	88.8653
chr19	12444134	12444793	MCF7_1_peak_21610	88.8653
chr4	57301063	57302688	MCF7_1_peak_34023	88.8643
chr16	30389447	30390485	MCF7_1_peak_16822	88.79
chr14	74416444	74417425	MCF7_1_peak_13632	88.778
chr8	135844390	135845316	MCF7_1_peak_46223	88.774
chr1	150540610	150541292	MCF7_1_peak_2332	88.7438
chr5	17305897	17306733	MCF7_1_peak_35615	88.7228
chr2	120124248	120124757	MCF7_1_peak_25214	88.6659
chr15	89631109	89631847	MCF7_1_peak_15823	88.6658
chr7	8007953	8009013	MCF7_1_peak_41422	88.6339
chr16	28961801	28962424	MCF7_1_peak_16745	88.5869
chr14	65878960	65879786	MCF7_1_peak_13434	88.5329
chr6	42531393	42532442	MCF7_1_peak_39307	88.501
chr5	178986015	178987065	MCF7_1_peak_38092	88.4972
chr4	128886150	128886938	MCF7_1_peak_34671	88.4138
chr12	105501006	105502129	MCF7_1_peak_10841	88.3874
chr2	161061967	161062500	MCF7_1_peak_25775	88.3677
chr12	68978088	68978995	MCF7_1_peak_10176	88.354
chr20	50072973	50073581	MCF7_1_peak_28115	88.3157
chr10	91460867	91461729	MCF7_1_peak_5920	88.298
chr3	143690142	143691771	MCF7_1_peak_32229	88.2185
chr15	72946724	72947156	MCF7_1_peak_15385	88.1638
chr12	57039495	57040236	MCF7_1_peak_9924	88.1109
chr18	61089341	61090382	MCF7_1_peak_21048	88.0881
chr16	74808422	74809035	MCF7_1_peak_17436	88.0312
chr8	74883930	74884920	MCF7_1_peak_44993	88.0222
chr12	57030491	57031078	MCF7_1_peak_9923	88.0222
chr10	95255475	95256676	MCF7_1_peak_5989	88.0213
chr14	31926273	31926944	MCF7_1_peak_12800	87.8955
chr2	97554199	97554641	MCF7_1_peak_24751	87.8902
chr3	63979282	63979665	MCF7_1_peak_31180	87.867
chr7	132766256	132767219	MCF7_1_peak_43661	87.8561
chr15	81041796	81042428	MCF7_1_peak_15622	87.8421
chr3	14219532	14220472	MCF7_1_peak_30266	87.8329
chr10	104004881	104005606	MCF7_1_peak_6229	87.5511
chr3	17902214	17902952	MCF7_1_peak_30372	87.5376
chr17	67322773	67323582	MCF7_1_peak_19749	87.4831
chr17	73840760	73841654	MCF7_1_peak_19907	87.4718
chr19	10828025	10828869	MCF7_1_peak_21542	87.4075
chr7	116420854	116421457	MCF7_1_peak_43395	87.3994
chr10	99257846	99258771	MCF7_1_peak_6072	87.3736
chr9	135116310	135117043	MCF7_1_peak_47974	87.2761
chr12	121124079	121125049	MCF7_1_peak_11196	87.2176
chr2	149639230	149639519	MCF7_1_peak_25613	87.2048
chr4	120133243	120134055	MCF7_1_peak_34578	87.1852
chr12	50561040	50561540	MCF7_1_peak_9651	87.0566
chr20	46414701	46415780	MCF7_1_peak_27960	87.0403
chr18	61637166	61638339	MCF7_1_peak_21064	87.0219
chr2	95939940	95940816	MCF7_1_peak_24689	87.0219
chr11	77705534	77706295	MCF7_1_peak_8255	86.9343
chr7	30544318	30544994	MCF7_1_peak_41737	86.9064
chr16	87978815	87979697	MCF7_1_peak_17807	86.8937
chr14	45603207	45604042	MCF7_1_peak_12998	86.8921
chr18	3296968	3297744	MCF7_1_peak_20312	86.8792
chr1	200638403	200639453	MCF7_1_peak_3534	86.8232
chr9	128003436	128004200	MCF7_1_peak_47735	86.7963
chr20	34203860	34204636	MCF7_1_peak_27628	86.7921
chr1	151226776	151227602	MCF7_1_peak_2371	86.7863
chr11	82611350	82612910	MCF7_1_peak_8317	86.7772
chr5	131132555	131133489	MCF7_1_peak_37072	86.7514
chr2	65357100	65357983	MCF7_1_peak_24179	86.7465
chr2	74880922	74881831	MCF7_1_peak_24391	86.5607
chr11	65819334	65819963	MCF7_1_peak_7836	86.4778
chr11	70079401	70080118	MCF7_1_peak_8020	86.4402
chr16	89237647	89238276	MCF7_1_peak_17864	86.3259
chr10	42400156	42400793	MCF7_1_peak_5111	86.3027
chr6	155635464	155636372	MCF7_1_peak_40465	86.2617
chr11	118991944	118992664	MCF7_1_peak_8723	86.1936
chr3	190142226	190142979	MCF7_1_peak_33183	86.106
chr13	41495427	41496268	MCF7_1_peak_11922	86.0878
chr3	9974491	9976051	MCF7_1_peak_30131	86.0787
chr19	50143303	50144213	MCF7_1_peak_22820	86.0459
chr22	21822229	21823131	MCF7_1_peak_29134	86.0337
chr7	82791229	82792523	MCF7_1_peak_42519	86.0337
chr16	30759303	30759854	MCF7_1_peak_16855	86.0211
chr10	95205223	95205789	MCF7_1_peak_5984	85.9714
chr2	190648427	190649712	MCF7_1_peak_26202	85.9363
chr3	96336651	96336947	MCF7_1_peak_31422	85.7784
chr17	46125235	46126215	MCF7_1_peak_19098	85.6934
chr3	93698661	93699514	MCF7_1_peak_31410	85.6593
chr18	77005474	77006872	MCF7_1_peak_21120	85.5677
chr7	151216637	151217475	MCF7_1_peak_44028	85.5546
chr1	149783175	149784226	MCF7_1_peak_2289	85.5516
chr2	54950290	54951090	MCF7_1_peak_24016	85.5044
chr9	35657374	35658093	MCF7_1_peak_46800	85.4827
chr5	102594063	102595452	MCF7_1_peak_36714	85.4806
chr19	44172432	44173283	MCF7_1_peak_22472	85.4037
chr7	134001375	134002206	MCF7_1_peak_43674	85.3341
chr11	2223328	2224083	MCF7_1_peak_6865	85.3287
chr7	134895774	134896858	MCF7_1_peak_43699	85.3287
chr17	26368062	26368901	MCF7_1_peak_18517	85.2768
chr11	34296231	34296970	MCF7_1_peak_7279	85.1678
chr2	136498976	136500014	MCF7_1_peak_25516	85.1359
chr13	111522477	111523035	MCF7_1_peak_12510	84.9811
chr22	42486133	42487373	MCF7_1_peak_29738	84.978
chr16	30933383	30934881	MCF7_1_peak_16870	84.9773
chr12	133100465	133101421	MCF7_1_peak_11438	84.9479
chr15	83611236	83612251	MCF7_1_peak_15694	84.8698
chr19	5903798	5905023	MCF7_1_peak_21371	84.866
chr2	48541242	48541991	MCF7_1_peak_23971	84.8568
chr5	31532051	31532734	MCF7_1_peak_35702	84.8535
chr9	4792309	4793128	MCF7_1_peak_46559	84.8439
chr14	102990815	102991608	MCF7_1_peak_14213	84.8188
chr14	91593590	91594410	MCF7_1_peak_13926	84.7797
chr16	19097798	19098515	MCF7_1_peak_16530	84.7376
chr3	150480911	150481962	MCF7_1_peak_32356	84.6188
chr3	175056399	175057273	MCF7_1_peak_32826	84.6042
chr1	149513150	149514292	MCF7_1_peak_2276	84.4952
chr1	9923	10547	MCF7_1_peak_1	84.4784
chr2	24306735	24307839	MCF7_1_peak_23511	84.4784
chr1	145455020	145456107	MCF7_1_peak_2142	84.4735
chr7	128116415	128117432	MCF7_1_peak_43537	84.3358
chr6	26341523	26342218	MCF7_1_peak_38770	84.2619
chr22	37172038	37172719	MCF7_1_peak_29523	84.1849
chr15	66124883	66125566	MCF7_1_peak_15220	84.0801
chr6	19804648	19805331	MCF7_1_peak_38622	84.0667
chr2	131966721	131967546	MCF7_1_peak_25444	84.0273
chr7	80548252	80549143	MCF7_1_peak_42483	83.9228
chr15	79867140	79867659	MCF7_1_peak_15603	83.8481
chr14	101539456	101540024	MCF7_1_peak_14169	83.8129
chr12	109125237	109126275	MCF7_1_peak_10930	83.7555
chr15	51089763	51090532	MCF7_1_peak_14862	83.7322
chr19	16222036	16222811	MCF7_1_peak_21782	83.6638
chr3	31573380	31574539	MCF7_1_peak_30565	83.6532
chr7	101525863	101526778	MCF7_1_peak_42989	83.5777
chr4	169990998	169992306	MCF7_1_peak_35137	83.5754
chr14	69241338	69241960	MCF7_1_peak_13494	83.5422
chr13	20368353	20369307	MCF7_1_peak_11475	83.5258
chr5	154061890	154062919	MCF7_1_peak_37665	83.4762
chr2	133110012	133110826	MCF7_1_peak_25473	83.4753
chr5	36151837	36152339	MCF7_1_peak_35806	83.4627
chr4	170541189	170541906	MCF7_1_peak_35147	83.4562
chr14	73493494	73494148	MCF7_1_peak_13598	83.4164
chr12	56753635	56754695	MCF7_1_peak_9911	83.4152
chr1	151319421	151320227	MCF7_1_peak_2378	83.3795
chr1	146714019	146714480	MCF7_1_peak_2189	83.3723
chr19	54640392	54641522	MCF7_1_peak_22993	83.3348
chr12	56223113	56223865	MCF7_1_peak_9874	83.2957
chr2	135675640	135676725	MCF7_1_peak_25509	83.2366
chr1	147510093	147511570	MCF7_1_peak_2210	83.2311
chr1	244615021	244615726	MCF7_1_peak_4462	83.2302
chr22	30233927	30234571	MCF7_1_peak_29338	83.194
chr20	60813070	60813573	MCF7_1_peak_28384	83.1793
chr17	19280861	19281899	MCF7_1_peak_18431	83.1155
chr11	34460028	34460882	MCF7_1_peak_7290	82.9909
chr13	45915137	45915891	MCF7_1_peak_12018	82.9825
chr20	49126440	49127147	MCF7_1_peak_28075	82.9547
chr12	76477859	76478997	MCF7_1_peak_10317	82.9096
chr13	22177606	22178548	MCF7_1_peak_11528	82.8605
chr16	29606010	29607121	MCF7_1_peak_16771	82.8445
chr2	38323097	38323871	MCF7_1_peak_23767	82.8422
chr20	62496174	62496859	MCF7_1_peak_28456	82.8401
chr19	27738329	27738645	MCF7_1_peak_22014	82.831
chr3	5019851	5021124	MCF7_1_peak_30037	82.8273
chr7	7221659	7222368	MCF7_1_peak_41400	82.8086
chr17	76836431	76837655	MCF7_1_peak_20021	82.7912
chr14	74226670	74227387	MCF7_1_peak_13624	82.7416
chr1	201083208	201083886	MCF7_1_peak_3544	82.7344
chr7	148892367	148892951	MCF7_1_peak_43938	82.7036
chr17	41437844	41439066	MCF7_1_peak_18940	82.6879
chr6	42981499	42982102	MCF7_1_peak_39323	82.6583
chr2	96873897	96874860	MCF7_1_peak_24718	82.6547
chr15	49103147	49103700	MCF7_1_peak_14780	82.6171
chr14	21776768	21777531	MCF7_1_peak_12637	82.6124
chr16	19009928	19010445	MCF7_1_peak_16528	82.5971
chr9	66493065	66494618	MCF7_1_peak_46921	82.5557
chr8	43094683	43094981	MCF7_1_peak_44754	82.5315
chr6	75994116	75995045	MCF7_1_peak_39698	82.5114
chr1	202025823	202026721	MCF7_1_peak_3611	82.5048
chr17	59660453	59660987	MCF7_1_peak_19489	82.4714
chr3	186287968	186288773	MCF7_1_peak_33076	82.4458
chr21	40278859	40279542	MCF7_1_peak_28723	82.3428
chr7	30323630	30324645	MCF7_1_peak_41727	82.3428
chr8	73920766	73921619	MCF7_1_peak_44977	82.33
chr16	16403283	16404064	MCF7_1_peak_16495	82.3293
chr19	11707790	11708627	MCF7_1_peak_21590	82.2619
chr11	105947962	105948782	MCF7_1_peak_8529	82.0636
chr17	18965186	18966179	MCF7_1_peak_18409	82.0615
chr12	49463300	49463988	MCF7_1_peak_9593	82.0534
chr3	140660188	140661019	MCF7_1_peak_32157	82.0517
chr11	118798719	118800120	MCF7_1_peak_8705	82.0393
chr7	63360517	63361620	MCF7_1_peak_42156	81.99
chr3	195361316	195362159	MCF7_1_peak_33333	81.9809
chr12	52585635	52586395	MCF7_1_peak_9722	81.9774
chr3	14989479	14990168	MCF7_1_peak_30307	81.9452
chr3	192597022	192598145	MCF7_1_peak_33226	81.8821
chr17	62971308	62972401	MCF7_1_peak_19629	81.8546
chr2	30440488	30441250	MCF7_1_peak_23668	81.8211
chr7	91509650	91510764	MCF7_1_peak_42651	81.8094
chr12	77458873	77460018	MCF7_1_peak_10341	81.663
chr10	75757197	75758133	MCF7_1_peak_5660	81.5371
chr6	56407108	56407939	MCF7_1_peak_39589	81.4592
chr2	32288404	32289271	MCF7_1_peak_23700	81.4546
chr11	66056340	66057268	MCF7_1_peak_7846	81.4527
chr14	96968081	96969247	MCF7_1_peak_14077	81.409
chr17	4064509	4065290	MCF7_1_peak_18030	81.4072
chr18	3261384	3262821	MCF7_1_peak_20310	81.4021
chr12	50134921	50135691	MCF7_1_peak_9628	81.3864
chr12	66695714	66696787	MCF7_1_peak_10123	81.3659
chr3	193852192	193853076	MCF7_1_peak_33277	81.2419
chr19	52692738	52693721	MCF7_1_peak_22943	81.2165
chr1	44115417	44116347	MCF7_1_peak_1008	81.1535
chr7	20256978	20257651	MCF7_1_peak_41550	81.1535
chr1	147735323	147736575	MCF7_1_peak_2219	81.1524
chr8	82632869	82634105	MCF7_1_peak_45091	81.1074
chr2	215674056	215674995	MCF7_1_peak_26580	81.0962
chr12	104613196	104614359	MCF7_1_peak_10813	81.0263
chr7	91874544	91876059	MCF7_1_peak_42663	81.0053
chr2	85822157	85822969	MCF7_1_peak_24492	80.9668
chr7	6412835	6414166	MCF7_1_peak_41364	80.9499
chr15	51914050	51915534	MCF7_1_peak_14911	80.9268
chr19	13001441	13002157	MCF7_1_peak_21651	80.8244
chr1	147806208	147807443	MCF7_1_peak_2222	80.7883
chr11	67764210	67764802	MCF7_1_peak_7950	80.7752
chr13	29292637	29293355	MCF7_1_peak_11700	80.746
chr19	41283817	41284733	MCF7_1_peak_22362	80.7326
chr1	145968340	145969813	MCF7_1_peak_2164	80.7259
chr2	159580416	159581240	MCF7_1_peak_25742	80.6951
chr17	79196602	79197261	MCF7_1_peak_20089	80.6924
chr5	82372899	82373561	MCF7_1_peak_36484	80.6894
chr4	149363140	149364207	MCF7_1_peak_34898	80.6684
chr14	35515217	35516293	MCF7_1_peak_12861	80.5785
chr8	101571419	101572294	MCF7_1_peak_45457	80.56
chr1	159869805	159870554	MCF7_1_peak_2699	80.5587
chr1	249167732	249168781	MCF7_1_peak_4511	80.5587
chr1	85742091	85742808	MCF7_1_peak_1483	80.5494
chr11	47140301	47141194	MCF7_1_peak_7435	80.4827
chr19	46876710	46877602	MCF7_1_peak_22609	80.4592
chr16	31153161	31154038	MCF7_1_peak_16893	80.4399
chr1	149764444	149765144	MCF7_1_peak_2286	80.438
chr1	207489942	207490305	MCF7_1_peak_3881	80.3748
chr14	50359100	50360321	MCF7_1_peak_13057	80.2895
chr7	99102064	99102973	MCF7_1_peak_42849	80.2826
chr12	53894323	53895424	MCF7_1_peak_9808	80.2747
chr12	77157508	77158718	MCF7_1_peak_10336	80.253
chr5	132201863	132202862	MCF7_1_peak_37107	80.1924
chr3	50336589	50337380	MCF7_1_peak_30939	80.096
chr15	85259274	85260138	MCF7_1_peak_15737	80.093
chr20	39631583	39632617	MCF7_1_peak_27741	80.093
chr1	207082420	207083369	MCF7_1_peak_3865	80.0769
chr5	114961313	114962369	MCF7_1_peak_36878	80.0514
chr17	4870303	4871354	MCF7_1_peak_18074	80.0446
chr12	93323045	93323743	MCF7_1_peak_10577	80.0299
chr4	111543709	111544617	MCF7_1_peak_34503	80.0267
chr11	66313284	66313879	MCF7_1_peak_7866	79.9488
chr19	47759643	47761123	MCF7_1_peak_22662	79.9098
chr2	73460190	73461094	MCF7_1_peak_24339	79.9098
chr5	40679140	40680350	MCF7_1_peak_35885	79.7939
chr19	18314436	18315315	MCF7_1_peak_21878	79.7784
chr4	18023204	18024151	MCF7_1_peak_33731	79.7774
chr5	95997627	95999231	MCF7_1_peak_36639	79.7686
chr19	12551365	12552386	MCF7_1_peak_21614	79.7266
chr7	73129864	73130593	MCF7_1_peak_42286	79.7237
chr10	70660579	70661528	MCF7_1_peak_5506	79.5956
chr4	174255391	174256794	MCF7_1_peak_35186	79.5923
chr8	96078977	96079994	MCF7_1_peak_45328	79.5723
chr9	130533289	130534121	MCF7_1_peak_47805	79.557
chr16	74700353	74701089	MCF7_1_peak_17428	79.539
chr3	193720770	193721738	MCF7_1_peak_33269	79.4686
chr17	62502281	62503261	MCF7_1_peak_19609	79.4565
chr5	114879875	114880803	MCF7_1_peak_36876	79.4447
chr13	46626464	46627286	MCF7_1_peak_12029	79.4362
chr18	9136014	9137136	MCF7_1_peak_20358	79.417
chr7	100302904	100303992	MCF7_1_peak_42917	79.3873
chr7	148787351	148788724	MCF7_1_peak_43933	79.3709
chr20	20693183	20693739	MCF7_1_peak_27347	79.3557
chr12	90103059	90103962	MCF7_1_peak_10521	79.2889
chr8	146126514	146127739	MCF7_1_peak_46473	79.2774
chr10	74033246	74033944	MCF7_1_peak_5605	79.2319
chr6	43395107	43395944	MCF7_1_peak_39343	79.2296
chr1	89458113	89458960	MCF7_1_peak_1527	79.225
chr1	162760107	162761089	MCF7_1_peak_2819	79.2227
chr10	43133362	43134357	MCF7_1_peak_5127	79.2157
chr1	147188855	147189589	MCF7_1_peak_2204	79.2157
chr7	44645645	44646770	MCF7_1_peak_42012	79.0943
chr1	149899344	149899930	MCF7_1_peak_2298	79.0818
chr20	32890526	32891446	MCF7_1_peak_27583	79.0665
chrX	15511235	15511920	MCF7_1_peak_48457	79.0644
chr3	5228932	5229834	MCF7_1_peak_30047	78.9276
chr11	85339043	85339952	MCF7_1_peak_8354	78.8481
chr3	14473403	14474160	MCF7_1_peak_30285	78.8481
chr8	81665118	81665917	MCF7_1_peak_45066	78.7929
chr1	149803443	149804729	MCF7_1_peak_2291	78.7678
chr13	31735772	31736718	MCF7_1_peak_11760	78.7181
chr2	24238361	24238900	MCF7_1_peak_23507	78.7126
chr7	12726009	12727433	MCF7_1_peak_41475	78.6971
chr3	186856958	186857789	MCF7_1_peak_33100	78.5795
chr4	123653275	123654339	MCF7_1_peak_34609	78.5779
chr4	48781988	48782763	MCF7_1_peak_33926	78.5687
chr20	25603847	25605178	MCF7_1_peak_27448	78.5448
chr14	77474161	77474794	MCF7_1_peak_13727	78.4282
chr11	65756452	65757108	MCF7_1_peak_7832	78.3447
chr5	90458308	90459224	MCF7_1_peak_36567	78.3339
chr11	71823152	71824120	MCF7_1_peak_8079	78.331
chr20	52239877	52240617	MCF7_1_peak_28151	78.3234
chr14	65721520	65722607	MCF7_1_peak_13429	78.2941
chr6	6687034	6687819	MCF7_1_peak_38323	78.2806
chr6	43596889	43598216	MCF7_1_peak_39355	78.265
chr8	99057610	99058676	MCF7_1_peak_45393	78.2642
chr8	102449195	102450065	MCF7_1_peak_45506	78.195
chr2	192542233	192543275	MCF7_1_peak_26257	78.1894
chr1	161135583	161136573	MCF7_1_peak_2759	78.171
chr5	179285032	179286383	MCF7_1_peak_38113	78.1584
chr13	24152840	24153812	MCF7_1_peak_11556	78.1356
chr17	47841430	47841972	MCF7_1_peak_19148	78.1339
chr17	60142984	60143645	MCF7_1_peak_19512	78.1155
chr11	73490191	73491019	MCF7_1_peak_8137	78.1047
chr17	18966320	18967487	MCF7_1_peak_18410	78.102
chr7	77165802	77166673	MCF7_1_peak_42429	78.08
chr17	56429418	56430161	MCF7_1_peak_19323	77.9906
chr3	17734656	17735497	MCF7_1_peak_30367	77.9425
chr10	115933851	115934668	MCF7_1_peak_6421	77.9415
chr17	1018333	1018973	MCF7_1_peak_17936	77.9186
chr1	176176271	176177029	MCF7_1_peak_3063	77.8607
chr7	74305949	74307320	MCF7_1_peak_42342	77.8607
chr14	31495361	31496312	MCF7_1_peak_12785	77.85
chr7	158807982	158808800	MCF7_1_peak_44204	77.8265
chr7	6048285	6049335	MCF7_1_peak_41353	77.8265
chr11	108093082	108094117	MCF7_1_peak_8548	77.8081
chr3	192315254	192316243	MCF7_1_peak_33217	77.8019
chr1	150551512	150552423	MCF7_1_peak_2334	77.777
chr19	54693358	54695207	MCF7_1_peak_23000	77.7664
chr7	102003886	102005146	MCF7_1_peak_43005	77.766
chr1	107599125	107600326	MCF7_1_peak_1668	77.7454
chr2	55277345	55278032	MCF7_1_peak_24029	77.7431
chr6	3118451	3119452	MCF7_1_peak_38238	77.7368
chr8	124454905	124456034	MCF7_1_peak_45917	77.7368
chr3	114866018	114866976	MCF7_1_peak_31645	77.6207
chr4	141294028	141295307	MCF7_1_peak_34792	77.5623
chr5	89705030	89706154	MCF7_1_peak_36554	77.5397
chr5	98108692	98109476	MCF7_1_peak_36663	77.5397
chr7	148987	149624	MCF7_1_peak_41174	77.4922
chr3	64519273	64519663	MCF7_1_peak_31216	77.4898
chr10	104473934	104474985	MCF7_1_peak_6253	77.4836
chr1	117811240	117812101	MCF7_1_peak_1975	77.4645
chr5	122758795	122759429	MCF7_1_peak_36959	77.4645
chr3	14166066	14167614	MCF7_1_peak_30262	77.394
chr7	75987975	75989015	MCF7_1_peak_42400	77.3672
chr12	120728376	120731004	MCF7_1_peak_11175	77.3403
chr12	120524691	120525459	MCF7_1_peak_11164	77.3112
chr5	61699205	61700547	MCF7_1_peak_36138	77.3112
chr3	197686745	197687623	MCF7_1_peak_33447	77.2797
chr20	3787577	3788690	MCF7_1_peak_27132	77.2705
chr2	132430077	132431198	MCF7_1_peak_25458	77.2371
chr20	34541698	34542751	MCF7_1_peak_27638	77.2031
chr14	96207295	96207934	MCF7_1_peak_14055	77.1883
chr12	132356550	132357183	MCF7_1_peak_11415	77.1877
chr7	140179002	140179730	MCF7_1_peak_43786	77.1877
chr10	42599535	42600324	MCF7_1_peak_5122	77.1229
chr7	158648661	158649495	MCF7_1_peak_44198	77.1134
chr14	105557808	105558348	MCF7_1_peak_14311	77.0942
chr19	55677428	55678599	MCF7_1_peak_23025	77.0811
chr16	69760229	69761053	MCF7_1_peak_17300	77.0579
chr19	47363084	47363989	MCF7_1_peak_22638	77.0218
chr7	105161735	105162929	MCF7_1_peak_43097	77.0217
chrX	15353496	15354008	MCF7_1_peak_48455	77.0052
chr17	45973029	45974000	MCF7_1_peak_19085	76.9634
chr2	197503930	197504758	MCF7_1_peak_26302	76.9555
chr7	157082062	157082994	MCF7_1_peak_44154	76.9415
chr14	60558405	60559168	MCF7_1_peak_13307	76.9337
chr12	97962195	97963112	MCF7_1_peak_10682	76.9329
chr2	86422001	86423084	MCF7_1_peak_24517	76.8662
chr19	42900565	42901540	MCF7_1_peak_22430	76.7988
chr2	128784746	128786244	MCF7_1_peak_25351	76.7928
chr14	51561566	51562149	MCF7_1_peak_13109	76.7807
chr15	75743971	75744726	MCF7_1_peak_15487	76.7488
chr12	72148184	72148956	MCF7_1_peak_10262	76.7356
chr7	150754695	150755640	MCF7_1_peak_44011	76.7319
chr16	22308379	22309988	MCF7_1_peak_16605	76.7278
chr11	47235538	47236976	MCF7_1_peak_7445	76.7155
chr16	75656782	75657591	MCF7_1_peak_17485	76.6709
chr17	40306859	40307415	MCF7_1_peak_18880	76.6579
chr7	135194359	135195377	MCF7_1_peak_43707	76.6505
chr7	123174193	123175348	MCF7_1_peak_43466	76.6325
chr14	35451516	35452293	MCF7_1_peak_12860	76.6152
chr6	37225231	37226046	MCF7_1_peak_39167	76.5939
chr17	58085676	58086319	MCF7_1_peak_19401	76.555
chr15	102501207	102502377	MCF7_1_peak_16067	76.553
chr12	54019565	54020528	MCF7_1_peak_9813	76.5323
chr6	4835762	4836541	MCF7_1_peak_38297	76.5184
chr1	193073656	193074945	MCF7_1_peak_3404	76.5096
chr1	197115159	197116258	MCF7_1_peak_3440	76.5073
chr16	67969239	67970134	MCF7_1_peak_17234	76.5068
chr3	98241048	98242071	MCF7_1_peak_31449	76.4973
chr2	105654011	105655080	MCF7_1_peak_24929	76.45
chr19	42579850	42580539	MCF7_1_peak_22411	76.4376
chr5	179740647	179741309	MCF7_1_peak_38130	76.3768
chr4	166033456	166034632	MCF7_1_peak_35085	76.3733
chr9	139685135	139685919	MCF7_1_peak_48114	76.3628
chr20	46618567	46619255	MCF7_1_peak_27972	76.3525
chr12	120755062	120755823	MCF7_1_peak_11177	76.3456
chr11	94964273	94964833	MCF7_1_peak_8465	76.3413
chr6	170101832	170102747	MCF7_1_peak_40635	76.2672
chr8	129209171	129210428	MCF7_1_peak_46093	76.2543
chr1	170043347	170044186	MCF7_1_peak_2935	76.2337
chr20	5107007	5107749	MCF7_1_peak_27161	76.2337
chr2	1628896	1629868	MCF7_1_peak_23189	76.2172
chr12	117175728	117176480	MCF7_1_peak_11112	76.1787
chr4	144434295	144435400	MCF7_1_peak_34845	76.1607
chr3	129158654	129159570	MCF7_1_peak_31945	76.1594
chr7	89975726	89976382	MCF7_1_peak_42619	76.0827
chr12	64237394	64238166	MCF7_1_peak_10048	76.0767
chr16	75589693	75590410	MCF7_1_peak_17482	76.0767
chr18	21166123	21167087	MCF7_1_peak_20544	76.0421
chr12	82752008	82752815	MCF7_1_peak_10424	76.0236
chr8	95907327	95908309	MCF7_1_peak_45319	76.02
chr1	149822121	149824574	MCF7_1_peak_2293	76.0025
chr5	79703358	79704497	MCF7_1_peak_36437	75.9941
chr17	19091270	19092298	MCF7_1_peak_18423	75.9818
chr7	103046732	103047676	MCF7_1_peak_43049	75.9441
chr11	125462266	125462882	MCF7_1_peak_8835	75.8881
chr22	46409281	46410251	MCF7_1_peak_29860	75.7748
chr2	98280329	98281109	MCF7_1_peak_24769	75.7748
chr5	130970390	130971394	MCF7_1_peak_37070	75.7748
chr5	101631867	101632520	MCF7_1_peak_36698	75.7295
chr22	41776963	41778012	MCF7_1_peak_29699	75.7258
chr3	193589870	193590508	MCF7_1_peak_33264	75.7159
chr1	151118883	151119600	MCF7_1_peak_2361	75.7064
chr3	183892213	183893122	MCF7_1_peak_32979	75.6969
chr14	90420695	90421394	MCF7_1_peak_13883	75.6603
chr14	54976140	54976761	MCF7_1_peak_13183	75.6416
chr1	205717988	205718985	MCF7_1_peak_3808	75.6203
chr5	176073950	176074634	MCF7_1_peak_37992	75.6094
chr1	174128275	174129317	MCF7_1_peak_3024	75.5718
chr16	82203372	82204294	MCF7_1_peak_17615	75.5508
chr20	40278880	40279604	MCF7_1_peak_27770	75.5508
chr1	45139641	45140492	MCF7_1_peak_1030	75.5209
chr1	151483455	151484643	MCF7_1_peak_2387	75.5052
chr1	204182886	204183692	MCF7_1_peak_3716	75.486
chr12	95867538	95868068	MCF7_1_peak_10636	75.4776
chr22	46307473	46308183	MCF7_1_peak_29850	75.4759
chr1	145515743	145516557	MCF7_1_peak_2147	75.4722
chr19	20162572	20163399	MCF7_1_peak_21967	75.4691
chr12	58138326	58138919	MCF7_1_peak_9974	75.4625
chr11	118965593	118966583	MCF7_1_peak_8718	75.4019
chr19	36193094	36193964	MCF7_1_peak_22148	75.3751
chr10	134350701	134351406	MCF7_1_peak_6726	75.363
chr4	113152415	113153744	MCF7_1_peak_34519	75.298
chr2	26568586	26569323	MCF7_1_peak_23560	75.274
chr1	147084069	147084605	MCF7_1_peak_2200	75.2539
chr20	48782408	48782973	MCF7_1_peak_28061	75.2243
chr16	70414811	70415811	MCF7_1_peak_17317	75.2228
chr5	149339993	149340666	MCF7_1_peak_37549	75.2228
chr11	64545948	64546782	MCF7_1_peak_7742	75.1997
chr7	100486855	100488264	MCF7_1_peak_42929	75.1098
chr12	6961042	6961910	MCF7_1_peak_9061	75.1071
chr10	106028460	106029124	MCF7_1_peak_6300	75.0654
chr3	66271020	66271788	MCF7_1_peak_31230	75.0654
chr14	75725426	75726373	MCF7_1_peak_13673	74.9915
chrX	153193502	153194227	MCF7_1_peak_49384	74.983
chr2	178076807	178078081	MCF7_1_peak_26066	74.9565
chr4	3957064	3957875	MCF7_1_peak_33557	74.9512
chr1	118472088	118472589	MCF7_1_peak_2000	74.9413
chr13	31191102	31192361	MCF7_1_peak_11742	74.9133
chr7	128084008	128085162	MCF7_1_peak_43534	74.8985
chr8	70602248	70602616	MCF7_1_peak_44954	74.8881
chr15	52587383	52588281	MCF7_1_peak_14960	74.8769
chr22	41681995	41682654	MCF7_1_peak_29695	74.8201
chr1	201430176	201430662	MCF7_1_peak_3571	74.7973
chr16	29801675	29802205	MCF7_1_peak_16782	74.6822
chr22	38092338	38093153	MCF7_1_peak_29559	74.6762
chr2	114361092	114362062	MCF7_1_peak_25145	74.6593
chr7	92053687	92054236	MCF7_1_peak_42664	74.657
chr7	103847759	103848677	MCF7_1_peak_43064	74.6525
chr1	155277789	155278850	MCF7_1_peak_2575	74.6476
chr11	57479173	57480139	MCF7_1_peak_7515	74.6476
chr20	52195128	52195707	MCF7_1_peak_28147	74.5958
chr10	101190126	101191244	MCF7_1_peak_6122	74.5499
chr14	23475926	23476635	MCF7_1_peak_12682	74.424
chr3	8671130	8671740	MCF7_1_peak_30082	74.424
chr16	81040345	81041410	MCF7_1_peak_17572	74.4234
chr2	27592924	27593780	MCF7_1_peak_23606	74.4214
chr18	56806579	56807428	MCF7_1_peak_20980	74.4176
chr12	133170289	133170936	MCF7_1_peak_11440	74.3341
chr2	20431287	20432472	MCF7_1_peak_23464	74.2962
chr2	166809787	166810908	MCF7_1_peak_25864	74.2935
chr2	71453924	71454785	MCF7_1_peak_24300	74.2547
chr11	118560462	118561241	MCF7_1_peak_8693	74.2505
chr19	45681160	45682352	MCF7_1_peak_22538	74.1776
chr14	39901251	39902411	MCF7_1_peak_12943	74.1642
chr12	107167785	107168586	MCF7_1_peak_10867	74.1173
chr1	90355521	90356226	MCF7_1_peak_1538	74.0971
chr3	11888247	11888632	MCF7_1_peak_30192	74.0953
chr8	81397498	81398482	MCF7_1_peak_45059	74.0717
chr1	173991157	173992055	MCF7_1_peak_3019	74.0389
chrX	149107740	149108948	MCF7_1_peak_49326	74.0251
chr3	128398661	128400236	MCF7_1_peak_31908	73.9957
chr6	43766367	43767123	MCF7_1_peak_39367	73.9928
chr5	81046646	81047635	MCF7_1_peak_36464	73.9902
chr7	16684979	16685923	MCF7_1_peak_41501	73.9846
chr10	28591538	28592414	MCF7_1_peak_4930	73.9789
chr7	35734368	35735210	MCF7_1_peak_41845	73.9789
chr18	12377059	12378016	MCF7_1_peak_20431	73.9709
chr14	64854295	64855161	MCF7_1_peak_13400	73.9649
chr14	55657974	55658878	MCF7_1_peak_13203	73.9497
chr10	64892724	64893726	MCF7_1_peak_5440	73.9402
chr1	145470072	145470840	MCF7_1_peak_2143	73.9099
chrX	15755940	15756533	MCF7_1_peak_48463	73.8627
chr2	42588162	42589014	MCF7_1_peak_23833	73.8266
chr17	79980587	79981262	MCF7_1_peak_20145	73.8149
chr20	33463658	33464557	MCF7_1_peak_27602	73.7451
chr16	3173938	3174947	MCF7_1_peak_16250	73.7127
chr11	77531685	77532343	MCF7_1_peak_8253	73.6358
chr1	179923143	179924718	MCF7_1_peak_3155	73.6336
chr4	191043639	191044321	MCF7_1_peak_35330	73.6187
chr5	16894400	16895151	MCF7_1_peak_35601	73.6126
chr16	30366317	30367318	MCF7_1_peak_16819	73.5943
chr17	79212509	79213410	MCF7_1_peak_20090	73.5784
chr3	149955866	149957092	MCF7_1_peak_32325	73.5226
chr1	181998394	181999356	MCF7_1_peak_3208	73.4832
chr2	20646547	20647005	MCF7_1_peak_23476	73.4717
chr16	1392851	1393502	MCF7_1_peak_16134	73.4583
chr5	87436986	87437630	MCF7_1_peak_36531	73.449
chr7	6388361	6389208	MCF7_1_peak_41363	73.449
chr17	59652099	59652983	MCF7_1_peak_19488	73.4372
chr2	172290311	172291297	MCF7_1_peak_25945	73.412
chr14	23398487	23399079	MCF7_1_peak_12677	73.4092
chr7	83097580	83098102	MCF7_1_peak_42522	73.3868
chr7	98740433	98741240	MCF7_1_peak_42831	73.3725
chr3	8543070	8543628	MCF7_1_peak_30076	73.3609
chr2	46165725	46166303	MCF7_1_peak_23911	73.3279
chr2	109064917	109066088	MCF7_1_peak_24980	73.3126
chr10	97320976	97321470	MCF7_1_peak_6019	73.3117
chr2	118571923	118572741	MCF7_1_peak_25172	73.3047
chr17	26645619	26646495	MCF7_1_peak_18522	73.3017
chr7	65215378	65216193	MCF7_1_peak_42185	73.2905
chr3	189033995	189034769	MCF7_1_peak_33152	73.2671
chr22	21056602	21058231	MCF7_1_peak_29105	73.2553
chr5	142974569	142975563	MCF7_1_peak_37438	73.2337
chr3	170587457	170588381	MCF7_1_peak_32727	73.1981
chr9	131843002	131843810	MCF7_1_peak_47871	73.1571
chr7	107203813	107204947	MCF7_1_peak_43180	73.0692
chr18	20046487	20046949	MCF7_1_peak_20519	73.0559
chr20	46205326	46205839	MCF7_1_peak_27951	73.0189
chr12	120105360	120106061	MCF7_1_peak_11152	72.9442
chr19	12791683	12792975	MCF7_1_peak_21627	72.93
chr2	218852694	218853491	MCF7_1_peak_26642	72.9275
chr16	11836489	11837102	MCF7_1_peak_16411	72.8211
chr10	101380153	101381343	MCF7_1_peak_6130	72.7971
chr12	122984976	122986004	MCF7_1_peak_11264	72.773
chr2	32390614	32391289	MCF7_1_peak_23702	72.721
chr16	75550404	75551603	MCF7_1_peak_17480	72.7068
chr6	2988717	2989088	MCF7_1_peak_38226	72.6715
chr10	105677463	105678424	MCF7_1_peak_6290	72.6672
chr13	46038700	46039552	MCF7_1_peak_12022	72.6622
chr16	18495795	18496539	MCF7_1_peak_16515	72.6531
chr6	37391420	37391902	MCF7_1_peak_39174	72.6428
chr17	7518083	7518898	MCF7_1_peak_18157	72.5273
chr7	91686239	91687071	MCF7_1_peak_42657	72.5257
chr19	4471261	4472338	MCF7_1_peak_21329	72.5228
chr15	52500491	52500900	MCF7_1_peak_14952	72.5061
chr14	96858007	96858594	MCF7_1_peak_14074	72.5031
chr17	46048028	46048691	MCF7_1_peak_19092	72.4864
chr15	55699939	55700775	MCF7_1_peak_15042	72.4243
chr13	41634918	41636392	MCF7_1_peak_11929	72.4236
chr3	196519712	196520552	MCF7_1_peak_33396	72.3658
chr16	80060898	80061553	MCF7_1_peak_17548	72.3419
chr8	91411042	91411836	MCF7_1_peak_45217	72.3419
chr12	120426226	120427039	MCF7_1_peak_11161	72.3411
chr14	31889624	31890090	MCF7_1_peak_12797	72.2366
chr19	39390086	39390684	MCF7_1_peak_22263	72.2343
chr5	1516181	1516726	MCF7_1_peak_35408	72.233
chr15	93447353	93447925	MCF7_1_peak_15949	72.2283
chr3	134069688	134070263	MCF7_1_peak_32051	72.1961
chr16	87984299	87985219	MCF7_1_peak_17808	72.1906
chr5	140043910	140044742	MCF7_1_peak_37330	72.1767
chr3	48700913	48701809	MCF7_1_peak_30870	72.134
chr12	93792919	93793499	MCF7_1_peak_10589	72.1169
chr3	149119073	149119988	MCF7_1_peak_32300	72.1169
chr16	67840355	67841321	MCF7_1_peak_17224	72.1102
chr22	46770787	46771483	MCF7_1_peak_29874	72.0654
chr7	1498861	1499604	MCF7_1_peak_41228	72.0619
chr16	83986602	83987412	MCF7_1_peak_17643	72.0532
chr5	150137821	150138786	MCF7_1_peak_37582	72.0518
chr19	36504837	36505568	MCF7_1_peak_22170	72.0353
chr3	140994774	140995239	MCF7_1_peak_32171	72.0311
chr5	10601325	10602170	MCF7_1_peak_35511	72.0217
chr12	68725403	68726530	MCF7_1_peak_10172	72.0029
chr2	157038575	157039213	MCF7_1_peak_25703	71.9858
chr7	23053430	23054111	MCF7_1_peak_41587	71.9543
chr2	136288035	136289422	MCF7_1_peak_25515	71.9147
chr3	9290984	9291769	MCF7_1_peak_30104	71.8803
chr10	103892250	103893160	MCF7_1_peak_6222	71.8292
chr10	74091316	74092262	MCF7_1_peak_5608	71.7973
chr2	201390613	201391386	MCF7_1_peak_26361	71.7376
chr16	1832436	1833109	MCF7_1_peak_16155	71.7022
chr14	24711401	24712482	MCF7_1_peak_12738	71.7012
chr19	59055033	59055935	MCF7_1_peak_23133	71.7012
chr5	68513372	68514223	MCF7_1_peak_36212	71.7012
chr3	99979466	99980342	MCF7_1_peak_31474	71.686
chr10	105881249	105882040	MCF7_1_peak_6295	71.5882
chr3	130466077	130467014	MCF7_1_peak_31974	71.5263
chr6	7505434	7506012	MCF7_1_peak_38357	71.5101
chrX	114960226	114961025	MCF7_1_peak_49025	71.51
chr5	177557450	177558192	MCF7_1_peak_38059	71.4654
chr3	48130198	48130952	MCF7_1_peak_30845	71.459
chr17	47269281	47270602	MCF7_1_peak_19127	71.4466
chr1	221915303	221916501	MCF7_1_peak_4123	71.4365
chr8	143897124	143898088	MCF7_1_peak_46345	71.4292
chr1	173793341	173794757	MCF7_1_peak_3014	71.4196
chr2	37193520	37194262	MCF7_1_peak_23748	71.3918
chr2	27712212	27712972	MCF7_1_peak_23613	71.39
chr2	165370823	165371703	MCF7_1_peak_25840	71.3449
chr1	110880917	110882139	MCF7_1_peak_1783	71.3412
chr13	30497799	30498639	MCF7_1_peak_11719	71.3305
chr5	118323764	118324529	MCF7_1_peak_36903	71.306
chr8	101912266	101913054	MCF7_1_peak_45473	71.2221
chr11	62599119	62600037	MCF7_1_peak_7673	71.2206
chr15	89181813	89182425	MCF7_1_peak_15813	71.2206
chr8	96280901	96282380	MCF7_1_peak_45343	71.2011
chr1	162530669	162531472	MCF7_1_peak_2815	71.198
chr4	140374203	140375382	MCF7_1_peak_34760	71.1608
chr1	145507280	145508051	MCF7_1_peak_2145	71.1276
chr18	43753332	43754321	MCF7_1_peak_20764	71.1127
chr10	112678213	112679357	MCF7_1_peak_6380	71.1048
chr16	67554943	67555728	MCF7_1_peak_17214	71.0788
chr6	11232338	11233091	MCF7_1_peak_38442	71.0612
chr12	44152062	44153738	MCF7_1_peak_9445	71.0176
chr4	53578112	53578859	MCF7_1_peak_33963	70.9653
chr5	150631965	150633110	MCF7_1_peak_37604	70.9602
chr13	27131263	27131933	MCF7_1_peak_11650	70.9518
chr17	57037365	57038145	MCF7_1_peak_19350	70.9194
chr14	53257814	53258894	MCF7_1_peak_13145	70.9133
chr4	129208820	129209776	MCF7_1_peak_34679	70.9087
chr10	16859255	16860027	MCF7_1_peak_4769	70.9045
chr1	202003739	202004331	MCF7_1_peak_3609	70.8792
chr12	64615458	64616479	MCF7_1_peak_10059	70.8792
chr10	50627000	50627540	MCF7_1_peak_5262	70.8256
chr9	134248668	134249493	MCF7_1_peak_47953	70.8206
chr2	210233614	210234046	MCF7_1_peak_26519	70.8086
chr3	38206208	38207466	MCF7_1_peak_30671	70.7824
chr1	153095172	153095899	MCF7_1_peak_2460	70.7677
chr12	75283495	75284377	MCF7_1_peak_10293	70.7677
chr17	26662341	26662896	MCF7_1_peak_18524	70.7639
chr3	193310638	193311712	MCF7_1_peak_33249	70.7636
chr17	46969325	46970333	MCF7_1_peak_19118	70.7608
chr10	12110546	12111142	MCF7_1_peak_4703	70.7334
chr20	46641206	46641682	MCF7_1_peak_27974	70.7334
chr17	7307063	7308237	MCF7_1_peak_18144	70.6974
chr4	2263732	2264394	MCF7_1_peak_33518	70.6757
chr8	125503243	125503992	MCF7_1_peak_45960	70.6661
chr5	34929287	34930422	MCF7_1_peak_35775	70.664
chr17	17875240	17876353	MCF7_1_peak_18371	70.6616
chr16	89939733	89941015	MCF7_1_peak_17908	70.659
chr17	61818645	61819504	MCF7_1_peak_19574	70.659
chr3	195641426	195642277	MCF7_1_peak_33355	70.659
chr16	9184928	9185612	MCF7_1_peak_16366	70.618
chr20	52271269	52272132	MCF7_1_peak_28152	70.582
chr5	60704395	60704925	MCF7_1_peak_36115	70.5452
chr10	121356075	121356958	MCF7_1_peak_6517	70.5263
chr5	71603736	71604563	MCF7_1_peak_36267	70.5177
chr12	53834909	53835634	MCF7_1_peak_9801	70.503
chr17	47865778	47866814	MCF7_1_peak_19149	70.5005
chr20	46174658	46175743	MCF7_1_peak_27949	70.4721
chr1	156307750	156308759	MCF7_1_peak_2621	70.4706
chr1	146643823	146644932	MCF7_1_peak_2185	70.4569
chr8	8085240	8086156	MCF7_1_peak_44276	70.4569
chr20	46195838	46197109	MCF7_1_peak_27950	70.442
chr8	97273508	97274253	MCF7_1_peak_45358	70.4216
chr14	68086061	68086947	MCF7_1_peak_13466	70.3936
chr4	169930819	169932081	MCF7_1_peak_35134	70.3936
chr2	171785131	171786092	MCF7_1_peak_25931	70.3646
chr1	151881603	151882505	MCF7_1_peak_2417	70.3581
chr7	75795566	75796363	MCF7_1_peak_42387	70.2996
chr20	46135108	46135558	MCF7_1_peak_27947	70.293
chr4	39183619	39184277	MCF7_1_peak_33828	70.2855
chr7	1576560	1577264	MCF7_1_peak_41234	70.2712
chr1	181057396	181058130	MCF7_1_peak_3187	70.2617
chr13	28024011	28025193	MCF7_1_peak_11673	70.2585
chr2	38829797	38830484	MCF7_1_peak_23776	70.1108
chr6	8102387	8103101	MCF7_1_peak_38381	70.1097
chr1	112297723	112298699	MCF7_1_peak_1816	70.0918
chr5	1326605	1328405	MCF7_1_peak_35402	70.0408
chr20	30180562	30181876	MCF7_1_peak_27480	70.0076
chr20	54966927	54967826	MCF7_1_peak_28244	69.9794
chr19	36248724	36249617	MCF7_1_peak_22156	69.9592
chr5	172483783	172484639	MCF7_1_peak_37898	69.9536
chr5	145826372	145827376	MCF7_1_peak_37471	69.9459
chr7	131935532	131936662	MCF7_1_peak_43650	69.9356
chr12	49110230	49111271	MCF7_1_peak_9573	69.8905
chr21	37528472	37529451	MCF7_1_peak_28667	69.8858
chr19	15529464	15530292	MCF7_1_peak_21756	69.8717
chr22	18841725	18842326	MCF7_1_peak_29041	69.8587
chr5	36744658	36745898	MCF7_1_peak_35820	69.8475
chr16	89882909	89883728	MCF7_1_peak_17900	69.8066
chr6	12324284	12324873	MCF7_1_peak_38465	69.755
chr2	58273429	58274537	MCF7_1_peak_24056	69.7305
chr15	49967215	49967647	MCF7_1_peak_14801	69.6962
chr6	26659590	26660227	MCF7_1_peak_38795	69.678
chr2	113402864	113403905	MCF7_1_peak_25105	69.643
chr5	153675767	153676895	MCF7_1_peak_37654	69.6412
chr17	25659458	25660418	MCF7_1_peak_18503	69.628
chr14	35008361	35009203	MCF7_1_peak_12851	69.6254
chr1	231114457	231115067	MCF7_1_peak_4321	69.625
chr1	241682728	241683406	MCF7_1_peak_4434	69.5978
chr17	61627276	61628273	MCF7_1_peak_19565	69.5943
chr12	27090753	27091818	MCF7_1_peak_9294	69.5652
chr15	93363526	93364369	MCF7_1_peak_15942	69.5145
chr16	27560894	27561787	MCF7_1_peak_16695	69.5122
chr17	76182926	76183721	MCF7_1_peak_19994	69.5122
chr17	64947562	64948666	MCF7_1_peak_19683	69.5116
chr17	8533995	8534992	MCF7_1_peak_18223	69.4961
chr3	127022914	127023686	MCF7_1_peak_31862	69.4765
chr7	87257025	87258600	MCF7_1_peak_42583	69.4611
chr15	55488614	55489464	MCF7_1_peak_15034	69.449
chr7	92861057	92862200	MCF7_1_peak_42686	69.389
chr9	117314153	117314837	MCF7_1_peak_47613	69.3752
chr20	52713047	52713969	MCF7_1_peak_28196	69.3729
chr7	113725509	113726543	MCF7_1_peak_43353	69.3425
chr2	88990833	88991595	MCF7_1_peak_24597	69.3393
chr14	32954145	32954420	MCF7_1_peak_12818	69.3228
chr3	122102667	122103457	MCF7_1_peak_31733	69.3228
chr4	143536232	143536934	MCF7_1_peak_34821	69.3195
chr3	98620381	98621027	MCF7_1_peak_31457	69.2099
chr19	54663132	54663912	MCF7_1_peak_22994	69.1916
chr15	53027584	53028044	MCF7_1_peak_14983	69.1791
chr2	131113183	131113913	MCF7_1_peak_25411	69.1528
chr9	91925223	91926247	MCF7_1_peak_47227	69.1429
chr12	54121130	54121808	MCF7_1_peak_9817	69.1421
chr20	46354085	46354638	MCF7_1_peak_27958	69.1355
chr7	61970225	61970555	MCF7_1_peak_42151	69.1308
chr5	23506787	23507818	MCF7_1_peak_35670	69.1268
chr19	42363482	42364500	MCF7_1_peak_22398	69.0658
chr17	15554878	15555396	MCF7_1_peak_18284	69.0612
chr12	99038168	99039201	MCF7_1_peak_10701	69.049
chr1	150336029	150337353	MCF7_1_peak_2324	69.0436
chr8	124407951	124409156	MCF7_1_peak_45915	69.0436
chr4	48018373	48018947	MCF7_1_peak_33911	69.0228
chr3	187754091	187755263	MCF7_1_peak_33119	68.9882
chr19	8942824	8943792	MCF7_1_peak_21477	68.9811
chr3	160167003	160167883	MCF7_1_peak_32539	68.961
chr19	42746653	42747591	MCF7_1_peak_22419	68.9352
chr17	3539410	3540169	MCF7_1_peak_18016	68.9262
chr12	49716422	49717209	MCF7_1_peak_9608	68.9179
chr17	66031393	66032440	MCF7_1_peak_19718	68.8528
chr12	57472046	57472986	MCF7_1_peak_9938	68.845
chr11	189712	190363	MCF7_1_peak_6759	68.8334
chr2	110371411	110372071	MCF7_1_peak_25009	68.8334
chr2	65282952	65283714	MCF7_1_peak_24178	68.8334
chr12	54069505	54070207	MCF7_1_peak_9814	68.8269
chr15	51484734	51485231	MCF7_1_peak_14881	68.7749
chr3	187467815	187468632	MCF7_1_peak_33110	68.7749
chr2	99757145	99758440	MCF7_1_peak_24801	68.7544
chr8	120994708	120995826	MCF7_1_peak_45838	68.749
chr16	15004623	15005419	MCF7_1_peak_16461	68.7122
chr3	100427932	100428623	MCF7_1_peak_31487	68.7105
chr5	80597141	80597894	MCF7_1_peak_36455	68.6922
chr11	72905568	72906042	MCF7_1_peak_8112	68.6238
chr1	11968247	11969843	MCF7_1_peak_295	68.6086
chr13	47370669	47371676	MCF7_1_peak_12058	68.5897
chr12	49411828	49412812	MCF7_1_peak_9591	68.5872
chr16	31128666	31129422	MCF7_1_peak_16890	68.5872
chr2	46925638	46926366	MCF7_1_peak_23928	68.5513
chr7	128379061	128380005	MCF7_1_peak_43545	68.5223
chr17	73900653	73901665	MCF7_1_peak_19913	68.5053
chr11	85779959	85780434	MCF7_1_peak_8370	68.5005
chr12	53399778	53400391	MCF7_1_peak_9766	68.4961
chr4	89205500	89206282	MCF7_1_peak_34299	68.4697
chr21	43098517	43099540	MCF7_1_peak_28797	68.4493
chr11	2420843	2422114	MCF7_1_peak_6870	68.4465
chr10	42596820	42597246	MCF7_1_peak_5120	68.4336
chr1	109288984	109289821	MCF7_1_peak_1707	68.4091
chr3	119216823	119217830	MCF7_1_peak_31680	68.406
chr6	35731965	35733143	MCF7_1_peak_39107	68.3788
chr20	18268600	18269275	MCF7_1_peak_27302	68.3489
chr3	23987244	23988224	MCF7_1_peak_30462	68.347
chr4	175749959	175750878	MCF7_1_peak_35199	68.2889
chr7	100951107	100951852	MCF7_1_peak_42961	68.2639
chr7	4871373	4872143	MCF7_1_peak_41307	68.2639
chr8	94752603	94753970	MCF7_1_peak_45274	68.2603
chr14	37130821	37131532	MCF7_1_peak_12898	68.2187
chr19	58912482	58913085	MCF7_1_peak_23123	68.2161
chr12	107711501	107712350	MCF7_1_peak_10888	68.1956
chr12	65562937	65564468	MCF7_1_peak_10099	68.1926
chr1	117112762	117113873	MCF7_1_peak_1950	68.1706
chr7	1098874	1099724	MCF7_1_peak_41209	68.1225
chr14	36789353	36790457	MCF7_1_peak_12890	68.098
chr12	111051502	111052271	MCF7_1_peak_10998	68.0949
chr7	92219009	92219986	MCF7_1_peak_42671	68.0908
chr3	150421373	150422158	MCF7_1_peak_32352	68.0334
chr5	140027113	140027779	MCF7_1_peak_37329	68.0295
chr5	74807103	74808032	MCF7_1_peak_36336	67.9816
chr1	166844943	166845938	MCF7_1_peak_2868	67.9727
chr20	53072910	53073948	MCF7_1_peak_28221	67.9706
chr3	64090212	64090892	MCF7_1_peak_31186	67.9423
chr1	153930953	153931395	MCF7_1_peak_2494	67.9407
chr16	29466173	29466507	MCF7_1_peak_16765	67.9354
chr10	105991774	105992602	MCF7_1_peak_6297	67.9255
chr3	183735158	183736168	MCF7_1_peak_32972	67.9098
chr20	50383449	50384610	MCF7_1_peak_28125	67.9084
chr14	81636633	81637276	MCF7_1_peak_13818	67.8846
chr17	8041877	8043083	MCF7_1_peak_18194	67.8718
chr5	68462576	68463256	MCF7_1_peak_36210	67.8519
chr1	151283974	151284429	MCF7_1_peak_2374	67.8141
chr14	61991781	61992476	MCF7_1_peak_13351	67.8134
chr3	15351980	15353076	MCF7_1_peak_30323	67.8117
chr14	20929491	20930206	MCF7_1_peak_12611	67.7842
chr20	42219098	42219919	MCF7_1_peak_27793	67.758
chr7	74508539	74509348	MCF7_1_peak_42348	67.7455
chr3	33839702	33840767	MCF7_1_peak_30622	67.695
chr2	191744975	191745883	MCF7_1_peak_26226	67.678
chr1	212457976	212458981	MCF7_1_peak_3964	67.6775
chr20	25218346	25218827	MCF7_1_peak_27430	67.6514
chr16	87350418	87351601	MCF7_1_peak_17770	67.6059
chr4	48342695	48343872	MCF7_1_peak_33918	67.5769
chr15	52069202	52069719	MCF7_1_peak_14924	67.5687
chr4	120987558	120988534	MCF7_1_peak_34589	67.5674
chr9	131591946	131592545	MCF7_1_peak_47862	67.5674
chr17	79818429	79819297	MCF7_1_peak_20128	67.5624
chr17	20946381	20947173	MCF7_1_peak_18466	67.5624
chr10	61666159	61666973	MCF7_1_peak_5376	67.5518
chr16	21311818	21312348	MCF7_1_peak_16575	67.5518
chr19	49866566	49867337	MCF7_1_peak_22801	67.5445
chr12	56497787	56498517	MCF7_1_peak_9894	67.5376
chr15	79019135	79019597	MCF7_1_peak_15577	67.5163
chr15	51454920	51455931	MCF7_1_peak_14880	67.5079
chr17	74260857	74261482	MCF7_1_peak_19931	67.4717
chr2	204103241	204104839	MCF7_1_peak_26424	67.4617
chr6	42951906	42952630	MCF7_1_peak_39322	67.4607
chr13	26795622	26796791	MCF7_1_peak_11640	67.4575
chr14	23340354	23341448	MCF7_1_peak_12672	67.4522
chr15	52519428	52520117	MCF7_1_peak_14954	67.4522
chr20	34330050	34330704	MCF7_1_peak_27634	67.4391
chr19	36544904	36545898	MCF7_1_peak_22171	67.4024
chr3	141030290	141031124	MCF7_1_peak_32173	67.3754
chr10	34715943	34716644	MCF7_1_peak_5061	67.3222
chr1	114471586	114473405	MCF7_1_peak_1868	67.3194
chr15	45571199	45571749	MCF7_1_peak_14754	67.2888
chr12	39836634	39837455	MCF7_1_peak_9404	67.2861
chr20	24997891	24998680	MCF7_1_peak_27415	67.2345
chr16	87958817	87959367	MCF7_1_peak_17805	67.2318
chr5	68389468	68390018	MCF7_1_peak_36208	67.2318
chr19	14639982	14640765	MCF7_1_peak_21730	67.2303
chr7	122831179	122831918	MCF7_1_peak_43460	67.2212
chr17	65713662	65714722	MCF7_1_peak_19706	67.2192
chr3	148803438	148804730	MCF7_1_peak_32281	67.2192
chr2	120980548	120981480	MCF7_1_peak_25237	67.1829
chr12	98987092	98988177	MCF7_1_peak_10699	67.1411
chr19	7894374	7895146	MCF7_1_peak_21442	67.1083
chr9	88968850	88969833	MCF7_1_peak_47172	67.1083
chr11	64109889	64110415	MCF7_1_peak_7726	67.089
chr1	149910935	149911730	MCF7_1_peak_2301	67.0877
chr3	174976449	174977007	MCF7_1_peak_32823	67.0757
chr11	105892622	105893507	MCF7_1_peak_8527	67.0709
chr11	63952684	63953835	MCF7_1_peak_7711	67.0702
chr17	80415927	80416916	MCF7_1_peak_20177	67.0075
chr3	157217147	157217791	MCF7_1_peak_32500	67.0075
chr3	197266420	197267072	MCF7_1_peak_33423	67.0075
chr3	38178369	38179002	MCF7_1_peak_30670	67.0055
chr2	26234787	26235734	MCF7_1_peak_23551	66.9916
chr2	114647006	114647862	MCF7_1_peak_25155	66.9681
chr10	38644836	38645940	MCF7_1_peak_5101	66.942
chr12	54218984	54219683	MCF7_1_peak_9821	66.942
chr1	111506386	111506944	MCF7_1_peak_1797	66.9103
chr5	142625382	142626161	MCF7_1_peak_37426	66.9071
chr22	38203413	38204238	MCF7_1_peak_29563	66.8901
chr8	122788466	122789001	MCF7_1_peak_45876	66.889
chr19	19029772	19030643	MCF7_1_peak_21920	66.8755
chr3	190231313	190232147	MCF7_1_peak_33184	66.8745
chr3	196044789	196045636	MCF7_1_peak_33378	66.8051
chr9	117349439	117350226	MCF7_1_peak_47615	66.7988
chr3	53304028	53304439	MCF7_1_peak_31010	66.7963
chr6	25279083	25279770	MCF7_1_peak_38708	66.7758
chr1	181103700	181104459	MCF7_1_peak_3193	66.7732
chr19	50179868	50180607	MCF7_1_peak_22825	66.7723
chr7	99036240	99037085	MCF7_1_peak_42843	66.7634
chr22	29468586	29469058	MCF7_1_peak_29300	66.6912
chr19	4342616	4343287	MCF7_1_peak_21322	66.6868
chr7	105711836	105712324	MCF7_1_peak_43125	66.6765
chr1	174968354	174969551	MCF7_1_peak_3036	66.6621
chr1	244815867	244816783	MCF7_1_peak_4466	66.6567
chr22	47169733	47170250	MCF7_1_peak_29889	66.6567
chr7	143990638	143991626	MCF7_1_peak_43885	66.6196
chr19	12511516	12512432	MCF7_1_peak_21613	66.6049
chr4	120221284	120222240	MCF7_1_peak_34580	66.6049
chr2	204443601	204444319	MCF7_1_peak_26431	66.5966
chr3	139108304	139109659	MCF7_1_peak_32140	66.5647
chr7	44887550	44888453	MCF7_1_peak_42019	66.5514
chr1	218633254	218633645	MCF7_1_peak_4073	66.5209
chr3	135654055	135654662	MCF7_1_peak_32076	66.5019
chr1	116915387	116916313	MCF7_1_peak_1939	66.4969
chr14	77923489	77924641	MCF7_1_peak_13757	66.4945
chr17	60500995	60501867	MCF7_1_peak_19525	66.4895
chr16	83960287	83961028	MCF7_1_peak_17642	66.4817
chr7	149535150	149536105	MCF7_1_peak_43975	66.448
chr1	189743860	189744850	MCF7_1_peak_3365	66.4269
chr4	39528751	39529888	MCF7_1_peak_33837	66.4269
chr5	89825069	89826160	MCF7_1_peak_36558	66.3678
chr22	31198529	31199210	MCF7_1_peak_29377	66.3426
chr1	145548788	145549485	MCF7_1_peak_2150	66.3367
chr11	45825729	45826862	MCF7_1_peak_7387	66.3367
chr11	64808233	64809167	MCF7_1_peak_7759	66.2826
chr13	33558963	33559713	MCF7_1_peak_11797	66.2732
chr6	26322278	26323652	MCF7_1_peak_38766	66.2326
chr1	153606017	153607034	MCF7_1_peak_2480	66.2186
chr7	73236593	73237334	MCF7_1_peak_42295	66.2186
chr11	71791366	71792396	MCF7_1_peak_8075	66.2126
chr4	37687455	37688748	MCF7_1_peak_33810	66.1936
chr6	4358742	4359386	MCF7_1_peak_38286	66.1786
chr2	242294759	242295733	MCF7_1_peak_27035	66.1753
chr6	152084946	152085715	MCF7_1_peak_40426	66.1553
chr7	5862174	5863092	MCF7_1_peak_41345	66.1283
chr12	105379876	105380628	MCF7_1_peak_10834	66.1261
chr11	65149503	65150479	MCF7_1_peak_7780	66.126
chr3	179065124	179065847	MCF7_1_peak_32884	66.0706
chr11	47429350	47430177	MCF7_1_peak_7454	66.0255
chr1	200446750	200447369	MCF7_1_peak_3525	66.0019
chr9	116163263	116163965	MCF7_1_peak_47590	66.0019
chr5	34915251	34915958	MCF7_1_peak_35773	65.9989
chr19	43967342	43968546	MCF7_1_peak_22460	65.9443
chr2	119638898	119639472	MCF7_1_peak_25195	65.9397
chr16	81347953	81348908	MCF7_1_peak_17583	65.9382
chr18	20910579	20911812	MCF7_1_peak_20536	65.9151
chr3	134204463	134205389	MCF7_1_peak_32058	65.8734
chr13	111367648	111368238	MCF7_1_peak_12508	65.8538
chr3	172383930	172384996	MCF7_1_peak_32778	65.8533
chr1	17231236	17232280	MCF7_1_peak_384	65.853
chr2	85152680	85153378	MCF7_1_peak_24455	65.853
chr6	27100091	27101066	MCF7_1_peak_38809	65.8091
chr7	112758135	112759109	MCF7_1_peak_43329	65.794
chr2	166650308	166651467	MCF7_1_peak_25860	65.7659
chr22	41047662	41048416	MCF7_1_peak_29670	65.7481
chr1	212781647	212782287	MCF7_1_peak_3976	65.7435
chr17	66015644	66016708	MCF7_1_peak_19717	65.7412
chr14	58711027	58712078	MCF7_1_peak_13269	65.7165
chr7	80512714	80513304	MCF7_1_peak_42480	65.7038
chr19	13273420	13274089	MCF7_1_peak_21673	65.6589
chr6	28303084	28304120	MCF7_1_peak_38899	65.6468
chr19	47353464	47354460	MCF7_1_peak_22636	65.6237
chr3	153838678	153839742	MCF7_1_peak_32425	65.5657
chr13	52157820	52158789	MCF7_1_peak_12133	65.5213
chr3	185514142	185514818	MCF7_1_peak_33054	65.4988
chr5	10441375	10442373	MCF7_1_peak_35499	65.4756
chr22	42228496	42229278	MCF7_1_peak_29728	65.4104
chr14	65453339	65454188	MCF7_1_peak_13421	65.4036
chr16	87839980	87841018	MCF7_1_peak_17793	65.2814
chr1	189118638	189119441	MCF7_1_peak_3360	65.2592
chr11	66079311	66080599	MCF7_1_peak_7847	65.1984
chr8	118532284	118533362	MCF7_1_peak_45787	65.192
chr7	25164529	25165526	MCF7_1_peak_41630	65.1559
chr4	467466	468264	MCF7_1_peak_33466	65.1492
chr6	159420731	159421441	MCF7_1_peak_40531	65.1293
chr2	220093990	220094734	MCF7_1_peak_26691	65.1123
chr7	27702283	27702928	MCF7_1_peak_41680	65.0699
chr6	16128870	16129785	MCF7_1_peak_38548	65.0571
chr17	18086579	18087292	MCF7_1_peak_18381	65.0273
chrX	107334327	107335552	MCF7_1_peak_48993	65.0273
chr10	5530105	5531125	MCF7_1_peak_4602	65.0058
chr22	38577661	38578251	MCF7_1_peak_29578	65.0052
chr12	94853116	94854247	MCF7_1_peak_10611	65.0036
chr3	185000497	185001175	MCF7_1_peak_33029	64.9898
chr20	23338351	23339122	MCF7_1_peak_27386	64.9592
chr1	198906411	198906841	MCF7_1_peak_3487	64.9138
chr15	91537642	91538234	MCF7_1_peak_15909	64.9017
chr14	24615827	24616900	MCF7_1_peak_12727	64.8994
chr5	96270433	96271893	MCF7_1_peak_36649	64.8635
chr6	36561312	36562445	MCF7_1_peak_39136	64.862
chr1	225965172	225966060	MCF7_1_peak_4198	64.8473
chr1	165599903	165600771	MCF7_1_peak_2853	64.8451
chr3	64469890	64470432	MCF7_1_peak_31211	64.8343
chr14	65433456	65434834	MCF7_1_peak_13420	64.8053
chr5	156569358	156570403	MCF7_1_peak_37684	64.7589
chr20	52486329	52486611	MCF7_1_peak_28177	64.7355
chr6	24774968	24775869	MCF7_1_peak_38693	64.7054
chr16	31470203	31471472	MCF7_1_peak_16904	64.6817
chr6	53191340	53192033	MCF7_1_peak_39538	64.679
chr2	190525839	190526498	MCF7_1_peak_26196	64.6779
chr10	14879707	14880607	MCF7_1_peak_4749	64.6758
chr20	24911073	24911964	MCF7_1_peak_27412	64.6103
chr1	109817145	109818130	MCF7_1_peak_1736	64.6083
chr3	69249557	69250241	MCF7_1_peak_31253	64.6039
chr12	66627772	66628350	MCF7_1_peak_10122	64.5871
chr12	74436959	74437566	MCF7_1_peak_10286	64.5723
chr8	81083221	81084223	MCF7_1_peak_45048	64.5723
chr16	87811144	87811803	MCF7_1_peak_17790	64.5252
chr15	50343921	50344433	MCF7_1_peak_14822	64.5238
chr8	116999885	117000906	MCF7_1_peak_45756	64.5215
chr8	126656608	126657140	MCF7_1_peak_46001	64.4857
chr14	45366106	45367172	MCF7_1_peak_12992	64.4811
chr1	179560629	179561617	MCF7_1_peak_3145	64.4784
chr1	23694238	23695107	MCF7_1_peak_500	64.4784
chr7	45038876	45039840	MCF7_1_peak_42027	64.4631
chr1	203274205	203274959	MCF7_1_peak_3678	64.4593
chr13	48611515	48612377	MCF7_1_peak_12072	64.4565
chr15	63188715	63189688	MCF7_1_peak_15131	64.4494
chr2	219134730	219135356	MCF7_1_peak_26651	64.4305
chr13	33859339	33860287	MCF7_1_peak_11803	64.4007
chr5	81267351	81268473	MCF7_1_peak_36473	64.3886
chr19	1455356	1456170	MCF7_1_peak_21209	64.376
chr19	46195067	46196235	MCF7_1_peak_22574	64.3735
chr3	192445098	192445856	MCF7_1_peak_33218	64.3666
chr1	149812321	149814834	MCF7_1_peak_2292	64.3525
chr17	62038787	62039470	MCF7_1_peak_19590	64.3464
chr16	20911577	20913575	MCF7_1_peak_16567	64.34
chr12	109535610	109536445	MCF7_1_peak_10945	64.3385
chr12	96429059	96429924	MCF7_1_peak_10657	64.3276
chr1	155057188	155058108	MCF7_1_peak_2550	64.3184
chr10	101418873	101419541	MCF7_1_peak_6132	64.3097
chr3	189022175	189023053	MCF7_1_peak_33151	64.2821
chr1	180990900	180992491	MCF7_1_peak_3182	64.2495
chr7	112383892	112384407	MCF7_1_peak_43315	64.2265
chr19	38997495	38998409	MCF7_1_peak_22247	64.2239
chr5	95297002	95297862	MCF7_1_peak_36630	64.2167
chr19	41076376	41077036	MCF7_1_peak_22340	64.2076
chr19	4968557	4969201	MCF7_1_peak_21350	64.1985
chr7	124405580	124406348	MCF7_1_peak_43481	64.1969
chr3	3678377	3679090	MCF7_1_peak_30002	64.1418
chr1	150897969	150898928	MCF7_1_peak_2345	64.1358
chr1	169862762	169863608	MCF7_1_peak_2933	64.113
chr19	53030096	53031018	MCF7_1_peak_22950	64.1039
chr1	249132117	249133374	MCF7_1_peak_4508	64.0876
chr17	54910907	54911932	MCF7_1_peak_19262	64.0663
chr10	124913463	124914028	MCF7_1_peak_6574	64.0573
chr2	26256053	26257431	MCF7_1_peak_23553	64.0271
chr20	44440786	44441649	MCF7_1_peak_27860	64.0177
chr5	133561643	133562497	MCF7_1_peak_37144	64.0152
chr12	53273140	53274035	MCF7_1_peak_9753	64.0039
chr17	48255459	48256408	MCF7_1_peak_19175	63.9241
chr19	46273249	46274191	MCF7_1_peak_22578	63.9148
chr15	51535966	51536328	MCF7_1_peak_14884	63.9094
chr2	201753712	201754922	MCF7_1_peak_26375	63.8982
chr7	124569534	124570492	MCF7_1_peak_43483	63.8811
chr6	21738440	21739344	MCF7_1_peak_38663	63.8403
chr13	114103294	114103985	MCF7_1_peak_12567	63.8161
chr7	66767118	66768240	MCF7_1_peak_42218	63.8076
chr12	74931053	74932154	MCF7_1_peak_10291	63.7969
chr9	5437482	5438114	MCF7_1_peak_46567	63.7956
chr5	153417904	153418866	MCF7_1_peak_37644	63.7869
chr5	68710693	68711275	MCF7_1_peak_36220	63.7425
chr6	3849023	3849755	MCF7_1_peak_38266	63.7425
chr9	20683658	20684427	MCF7_1_peak_46661	63.7425
chr2	27008422	27009072	MCF7_1_peak_23575	63.7287
chr19	10946189	10947050	MCF7_1_peak_21545	63.6846
chr1	179050701	179052124	MCF7_1_peak_3130	63.6275
chr7	112031280	112032266	MCF7_1_peak_43302	63.6275
chr19	12606013	12606581	MCF7_1_peak_21617	63.6121
chr3	193859338	193860049	MCF7_1_peak_33280	63.5823
chr8	103875084	103875617	MCF7_1_peak_45559	63.5698
chr6	10722933	10723794	MCF7_1_peak_38429	63.5641
chr7	148841687	148842537	MCF7_1_peak_43936	63.5628
chr17	72868951	72869905	MCF7_1_peak_19844	63.548
chr16	84884793	84885453	MCF7_1_peak_17683	63.5067
chr16	89766514	89767004	MCF7_1_peak_17892	63.4843
chr11	76155602	76156232	MCF7_1_peak_8219	63.478
chr11	47198331	47198773	MCF7_1_peak_7439	63.4609
chr3	27575221	27576020	MCF7_1_peak_30518	63.4111
chr7	2883863	2884468	MCF7_1_peak_41277	63.4111
chr15	74374764	74375219	MCF7_1_peak_15419	63.4092
chr12	27676571	27677481	MCF7_1_peak_9305	63.3883
chr19	46087506	46088383	MCF7_1_peak_22562	63.3788
chr19	8590377	8591431	MCF7_1_peak_21474	63.3788
chr19	50832254	50833060	MCF7_1_peak_22876	63.3372
chr8	145159070	145160049	MCF7_1_peak_46424	63.327
chr1	185286155	185287294	MCF7_1_peak_3307	63.3103
chr7	76090600	76091513	MCF7_1_peak_42408	63.3004
chr1	168876187	168876766	MCF7_1_peak_2907	63.2741
chr18	44526524	44527289	MCF7_1_peak_20785	63.2473
chr17	45726489	45727412	MCF7_1_peak_19074	63.2245
chr6	37759052	37759569	MCF7_1_peak_39187	63.1776
chr12	56521585	56522359	MCF7_1_peak_9897	63.1625
chr2	131148751	131149529	MCF7_1_peak_25414	63.1485
chr3	170625945	170626725	MCF7_1_peak_32728	63.1485
chr19	3968600	3969281	MCF7_1_peak_21303	63.1444
chr19	11545611	11546535	MCF7_1_peak_21578	63.1282
chr12	133706346	133707326	MCF7_1_peak_11458	63.1034
chr19	13928185	13929278	MCF7_1_peak_21688	63.0907
chr3	25766211	25767096	MCF7_1_peak_30491	63.0907
chr7	97735932	97736341	MCF7_1_peak_42794	63.0812
chr3	128369468	128370099	MCF7_1_peak_31907	63.0699
chr14	91976329	91977468	MCF7_1_peak_13940	63.0548
chr17	42852268	42853589	MCF7_1_peak_19001	63.0391
chr19	48824468	48824834	MCF7_1_peak_22722	63.0391
chr11	65479311	65480306	MCF7_1_peak_7813	63.0343
chr16	23193685	23194338	MCF7_1_peak_16622	63.0087
chr2	237764731	237765406	MCF7_1_peak_26957	63.0087
chr7	73149045	73149758	MCF7_1_peak_42288	63.0004
chr5	178157395	178157994	MCF7_1_peak_38079	62.9998
chr3	138312715	138313859	MCF7_1_peak_32119	62.9992
chr8	124194189	124195001	MCF7_1_peak_45909	62.987
chr8	95565542	95566164	MCF7_1_peak_45305	62.9503
chrX	151999073	151999899	MCF7_1_peak_49354	62.9235
chr14	42661985	42662882	MCF7_1_peak_12971	62.9218
chr20	33113505	33114203	MCF7_1_peak_27592	62.9218
chr3	5068124	5068957	MCF7_1_peak_30041	62.8864
chr19	49216981	49217923	MCF7_1_peak_22754	62.8781
chr15	75660149	75661119	MCF7_1_peak_15485	62.854
chr20	3869431	3870145	MCF7_1_peak_27139	62.8532
chr20	30326525	30327398	MCF7_1_peak_27495	62.7818
chr13	41706366	41707201	MCF7_1_peak_11930	62.767
chr10	80686736	80687656	MCF7_1_peak_5721	62.7606
chr2	45236428	45237549	MCF7_1_peak_23896	62.7446
chr1	205290748	205291292	MCF7_1_peak_3778	62.7378
chr10	31320478	31321079	MCF7_1_peak_5006	62.7195
chr11	45868552	45869530	MCF7_1_peak_7390	62.7112
chr10	5931580	5932320	MCF7_1_peak_4620	62.6915
chr21	40823224	40823973	MCF7_1_peak_28745	62.6611
chr22	41843499	41844781	MCF7_1_peak_29705	62.6471
chr8	110987574	110988204	MCF7_1_peak_45698	62.6393
chr1	8021190	8022067	MCF7_1_peak_185	62.6295
chr14	103799758	103800861	MCF7_1_peak_14239	62.6276
chr2	132559363	132560005	MCF7_1_peak_25461	62.5997
chr19	50602040	50602515	MCF7_1_peak_22850	62.5977
chr20	18447396	18448346	MCF7_1_peak_27304	62.5625
chr1	235667399	235668518	MCF7_1_peak_4389	62.538
chr17	60856177	60857090	MCF7_1_peak_19539	62.496
chr10	17429825	17430610	MCF7_1_peak_4777	62.4905
chr18	18970964	18971467	MCF7_1_peak_20498	62.4883
chr3	10052482	10053211	MCF7_1_peak_30138	62.45
chr8	101162215	101163033	MCF7_1_peak_45440	62.4497
chr4	48271291	48272371	MCF7_1_peak_33915	62.4407
chr15	89877695	89878924	MCF7_1_peak_15830	62.4393
chr12	52426698	52427236	MCF7_1_peak_9706	62.3665
chr3	187526579	187527424	MCF7_1_peak_33113	62.355
chr12	118573277	118574108	MCF7_1_peak_11139	62.3215
chr7	99844838	99845365	MCF7_1_peak_42890	62.3215
chr1	155715096	155715927	MCF7_1_peak_2588	62.3024
chr22	21239815	21240436	MCF7_1_peak_29110	62.3024
chr8	126676475	126677245	MCF7_1_peak_46002	62.2875
chr11	18655779	18656507	MCF7_1_peak_7189	62.2872
chr11	119252164	119252694	MCF7_1_peak_8736	62.282
chr2	176866258	176867251	MCF7_1_peak_26042	62.2667
chr7	135661752	135662609	MCF7_1_peak_43717	62.2667
chr11	59383074	59384005	MCF7_1_peak_7544	62.2594
chr19	13048989	13049876	MCF7_1_peak_21655	62.2484
chr18	9913465	9914304	MCF7_1_peak_20378	62.2416
chr1	205446588	205447475	MCF7_1_peak_3785	62.2346
chr3	156806337	156807310	MCF7_1_peak_32489	62.2346
chr2	73612749	73613803	MCF7_1_peak_24342	62.2223
chr4	139936459	139937157	MCF7_1_peak_34745	62.2223
chr1	179555330	179556043	MCF7_1_peak_3144	62.2145
chr19	8008407	8008998	MCF7_1_peak_21453	62.2145
chr2	132249859	132250926	MCF7_1_peak_25454	62.1993
chr2	48667544	48668443	MCF7_1_peak_23973	62.1978
chr7	72992775	72993511	MCF7_1_peak_42277	62.1831
chr12	76371587	76372204	MCF7_1_peak_10314	62.1602
chr4	1340392	1341093	MCF7_1_peak_33496	62.1496
chr18	3593562	3594563	MCF7_1_peak_20324	62.1491
chr4	9692831	9693672	MCF7_1_peak_33671	62.129
chr11	58874125	58874803	MCF7_1_peak_7532	62.1247
chr17	40540222	40541020	MCF7_1_peak_18883	62.1247
chr11	9482134	9483096	MCF7_1_peak_7015	62.1167
chr22	30162394	30163520	MCF7_1_peak_29328	62.1087
chr19	15490016	15491404	MCF7_1_peak_21755	62.1013
chr6	43138429	43139183	MCF7_1_peak_39333	62.0943
chr2	37458239	37459219	MCF7_1_peak_23754	62.0745
chr11	120187528	120188197	MCF7_1_peak_8755	62.0704
chr3	5099488	5099855	MCF7_1_peak_30042	62.0704
chr9	79791830	79792912	MCF7_1_peak_47058	62.07
chr10	88159599	88160434	MCF7_1_peak_5836	62.0672
chr5	56468993	56469958	MCF7_1_peak_36054	62.0228
chr15	50539993	50540549	MCF7_1_peak_14841	62.02
chr16	90172605	90173212	MCF7_1_peak_17921	61.9676
chr14	75666923	75667670	MCF7_1_peak_13671	61.9193
chr3	141943754	141944847	MCF7_1_peak_32198	61.9193
chr16	18572972	18573747	MCF7_1_peak_16518	61.8688
chr21	35013797	35014929	MCF7_1_peak_28621	61.866
chr16	84210676	84211148	MCF7_1_peak_17657	61.856
chr8	82598032	82598788	MCF7_1_peak_45090	61.8504
chr22	32149645	32150242	MCF7_1_peak_29423	61.8496
chr8	103665918	103666812	MCF7_1_peak_45549	61.8222
chr13	20207350	20208723	MCF7_1_peak_11473	61.8129
chr13	25496465	25497513	MCF7_1_peak_11603	61.8025
chr2	26100843	26101766	MCF7_1_peak_23544	61.7976
chr4	144105704	144106808	MCF7_1_peak_34831	61.7894
chr1	171282783	171283451	MCF7_1_peak_2951	61.6981
chr14	75987738	75988287	MCF7_1_peak_13686	61.6947
chr2	68694080	68694838	MCF7_1_peak_24218	61.6934
chr7	98030021	98030827	MCF7_1_peak_42809	61.6851
chr5	108744996	108746210	MCF7_1_peak_36775	61.6778
chr11	72145104	72145867	MCF7_1_peak_8086	61.6566
chr14	36139012	36139475	MCF7_1_peak_12876	61.6231
chr19	12661776	12662816	MCF7_1_peak_21618	61.6091
chr20	45824803	45825549	MCF7_1_peak_27918	61.5955
chr11	73471763	73472556	MCF7_1_peak_8136	61.5553
chr22	38054276	38054835	MCF7_1_peak_29555	61.5449
chr8	110294133	110294715	MCF7_1_peak_45680	61.526
chr7	44613041	44613993	MCF7_1_peak_42009	61.5227
chr5	175964093	175965259	MCF7_1_peak_37985	61.5106
chr10	25304977	25306081	MCF7_1_peak_4888	61.51
chr2	92324924	92325361	MCF7_1_peak_24670	61.494
chr13	99068513	99069107	MCF7_1_peak_12404	61.4917
chr6	43142016	43142623	MCF7_1_peak_39334	61.4795
chr3	186478126	186478729	MCF7_1_peak_33080	61.4642
chr16	30538088	30539417	MCF7_1_peak_16834	61.4602
chr11	126138595	126139160	MCF7_1_peak_8848	61.4564
chr1	156182561	156183437	MCF7_1_peak_2618	61.4351
chr15	85458010	85458632	MCF7_1_peak_15747	61.4236
chr11	77898929	77900135	MCF7_1_peak_8263	61.4025
chr3	150188026	150188548	MCF7_1_peak_32344	61.3958
chr10	99051885	99052705	MCF7_1_peak_6059	61.3957
chr20	5099978	5101008	MCF7_1_peak_27159	61.3836
chr5	175815512	175816507	MCF7_1_peak_37980	61.3568
chr11	108464049	108464764	MCF7_1_peak_8554	61.3492
chr3	10800299	10800852	MCF7_1_peak_30161	61.3258
chr10	118369128	118369669	MCF7_1_peak_6455	61.317
chr1	145138894	145139906	MCF7_1_peak_2120	61.2888
chr10	16478463	16479328	MCF7_1_peak_4765	61.2884
chr19	11750350	11751042	MCF7_1_peak_21591	61.2502
chr2	220024901	220025879	MCF7_1_peak_26684	61.2477
chr17	7475664	7476230	MCF7_1_peak_18155	61.2399
chr9	2014949	2015586	MCF7_1_peak_46524	61.2046
chr12	125423684	125425019	MCF7_1_peak_11344	61.2024
chr1	150459589	150460043	MCF7_1_peak_2326	61.1926
chr8	115648854	115649611	MCF7_1_peak_45730	61.1926
chr3	192625592	192626414	MCF7_1_peak_33229	61.18
chr6	34216649	34217359	MCF7_1_peak_39049	61.1762
chr10	95225451	95226470	MCF7_1_peak_5986	61.1752
chr14	55240722	55241044	MCF7_1_peak_13188	61.1752
chr3	87276042	87277015	MCF7_1_peak_31372	61.1678
chr19	40971556	40972401	MCF7_1_peak_22335	61.1459
chr19	48103486	48104087	MCF7_1_peak_22678	61.1382
chr5	134262637	134262919	MCF7_1_peak_37182	61.1245
chr3	174868438	174869233	MCF7_1_peak_32820	61.1177
chr15	75328340	75329036	MCF7_1_peak_15471	61.1038
chr11	73018346	73019330	MCF7_1_peak_8123	61.1012
chr1	204380278	204381538	MCF7_1_peak_3731	61.1012
chr10	99399964	99400658	MCF7_1_peak_6085	61.1003
chr17	79995083	79995843	MCF7_1_peak_20149	61.0771
chr7	91808149	91808649	MCF7_1_peak_42661	61.0744
[truncated: 46,723 more rows]

## Sheet: MCF7_2 peaks
Chr	Start	End	Peak_ID	-log10(P)
chr1	567184	568275	MCF7_2_peak_17	4028.71
chr1	566019	566810	MCF7_2_peak_16	2873.67
chr13	110076375	110076785	MCF7_2_peak_12386	2618.78
chr17	22020458	22021008	MCF7_2_peak_18278	2008.76
chr1	564562	565381	MCF7_2_peak_14	1796.99
chr1	121483963	121485514	MCF7_2_peak_2057	1268.13
chr17	58754365	58755749	MCF7_2_peak_19199	1073.43
chr1	569243	569684	MCF7_2_peak_18	1034.67
chr5	79946906	79947512	MCF7_2_peak_36011	977.811
chr20	52739824	52740841	MCF7_2_peak_27778	907.008
chr11	10530663	10531377	MCF7_2_peak_6955	730.952
chr7	45291478	45291804	MCF7_2_peak_41562	695.203
chr20	52883808	52884660	MCF7_2_peak_27793	641.667
chr17	56708447	56709630	MCF7_2_peak_19089	619.982
chr17	57183403	57184885	MCF7_2_peak_19113	606.535
chr20	52421899	52423327	MCF7_2_peak_27747	580.23
chr15	49912806	49913543	MCF7_2_peak_14671	561.117
chr20	49377721	49379388	MCF7_2_peak_27664	557.345
chr21	9826843	9827651	MCF7_2_peak_28059	492.899
chr17	56735629	56737039	MCF7_2_peak_19093	488.777
chr17	59940178	59941452	MCF7_2_peak_19250	478.271
chr17	59433717	59434608	MCF7_2_peak_19216	444.044
chr19	27731848	27732413	MCF7_2_peak_21709	420.639
chr17	57914443	57915438	MCF7_2_peak_19140	418.653
chr15	52580120	52581138	MCF7_2_peak_14830	411.634
chr15	52970329	52972092	MCF7_2_peak_14851	398.166
chr17	59645569	59646590	MCF7_2_peak_19234	396.094
chr2	739902	740968	MCF7_2_peak_22876	387.101
chr1	565635	565862	MCF7_2_peak_15	364.941
chr7	94287063	94288036	MCF7_2_peak_42261	359.329
chr20	52482419	52483147	MCF7_2_peak_27754	348.62
chr1	569797	570061	MCF7_2_peak_19	346.497
chr1	149222843	149224285	MCF7_2_peak_2258	340.944
chr17	58468929	58470318	MCF7_2_peak_19180	336.928
chr17	58602788	58603833	MCF7_2_peak_19186	335.149
chr20	49346968	49348775	MCF7_2_peak_27662	331.61
chr15	53363909	53364783	MCF7_2_peak_14870	325.996
chr17	58676830	58678297	MCF7_2_peak_19192	314.769
chr17	57922904	57923508	MCF7_2_peak_19143	312.037
chr20	49286651	49287636	MCF7_2_peak_27658	300.773
chr7	108165828	108167248	MCF7_2_peak_42734	298.055
chr1	151253626	151255099	MCF7_2_peak_2369	290.862
chr7	102130980	102131764	MCF7_2_peak_42538	290.073
chr7	61968658	61969708	MCF7_2_peak_41678	285.468
chr17	57969550	57971258	MCF7_2_peak_19150	275.173
chr1	114447062	114448101	MCF7_2_peak_1879	268.86
chr8	110345813	110347048	MCF7_2_peak_45185	267.157
chr20	52684047	52684725	MCF7_2_peak_27771	264.79
chr16	84047417	84048326	MCF7_2_peak_17460	262.487
chr15	50716183	50717092	MCF7_2_peak_14722	261.807
chr1	17222105	17223596	MCF7_2_peak_375	252.746
chr1	114354112	114355349	MCF7_2_peak_1877	252.298
chr5	134260105	134260410	MCF7_2_peak_36715	250.465
chr20	46018497	46019264	MCF7_2_peak_27503	248.529
chr1	144931888	144933151	MCF7_2_peak_2109	248.446
chr17	57923644	57924188	MCF7_2_peak_19144	247.409
chr7	143533676	143534690	MCF7_2_peak_43404	243.507
chr7	102232824	102233558	MCF7_2_peak_42546	241.513
chr17	58219414	58219818	MCF7_2_peak_19166	240.864
chr8	103250728	103252077	MCF7_2_peak_45048	240.863
chr1	16839352	16840829	MCF7_2_peak_352	240.587
chr1	148598044	148599143	MCF7_2_peak_2246	234.346
chr7	102328699	102329508	MCF7_2_peak_42554	232.834
chr20	46092991	46093680	MCF7_2_peak_27510	229.924
chr3	129830240	129831479	MCF7_2_peak_31505	227.444
chr7	102230223	102230832	MCF7_2_peak_42545	227.131
chr12	83080021	83081015	MCF7_2_peak_10353	225.742
chr7	102388847	102390100	MCF7_2_peak_42556	221.828
chr10	482240	483505	MCF7_2_peak_4485	221.501
chr3	167452267	167453653	MCF7_2_peak_32174	216.134
chr7	108209659	108211143	MCF7_2_peak_42735	214.884
chr7	105925243	105926258	MCF7_2_peak_42657	214.268
chr8	93977062	93978604	MCF7_2_peak_44765	213.345
chr1	206137252	206138554	MCF7_2_peak_3781	213.286
chr7	106808807	106809522	MCF7_2_peak_42681	212.764
chr4	52692	53720	MCF7_2_peak_32990	210.838
chr17	59312877	59313860	MCF7_2_peak_19211	209.501
chr7	100183130	100184405	MCF7_2_peak_42442	209.41
chr1	150253763	150255375	MCF7_2_peak_2318	209.311
chr3	195163376	195164237	MCF7_2_peak_32864	209.01
chr20	52402566	52403738	MCF7_2_peak_27745	207.863
chr17	57919850	57920861	MCF7_2_peak_19141	205.634
chr1	115212241	115213389	MCF7_2_peak_1910	203.978
chr1	150533434	150534812	MCF7_2_peak_2330	200.441
chr1	150601523	150602592	MCF7_2_peak_2335	200.285
chr20	46129919	46130948	MCF7_2_peak_27513	198.901
chrX	155259933	155260502	MCF7_2_peak_48910	198.536
chr20	49406833	49407697	MCF7_2_peak_27666	197.572
chr1	201139592	201140735	MCF7_2_peak_3517	197.184
chr7	97501331	97502053	MCF7_2_peak_42321	196.67
chr1	16991997	16993910	MCF7_2_peak_365	192.984
chrY	59362926	59363504	MCF7_2_peak_48940	189.807
chr5	9947	11869	MCF7_2_peak_34914	188.409
chr7	105172388	105173221	MCF7_2_peak_42617	188.138
chr17	58155576	58157170	MCF7_2_peak_19160	187.974
chr20	52824010	52825497	MCF7_2_peak_27788	187.198
chr20	52765374	52766025	MCF7_2_peak_27781	186.289
chr14	35023978	35025638	MCF7_2_peak_12758	186.181
chr15	52263243	52264473	MCF7_2_peak_14808	186.151
chr8	110551573	110552637	MCF7_2_peak_45189	184.033
chr14	35015883	35017680	MCF7_2_peak_12757	184.033
chr3	125634247	125635579	MCF7_2_peak_31375	183.434
chr8	128871756	128872685	MCF7_2_peak_45572	183.371
chr7	158750289	158751186	MCF7_2_peak_43733	182.761
chr7	143317627	143318592	MCF7_2_peak_43394	182.234
chr17	57937253	57937781	MCF7_2_peak_19148	181.92
chr1	114888860	114889557	MCF7_2_peak_1898	181.614
chr5	134259724	134260015	MCF7_2_peak_36714	181.61
chr1	143913044	143914348	MCF7_2_peak_2081	180.921
chr9	69710799	69711369	MCF7_2_peak_46448	180.708
chr15	51146431	51147657	MCF7_2_peak_14740	180.476
chr8	126441775	126442759	MCF7_2_peak_45483	179.402
chr12	133841430	133841989	MCF7_2_peak_11375	179.213
chr16	29465177	29466048	MCF7_2_peak_16620	179.087
chr8	12051512	12052677	MCF7_2_peak_43878	178.924
chr7	111846166	111847444	MCF7_2_peak_42809	178.752
chr1	151511830	151513115	MCF7_2_peak_2388	177.576
chr1	17066543	17068441	MCF7_2_peak_371	177.396
chr2	133104472	133105250	MCF7_2_peak_25107	176.949
chr14	38064452	38065880	MCF7_2_peak_12826	176.708
chr15	50295575	50296461	MCF7_2_peak_14694	173.887
chr17	59470920	59471724	MCF7_2_peak_19217	173.734
chr8	12293765	12294650	MCF7_2_peak_43881	173.733
chr17	59488759	59490218	MCF7_2_peak_19220	171.558
chr15	51108057	51108773	MCF7_2_peak_14737	170.579
chr17	59910848	59911297	MCF7_2_peak_19247	170.047
chr1	201566719	201567435	MCF7_2_peak_3550	169.658
chr15	51057118	51058342	MCF7_2_peak_14732	169.641
chr17	57232174	57233167	MCF7_2_peak_19116	169.579
chr7	112579427	112580584	MCF7_2_peak_42835	169.331
chr7	100136178	100137178	MCF7_2_peak_42438	167.617
chr20	52531857	52532698	MCF7_2_peak_27760	165.766
chr8	87520281	87521214	MCF7_2_peak_44654	164.929
chr14	64107922	64109302	MCF7_2_peak_13269	164.574
chrX	115004036	115005244	MCF7_2_peak_48491	164.202
chr14	91526592	91527564	MCF7_2_peak_13828	163.913
chr5	177550668	177551804	MCF7_2_peak_37608	163.72
chr5	23526813	23527859	MCF7_2_peak_35250	163.257
chr1	152020066	152021223	MCF7_2_peak_2427	162.649
chr17	57930509	57931082	MCF7_2_peak_19145	161.692
chr17	19014806	19015989	MCF7_2_peak_18211	161.337
chr14	65006568	65007532	MCF7_2_peak_13297	160.855
chr17	61698859	61699984	MCF7_2_peak_19308	159.838
chr7	77427290	77428387	MCF7_2_peak_41969	158.962
chr8	90913922	90914858	MCF7_2_peak_44720	158.685
chr20	52307722	52308670	MCF7_2_peak_27735	156.47
chr3	9437828	9439260	MCF7_2_peak_29676	156.102
chr1	184723622	184724655	MCF7_2_peak_3270	155.836
chr17	56756249	56757416	MCF7_2_peak_19096	155.547
chr5	179125260	179126135	MCF7_2_peak_37649	155.438
chr8	127569840	127571154	MCF7_2_peak_45524	154.949
chr17	59527367	59528308	MCF7_2_peak_19223	154.895
chr1	151762477	151763757	MCF7_2_peak_2407	154.732
chr2	62932300	62933025	MCF7_2_peak_23801	154.459
chr17	56594928	56596316	MCF7_2_peak_19083	154.351
chr11	6255389	6256528	MCF7_2_peak_6853	154.281
chr2	88926703	88927897	MCF7_2_peak_24245	154.267
chr16	72042278	72043020	MCF7_2_peak_17222	152.472
chr7	100209524	100210284	MCF7_2_peak_42445	152.466
chr3	75484158	75485438	MCF7_2_peak_30895	152.37
chr1	186344126	186345292	MCF7_2_peak_3311	152.335
chr7	112089976	112091407	MCF7_2_peak_42818	152.132
chr20	45948175	45949095	MCF7_2_peak_27493	152
chr20	52701192	52702243	MCF7_2_peak_27774	151.731
chr9	66970960	66971495	MCF7_2_peak_46423	151.717
chr1	148604006	148605126	MCF7_2_peak_2247	151.702
chr16	30204517	30205388	MCF7_2_peak_16671	151.283
chr7	7679952	7680912	MCF7_2_peak_40967	151.153
chr8	125384549	125385618	MCF7_2_peak_45445	150.965
chr7	104652823	104653750	MCF7_2_peak_42595	150.428
chr17	58041373	58042613	MCF7_2_peak_19153	150.148
chr18	46547783	46548522	MCF7_2_peak_20533	149.96
chr7	97880830	97882112	MCF7_2_peak_42337	149.905
chr18	107783	109979	MCF7_2_peak_19957	149.809
chr6	52368355	52369578	MCF7_2_peak_39031	149.654
chr15	50978150	50979429	MCF7_2_peak_14730	149.274
chr20	46121675	46123098	MCF7_2_peak_27512	149.02
chr1	180137116	180137683	MCF7_2_peak_3135	147.855
chr1	151808954	151809863	MCF7_2_peak_2410	147.472
chr14	78082797	78083569	MCF7_2_peak_13673	147.317
chr11	67572737	67573901	MCF7_2_peak_7834	147.168
chr15	51177608	51178433	MCF7_2_peak_14742	146.999
chr3	197463268	197464494	MCF7_2_peak_32968	146.19
chr7	86974307	86975146	MCF7_2_peak_42125	146.066
chr20	45988934	45989894	MCF7_2_peak_27498	145.266
chr7	127291679	127292523	MCF7_2_peak_43015	144.696
chr20	47237454	47237775	MCF7_2_peak_27569	144.693
chr7	150725095	150726038	MCF7_2_peak_43542	144.42
chr15	52860122	52861704	MCF7_2_peak_14847	144.399
chr17	56769594	56770533	MCF7_2_peak_19098	143.654
chr1	171750263	171750915	MCF7_2_peak_2974	143.485
chr1	150848608	150849814	MCF7_2_peak_2339	143.319
chr1	148240829	148242578	MCF7_2_peak_2238	143.309
chr1	145382276	145383538	MCF7_2_peak_2134	142.82
chr8	102217567	102218725	MCF7_2_peak_45009	141.962
chr1	172501536	172502860	MCF7_2_peak_2995	141.863
chr15	52684412	52685066	MCF7_2_peak_14839	141.776
chr12	79940738	79941981	MCF7_2_peak_10295	141.703
chr1	91852694	91853203	MCF7_2_peak_1559	141.262
chr1	207494324	207495213	MCF7_2_peak_3835	140.915
chr2	24298884	24299970	MCF7_2_peak_23212	140.263
chr3	155571608	155572729	MCF7_2_peak_31996	140.058
chr2	70141242	70142388	MCF7_2_peak_23924	139.539
chr19	27732490	27732865	MCF7_2_peak_21710	139.481
chr20	52390105	52391102	MCF7_2_peak_27743	139.085
chr3	152878872	152880278	MCF7_2_peak_31950	139.003
chr1	148247495	148248506	MCF7_2_peak_2239	138.785
chr9	67320304	67321029	MCF7_2_peak_46426	138.641
chr3	150263782	150264926	MCF7_2_peak_31882	138.608
chr16	5147698	5148765	MCF7_2_peak_16195	138.323
chr8	125212111	125212993	MCF7_2_peak_45440	138.105
chr2	198317648	198318792	MCF7_2_peak_25931	138.083
chr7	100825595	100826346	MCF7_2_peak_42480	137.251
chr3	135969004	135969686	MCF7_2_peak_31620	137.082
chr5	118604157	118604845	MCF7_2_peak_36455	136.793
chr3	131100038	131101137	MCF7_2_peak_31532	136.785
chr20	39968634	39969695	MCF7_2_peak_27336	136.722
chr20	53264993	53266347	MCF7_2_peak_27804	136.503
chr12	53773152	53774061	MCF7_2_peak_9711	136.449
chr20	18487940	18488874	MCF7_2_peak_26879	136.264
chr20	49341161	49341873	MCF7_2_peak_27661	135.805
chr11	71497396	71498656	MCF7_2_peak_7960	135.674
chr3	172468022	172468983	MCF7_2_peak_32323	135.637
chr1	115258921	115259869	MCF7_2_peak_1911	135.586
chr14	50328917	50329826	MCF7_2_peak_12953	135.108
chr19	42772302	42773442	MCF7_2_peak_22104	135.094
chr9	130158759	130159750	MCF7_2_peak_47222	133.934
chr8	90995914	90997121	MCF7_2_peak_44722	133.766
chr3	15642850	15643915	MCF7_2_peak_29896	133.763
chr17	58220257	58220787	MCF7_2_peak_19168	133.597
chr8	80996411	80997104	MCF7_2_peak_44553	133.398
chr7	86668788	86669763	MCF7_2_peak_42115	133.139
chr10	42529207	42529956	MCF7_2_peak_5053	133.121
chr8	104426824	104427770	MCF7_2_peak_45097	133.078
chr20	49360695	49361485	MCF7_2_peak_27663	132.913
chr1	159750280	159751229	MCF7_2_peak_2677	132.239
chr15	52283025	52284096	MCF7_2_peak_14811	132.134
chr2	127984085	127984922	MCF7_2_peak_24957	131.829
chr19	12847587	12848451	MCF7_2_peak_21322	131.827
chr5	17951494	17952264	MCF7_2_peak_35206	131.826
chr6	52859947	52860809	MCF7_2_peak_39053	131.521
chr3	9791056	9792137	MCF7_2_peak_29688	131.326
chr7	99933096	99934130	MCF7_2_peak_42428	131.263
chr7	107383650	107385056	MCF7_2_peak_42700	131.236
chr7	90893189	90894300	MCF7_2_peak_42184	130.768
chr7	33101866	33102948	MCF7_2_peak_41332	130.72
chr10	1094372	1095579	MCF7_2_peak_4502	130.439
chr8	101734227	101735105	MCF7_2_peak_44981	130.437
chr3	9772595	9773270	MCF7_2_peak_29687	130.245
chr11	62607526	62609297	MCF7_2_peak_7561	130.162
chr3	64136579	64136995	MCF7_2_peak_30764	129.66
chr14	74550805	74551995	MCF7_2_peak_13545	129.403
chr7	148725359	148726393	MCF7_2_peak_43460	129.143
chr2	101178331	101179891	MCF7_2_peak_24481	129.089
chr7	86781293	86782312	MCF7_2_peak_42119	128.821
chr15	65596985	65598209	MCF7_2_peak_15072	128.814
chr15	52623690	52624349	MCF7_2_peak_14832	128.775
chr14	73392651	73393892	MCF7_2_peak_13502	128.391
chr7	107146931	107147729	MCF7_2_peak_42694	128.188
chr1	117602008	117603600	MCF7_2_peak_1982	128.042
chr5	159546068	159547204	MCF7_2_peak_37282	128.025
chr3	11811942	11812956	MCF7_2_peak_29759	127.81
chr14	53018840	53019675	MCF7_2_peak_13031	127.672
chr15	50682765	50684149	MCF7_2_peak_14720	127.456
chr3	37034233	37035394	MCF7_2_peak_30230	127.395
chr7	158497354	158498206	MCF7_2_peak_43721	127.32
chr1	185125485	185126743	MCF7_2_peak_3283	127.239
chr15	52018504	52019237	MCF7_2_peak_14787	127.102
chr1	193027706	193029358	MCF7_2_peak_3380	127.015
chr7	72649193	72650049	MCF7_2_peak_41789	126.803
chr8	126009987	126011166	MCF7_2_peak_45471	126.495
chr7	92157001	92158524	MCF7_2_peak_42213	126.178
chr2	86946861	86947599	MCF7_2_peak_24188	126.133
chr20	47237020	47237375	MCF7_2_peak_27568	126.07
chr2	163200276	163200999	MCF7_2_peak_25456	126.062
chr17	57784312	57785515	MCF7_2_peak_19135	125.944
chr20	52237810	52238835	MCF7_2_peak_27727	125.764
chr17	61850665	61851744	MCF7_2_peak_19313	125.44
chr12	67662210	67663509	MCF7_2_peak_10063	125.144
chr14	51422062	51422846	MCF7_2_peak_12994	124.921
chr15	52121652	52122900	MCF7_2_peak_14797	124.813
chr3	167812605	167814445	MCF7_2_peak_32187	124.81
chr3	64172466	64173250	MCF7_2_peak_30768	124.093
chr10	3214749	3215780	MCF7_2_peak_4530	123.772
chr11	3818426	3819429	MCF7_2_peak_6817	123.324
chr8	124780064	124781338	MCF7_2_peak_45425	123.248
chr7	100887386	100888580	MCF7_2_peak_42486	123.184
chr3	169939687	169940391	MCF7_2_peak_32245	123.063
chr5	32312925	32313923	MCF7_2_peak_35296	122.707
chr15	53832512	53833527	MCF7_2_peak_14877	122.465
chr11	82867238	82868522	MCF7_2_peak_8233	122.415
chr13	46709012	46709701	MCF7_2_peak_11928	122.29
chr16	77224257	77225219	MCF7_2_peak_17329	121.727
chr20	52686805	52687547	MCF7_2_peak_27772	121.71
chr14	76127091	76128094	MCF7_2_peak_13605	121.678
chr1	181086675	181087229	MCF7_2_peak_3170	121.573
chr14	36295268	36296204	MCF7_2_peak_12791	121.472
chr1	115299601	115300943	MCF7_2_peak_1912	121.343
chr16	78133110	78134161	MCF7_2_peak_17353	121.273
chr19	55850475	55851365	MCF7_2_peak_22726	121.261
chr16	87594054	87594912	MCF7_2_peak_17596	121.212
chr17	39942575	39943513	MCF7_2_peak_18630	120.661
chr8	124084574	124085518	MCF7_2_peak_45391	120.549
chr5	139780205	139781621	MCF7_2_peak_36854	120.415
chr1	115123513	115124561	MCF7_2_peak_1908	120.379
chr8	124428354	124429690	MCF7_2_peak_45407	120.217
chr7	107531116	107532335	MCF7_2_peak_42706	120.11
chr14	55239919	55241043	MCF7_2_peak_13082	120.09
chr2	74685036	74685727	MCF7_2_peak_24036	119.985
chr7	101499900	101500630	MCF7_2_peak_42511	119.982
chr14	50052765	50053845	MCF7_2_peak_12942	119.699
chr16	84538009	84538853	MCF7_2_peak_17481	119.062
chr6	20401379	20402290	MCF7_2_peak_38186	118.889
chr22	29999081	29999957	MCF7_2_peak_28897	118.783
chr7	112121829	112122601	MCF7_2_peak_42819	118.088
chr4	166248365	166249303	MCF7_2_peak_34648	118.065
chr8	86132101	86133188	MCF7_2_peak_44623	117.835
chr5	151150873	151151784	MCF7_2_peak_37159	117.693
chr3	119813179	119814208	MCF7_2_peak_31243	117.45
chr2	131099589	131100834	MCF7_2_peak_25041	117.382
chr1	201449428	201450148	MCF7_2_peak_3543	117.349
chr2	96657242	96658261	MCF7_2_peak_24361	117.296
chr8	102504202	102505128	MCF7_2_peak_45030	117.264
chr12	56367174	56367991	MCF7_2_peak_9796	116.544
chr7	100449612	100450450	MCF7_2_peak_42457	116.436
chr7	92563060	92563950	MCF7_2_peak_42230	116.368
chr3	33481739	33482862	MCF7_2_peak_30196	116.112
chr12	109084923	109086150	MCF7_2_peak_10839	116.06
chr15	52209668	52210218	MCF7_2_peak_14803	116.06
chr16	30381733	30382632	MCF7_2_peak_16678	115.933
chr17	58114275	58115152	MCF7_2_peak_19159	115.879
chr18	11980478	11981865	MCF7_2_peak_20121	115.324
chr6	7389552	7390599	MCF7_2_peak_37914	115.274
chr14	107280770	107281525	MCF7_2_peak_14282	115.255
chr16	18812489	18813461	MCF7_2_peak_16376	115.251
chr7	107592333	107593570	MCF7_2_peak_42707	115.053
chr7	134331228	134331760	MCF7_2_peak_43203	114.921
chr3	19988263	19989574	MCF7_2_peak_29972	114.882
chr19	50269547	50270315	MCF7_2_peak_22521	114.72
chr1	207226037	207227127	MCF7_2_peak_3826	114.206
chr11	66405385	66406314	MCF7_2_peak_7758	114.105
chr18	60382088	60382777	MCF7_2_peak_20716	113.904
chr12	65283389	65284170	MCF7_2_peak_10007	113.726
chr16	22201343	22202847	MCF7_2_peak_16453	113.707
chr12	95610944	95612195	MCF7_2_peak_10549	113.544
chr16	89556844	89557496	MCF7_2_peak_17700	113.527
chr12	104323659	104324348	MCF7_2_peak_10725	113.399
chr8	124286253	124287654	MCF7_2_peak_45402	113.338
chr12	53447424	53448507	MCF7_2_peak_9688	113.056
chr11	3443652	3444654	MCF7_2_peak_6804	113.014
chr1	145542610	145543403	MCF7_2_peak_2147	112.976
chr2	122288390	122289680	MCF7_2_peak_24897	112.76
chr9	1050016	1050662	MCF7_2_peak_46020	112.396
chr1	161135616	161136423	MCF7_2_peak_2739	112.379
chr16	75018749	75019493	MCF7_2_peak_17280	112.346
chr1	149832271	149833477	MCF7_2_peak_2291	112.337
chr1	202310496	202311422	MCF7_2_peak_3598	112.114
chr2	64977831	64978869	MCF7_2_peak_23834	112.066
chr16	81129422	81130706	MCF7_2_peak_17402	112.04
chr3	185826710	185827332	MCF7_2_peak_32602	112.036
chr1	236260328	236260807	MCF7_2_peak_4348	111.732
chr13	31191087	31192366	MCF7_2_peak_11652	111.579
chr14	53196468	53197422	MCF7_2_peak_13036	111.365
chr1	148000005	148001186	MCF7_2_peak_2232	111.317
chr7	87849071	87850011	MCF7_2_peak_42145	111.268
chr17	73284896	73285997	MCF7_2_peak_19605	111.253
chr7	6543130	6543985	MCF7_2_peak_40928	111.042
chr4	166033686	166034624	MCF7_2_peak_34647	111.034
chr18	61034317	61035580	MCF7_2_peak_20736	111.029
chr3	179280347	179281531	MCF7_2_peak_32432	110.898
chr2	44394875	44396109	MCF7_2_peak_23562	110.8
chr13	50017796	50019047	MCF7_2_peak_11989	110.768
chr1	160990448	160991407	MCF7_2_peak_2724	110.631
chr20	52407399	52408122	MCF7_2_peak_27746	110.617
chr7	25901728	25902563	MCF7_2_peak_41175	110.588
chr1	150669440	150670259	MCF7_2_peak_2337	110.396
chr1	150487689	150489104	MCF7_2_peak_2327	110.376
chr16	87823275	87824518	MCF7_2_peak_17609	110.339
chr16	72127174	72128306	MCF7_2_peak_17224	110.169
chr1	169454473	169455645	MCF7_2_peak_2929	109.964
chr12	92539459	92540326	MCF7_2_peak_10483	109.681
chr8	80941784	80942689	MCF7_2_peak_44551	109.107
chr15	81041770	81042428	MCF7_2_peak_15475	108.803
chr8	91411041	91411836	MCF7_2_peak_44728	108.759
chr3	149530298	149531743	MCF7_2_peak_31846	108.705
chr18	77005462	77006891	MCF7_2_peak_20821	108.7
chr2	65357119	65357898	MCF7_2_peak_23851	108.661
chr7	99745985	99746682	MCF7_2_peak_42418	108.601
chr6	62283942	62284252	MCF7_2_peak_39168	108.535
chr19	48972050	48973126	MCF7_2_peak_22425	108.263
chr8	109455392	109456412	MCF7_2_peak_45165	107.747
chr9	69262369	69262971	MCF7_2_peak_46442	107.523
chr7	94463366	94464462	MCF7_2_peak_42265	107.503
chr1	115322765	115323670	MCF7_2_peak_1913	107.195
chr20	52961535	52962335	MCF7_2_peak_27796	107.097
chr14	105956947	105957753	MCF7_2_peak_14226	106.918
chr8	96145350	96146235	MCF7_2_peak_44852	106.9
chr12	50505382	50506524	MCF7_2_peak_9558	106.892
chr7	101525912	101526747	MCF7_2_peak_42514	106.876
chr17	58108130	58108713	MCF7_2_peak_19158	106.303
chr3	192597003	192597876	MCF7_2_peak_32759	106.1
chr15	85259259	85260254	MCF7_2_peak_15582	106.061
chr12	57039448	57040255	MCF7_2_peak_9835	105.916
chr17	66324718	66325519	MCF7_2_peak_19460	105.788
chr22	46431478	46432374	MCF7_2_peak_29431	105.787
chr3	172428606	172429497	MCF7_2_peak_32321	105.655
chr7	87856144	87856905	MCF7_2_peak_42146	105.581
chr16	30669141	30670449	MCF7_2_peak_16701	105.353
chr20	46012566	46013334	MCF7_2_peak_27502	105.338
chr14	74959649	74960569	MCF7_2_peak_13553	105.325
chr14	81999869	82000651	MCF7_2_peak_13738	105.292
chr8	92082119	92083018	MCF7_2_peak_44748	105.243
chr2	120124223	120124747	MCF7_2_peak_24833	105.228
chr1	203296201	203297342	MCF7_2_peak_3647	104.9
chr22	21822165	21823442	MCF7_2_peak_28710	104.75
chr3	136580707	136581419	MCF7_2_peak_31631	104.652
chr20	52210029	52211341	MCF7_2_peak_27726	104.52
chr2	134398998	134399514	MCF7_2_peak_25125	104.33
chr16	28935505	28937088	MCF7_2_peak_16598	104.252
chr7	148982012	148982607	MCF7_2_peak_43476	104.051
chr3	156272441	156273317	MCF7_2_peak_32015	103.981
chr14	45430780	45431747	MCF7_2_peak_12902	103.949
chr12	72056949	72058371	MCF7_2_peak_10173	103.801
chr6	52149211	52149960	MCF7_2_peak_39025	103.659
chr5	145582825	145583619	MCF7_2_peak_37002	103.552
chr1	147994101	147995008	MCF7_2_peak_2231	103.532
chr12	133484730	133485662	MCF7_2_peak_11366	103.491
chr7	82329019	82329737	MCF7_2_peak_42047	103.47
chr1	202895831	202896823	MCF7_2_peak_3622	103.383
chr1	109968503	109969564	MCF7_2_peak_1754	103.276
chr3	156391714	156392640	MCF7_2_peak_32019	103.034
chr13	45491707	45492852	MCF7_2_peak_11901	102.95
chr17	18966401	18967484	MCF7_2_peak_18207	102.834
chr7	149387693	149388521	MCF7_2_peak_43496	102.548
chr12	80328368	80329427	MCF7_2_peak_10307	102.543
chr3	136471115	136472074	MCF7_2_peak_31628	102.418
chr15	52274276	52274814	MCF7_2_peak_14810	102.305
chr3	5028104	5029132	MCF7_2_peak_29618	102.236
chr1	148760061	148761040	MCF7_2_peak_2251	102.215
chr19	14247304	14248444	MCF7_2_peak_21405	102.208
chr2	131555051	131555929	MCF7_2_peak_25060	102.154
chr22	42486050	42487369	MCF7_2_peak_29305	102.154
chr18	3247074	3248168	MCF7_2_peak_20013	102.095
chr12	75784507	75785407	MCF7_2_peak_10221	101.937
chr1	145826372	145827333	MCF7_2_peak_2165	101.799
chr14	99947094	99947948	MCF7_2_peak_14015	101.747
chr15	98503411	98504072	MCF7_2_peak_15833	101.455
chr15	54202150	54202975	MCF7_2_peak_14896	101.351
chr21	40554835	40556104	MCF7_2_peak_28299	101.189
chr2	24306745	24307830	MCF7_2_peak_23213	101.149
chr5	89854198	89854961	MCF7_2_peak_36117	101.106
chr2	133110026	133111361	MCF7_2_peak_25108	100.821
chr8	74883950	74885152	MCF7_2_peak_44502	100.675
chr7	74987836	74988948	MCF7_2_peak_41882	100.672
chr1	120837780	120839097	MCF7_2_peak_2050	100.632
chr19	39340517	39341645	MCF7_2_peak_21958	100.543
chr9	70856493	70857486	MCF7_2_peak_46461	100.467
chr7	105649826	105650527	MCF7_2_peak_42637	100.451
chr16	75656815	75657638	MCF7_2_peak_17318	100.406
chr14	102990837	102991511	MCF7_2_peak_14112	100.316
chr20	13975637	13976278	MCF7_2_peak_26810	100.292
chr14	79745169	79746042	MCF7_2_peak_13697	100.266
chr16	30389442	30390488	MCF7_2_peak_16680	100.266
chr5	79783631	79784542	MCF7_2_peak_36008	100.029
chr12	113658568	113659394	MCF7_2_peak_10978	99.9026
chr17	46125120	46126158	MCF7_2_peak_18867	99.6626
chr3	141456752	141457668	MCF7_2_peak_31730	99.5857
chr17	62502081	62503261	MCF7_2_peak_19340	99.3895
chr4	120133252	120134045	MCF7_2_peak_34143	99.3734
chr5	33440409	33441591	MCF7_2_peak_35320	99.1402
chr1	201987419	201988434	MCF7_2_peak_3569	99.0659
chr3	105587221	105588502	MCF7_2_peak_31085	99.0586
chr1	145455233	145456090	MCF7_2_peak_2141	99.0469
chr1	145507280	145508023	MCF7_2_peak_2144	98.9534
chr1	9915	10533	MCF7_2_peak_1	98.9236
chr11	82996639	82997696	MCF7_2_peak_8235	98.913
chr3	64142694	64143694	MCF7_2_peak_30765	98.7816
chr17	57936828	57937126	MCF7_2_peak_19147	98.7441
chr14	105218767	105219574	MCF7_2_peak_14191	98.6878
chr1	149803438	149804708	MCF7_2_peak_2287	98.616
chr15	50548377	50548969	MCF7_2_peak_14714	98.5451
chr4	169991133	169992246	MCF7_2_peak_34696	98.543
chr2	96926133	96926833	MCF7_2_peak_24374	98.4781
chr10	25304977	25305720	MCF7_2_peak_4822	98.4569
chr3	196668696	196670132	MCF7_2_peak_32937	98.2927
chr20	45832783	45833413	MCF7_2_peak_27485	98.2472
chr3	197281432	197282596	MCF7_2_peak_32957	98.2081
chr20	52480557	52482180	MCF7_2_peak_27753	98.1905
chr13	22177570	22178515	MCF7_2_peak_11444	98.1058
chr7	4784508	4785093	MCF7_2_peak_40855	97.9287
chr5	118603666	118604028	MCF7_2_peak_36454	97.8247
chr7	158621832	158622973	MCF7_2_peak_43728	97.789
chr7	102714644	102715750	MCF7_2_peak_42560	97.7418
chr13	20437472	20438816	MCF7_2_peak_11392	97.684
chr7	137686251	137687280	MCF7_2_peak_43251	97.6789
chr8	95835281	95835973	MCF7_2_peak_44836	97.5047
chr8	125486367	125487451	MCF7_2_peak_45451	97.4168
chr5	108083770	108085023	MCF7_2_peak_36325	97.3835
chr3	129381653	129382388	MCF7_2_peak_31493	97.3201
chr3	17783530	17784752	MCF7_2_peak_29933	97.2623
chr2	20251117	20251999	MCF7_2_peak_23154	97.2276
chr15	52310855	52311688	MCF7_2_peak_14812	97.0844
chr14	50086864	50088034	MCF7_2_peak_12944	97.0588
chr3	135914704	135916056	MCF7_2_peak_31619	97.0347
chr1	150208308	150209075	MCF7_2_peak_2313	97.0268
chr12	66563020	66563997	MCF7_2_peak_10037	97.0268
chr7	33168550	33169365	MCF7_2_peak_41334	97.009
chr3	27525728	27526725	MCF7_2_peak_30085	96.9984
chr8	87353875	87354931	MCF7_2_peak_44652	96.9303
chr13	20368386	20369364	MCF7_2_peak_11388	96.8684
chr7	44078508	44079262	MCF7_2_peak_41513	96.8109
chr1	159869823	159870549	MCF7_2_peak_2682	96.628
chr3	133291920	133292641	MCF7_2_peak_31568	96.6247
chr11	62521199	62522024	MCF7_2_peak_7554	96.576
chr14	67707306	67708714	MCF7_2_peak_13350	96.4964
chr11	68890015	68890876	MCF7_2_peak_7886	96.3719
chr6	2988752	2990241	MCF7_2_peak_37772	96.3338
chr2	112811735	112813272	MCF7_2_peak_24729	96.0981
chr3	64008220	64009432	MCF7_2_peak_30754	96.0592
chr10	42527884	42528195	MCF7_2_peak_5052	96.0353
chr12	53472583	53473841	MCF7_2_peak_9690	95.977
chr4	148538231	148539073	MCF7_2_peak_34450	95.977
chr1	180600836	180601747	MCF7_2_peak_3154	95.7694
chr7	99698857	99699665	MCF7_2_peak_42413	95.7613
chr2	132439455	132440852	MCF7_2_peak_25094	95.7612
chr8	128680661	128681535	MCF7_2_peak_45554	95.7241
chr3	139108320	139109167	MCF7_2_peak_31680	95.6967
chr12	49075275	49076671	MCF7_2_peak_9475	95.5953
chr19	48151346	48152290	MCF7_2_peak_22371	95.5867
chr3	182816826	182817680	MCF7_2_peak_32478	95.557
chr21	48117993	48118551	MCF7_2_peak_28555	95.5362
chr3	185303638	185304578	MCF7_2_peak_32583	95.4884
chr15	53001858	53002822	MCF7_2_peak_14853	95.4663
chr12	8395572	8396579	MCF7_2_peak_9015	95.4372
chr3	28389973	28391191	MCF7_2_peak_30104	95.4196
chr20	52271260	52272131	MCF7_2_peak_27730	95.2916
chr3	128398669	128400228	MCF7_2_peak_31445	95.2365
chr19	48996036	48996912	MCF7_2_peak_22427	95.2225
chr14	59950419	59951501	MCF7_2_peak_13182	95.194
chr5	70882331	70883553	MCF7_2_peak_35823	95.194
chr11	65382442	65383360	MCF7_2_peak_7691	95.1411
chr5	138060250	138061711	MCF7_2_peak_36801	95.1335
chr5	176852840	176853788	MCF7_2_peak_37571	94.9671
chr1	11968217	11969803	MCF7_2_peak_289	94.8498
chr14	58764200	58765571	MCF7_2_peak_13158	94.7783
chr2	97523590	97524346	MCF7_2_peak_24402	94.7554
chr2	191184007	191184927	MCF7_2_peak_25833	94.7339
chr2	201827615	201828895	MCF7_2_peak_25984	94.6364
chr14	54863336	54864395	MCF7_2_peak_13068	94.6125
chr7	36192165	36193181	MCF7_2_peak_41390	94.6093
chr12	56211390	56212266	MCF7_2_peak_9787	94.5889
chr14	39643866	39644759	MCF7_2_peak_12850	94.5676
chr16	81110175	81111270	MCF7_2_peak_17401	94.542
chr5	74632578	74633168	MCF7_2_peak_35906	94.5094
chr18	61637131	61638354	MCF7_2_peak_20753	94.4755
chr8	90769373	90770983	MCF7_2_peak_44709	94.3779
chr14	77786660	77787885	MCF7_2_peak_13663	94.3754
chr2	176032446	176033520	MCF7_2_peak_25661	94.3032
chr17	19280850	19281899	MCF7_2_peak_18225	94.2653
chr5	102455402	102456208	MCF7_2_peak_36265	94.211
chr10	104677292	104678369	MCF7_2_peak_6192	94.0408
chr2	114194998	114195698	MCF7_2_peak_24772	94.0132
chr12	79438737	79439713	MCF7_2_peak_10278	93.9697
chr8	129209158	129210399	MCF7_2_peak_45591	93.6985
chr7	120590438	120591509	MCF7_2_peak_42939	93.6548
chr3	31573440	31574538	MCF7_2_peak_30138	93.4772
chr14	102414215	102415217	MCF7_2_peak_14079	93.4323
chr11	108093136	108094128	MCF7_2_peak_8458	93.4138
chr5	5422054	5422896	MCF7_2_peak_35027	93.3966
chr19	42746644	42747570	MCF7_2_peak_22103	93.3094
chr6	28303070	28304126	MCF7_2_peak_38445	93.2597
chr15	78799458	78800435	MCF7_2_peak_15424	93.2351
chr19	18746974	18747892	MCF7_2_peak_21596	93.2175
chr5	43120691	43122078	MCF7_2_peak_35501	93.1723
chr15	51200000	51201575	MCF7_2_peak_14744	93.1721
chr20	52239796	52240619	MCF7_2_peak_27728	93.0642
chr19	5903928	5905059	MCF7_2_peak_21076	93.05
chr7	34214513	34215264	MCF7_2_peak_41352	93.028
chr11	66056373	66057337	MCF7_2_peak_7736	92.9985
chr5	157158207	157158970	MCF7_2_peak_37231	92.9974
chr7	91762884	91764361	MCF7_2_peak_42203	92.9566
chr11	66725561	66726408	MCF7_2_peak_7778	92.6871
chr5	118406238	118407326	MCF7_2_peak_36452	92.4204
chr1	119682552	119683519	MCF7_2_peak_2013	92.3712
chr16	87812603	87813229	MCF7_2_peak_17608	92.3472
chr7	74202857	74203872	MCF7_2_peak_41861	92.3204
chr11	51579347	51579727	MCF7_2_peak_7376	92.2155
chr14	64009722	64010505	MCF7_2_peak_13266	92.1824
chr3	175056486	175057305	MCF7_2_peak_32366	92.0452
chr14	20810870	20811916	MCF7_2_peak_12508	92.0255
chr5	178986387	178987249	MCF7_2_peak_37640	91.9529
chr7	61970220	61970565	MCF7_2_peak_41679	91.9335
chr3	88107632	88108512	MCF7_2_peak_30966	91.8911
chr16	30441243	30441701	MCF7_2_peak_16685	91.8611
chr20	13618978	13620057	MCF7_2_peak_26807	91.8403
chr2	87303380	87304098	MCF7_2_peak_24197	91.793
chr22	41032138	41033127	MCF7_2_peak_29236	91.647
chr3	186287972	186288775	MCF7_2_peak_32615	91.6232
chr5	61699215	61700047	MCF7_2_peak_35708	91.498
chr3	195413576	195414675	MCF7_2_peak_32875	91.2925
chr12	66695794	66696692	MCF7_2_peak_10041	91.1068
chr6	155635481	155636357	MCF7_2_peak_40041	91.0829
chr1	45139709	45140520	MCF7_2_peak_1034	91.0752
chr5	41903928	41904765	MCF7_2_peak_35468	90.9968
chr12	131708706	131709757	MCF7_2_peak_11305	90.9387
chr10	131908623	131910053	MCF7_2_peak_6601	90.9056
chr12	107167772	107168573	MCF7_2_peak_10789	90.8843
chr3	9974485	9976047	MCF7_2_peak_29700	90.867
chr17	73840400	73841673	MCF7_2_peak_19639	90.8359
chr19	50143326	50144249	MCF7_2_peak_22512	90.7862
chr1	149782764	149784231	MCF7_2_peak_2285	90.763
chr11	75525465	75526708	MCF7_2_peak_8109	90.7193
chr12	97962173	97963057	MCF7_2_peak_10597	90.708
chr12	54019610	54020515	MCF7_2_peak_9724	90.6454
chr7	74572457	74573274	MCF7_2_peak_41874	90.636
chr7	148822866	148823793	MCF7_2_peak_43463	90.5892
chr6	154664699	154665404	MCF7_2_peak_40025	90.5122
chr8	81665232	81665910	MCF7_2_peak_44580	90.5122
chr10	104473876	104474892	MCF7_2_peak_6183	90.5029
chr16	29955143	29955945	MCF7_2_peak_16653	90.4878
chr15	52199629	52200148	MCF7_2_peak_14802	90.3622
chr18	43372973	43373866	MCF7_2_peak_20431	90.3399
chr3	194991509	194992719	MCF7_2_peak_32862	90.2937
chr20	30180687	30181867	MCF7_2_peak_27052	90.2597
chr1	193090706	193091832	MCF7_2_peak_3383	90.2397
chr3	150320778	150321741	MCF7_2_peak_31884	90.1804
chr7	76009100	76009921	MCF7_2_peak_41930	90.1689
chr19	11485151	11485978	MCF7_2_peak_21272	90.1495
chr16	30933398	30934837	MCF7_2_peak_16721	90.1268
chr13	34116335	34117253	MCF7_2_peak_11716	89.956
chr5	177580602	177581309	MCF7_2_peak_37611	89.9501
chr16	88298440	88299187	MCF7_2_peak_17630	89.9283
chr5	137667320	137667959	MCF7_2_peak_36779	89.9283
chr2	64833454	64834575	MCF7_2_peak_23828	89.9189
chr1	162760118	162761043	MCF7_2_peak_2805	89.8915
chr8	77912114	77913231	MCF7_2_peak_44527	89.7688
chr19	40476328	40477237	MCF7_2_peak_22005	89.6828
chr1	156426243	156427644	MCF7_2_peak_2618	89.5473
chr3	93698671	93699484	MCF7_2_peak_30983	89.4014
chr15	79867142	79867659	MCF7_2_peak_15455	89.1605
chr2	30369224	30369932	MCF7_2_peak_23361	89.1248
chr20	39656958	39657806	MCF7_2_peak_27318	88.7956
chr3	192315256	192316413	MCF7_2_peak_32749	88.7635
chr12	109125275	109126179	MCF7_2_peak_10842	88.6841
chr16	75498065	75498981	MCF7_2_peak_17308	88.6603
chr12	120728418	120731009	MCF7_2_peak_11089	88.6574
chr5	126365717	126366769	MCF7_2_peak_36541	88.627
chr16	75681237	75682616	MCF7_2_peak_17319	88.5416
chr8	124053769	124054978	MCF7_2_peak_45389	88.5254
chr11	68227386	68228289	MCF7_2_peak_7864	88.4975
chr9	35657314	35658093	MCF7_2_peak_46300	88.4364
chr3	20227356	20228392	MCF7_2_peak_29983	88.3385
chr5	137878530	137879534	MCF7_2_peak_36792	88.3289
chr1	147400254	147401206	MCF7_2_peak_2206	88.2884
chr1	181088389	181088901	MCF7_2_peak_3171	88.2278
chr5	82372831	82373528	MCF7_2_peak_36049	88.1409
chr1	169336918	169337569	MCF7_2_peak_2927	88.0587
chr7	152160404	152161441	MCF7_2_peak_43599	88.0076
chr11	82782429	82783460	MCF7_2_peak_8229	87.9563
chr8	116999952	117000900	MCF7_2_peak_45249	87.9427
chr1	172468648	172469388	MCF7_2_peak_2994	87.9164
chr19	18632735	18633602	MCF7_2_peak_21589	87.8849
chr18	3447887	3448945	MCF7_2_peak_20027	87.8435
chr5	23506911	23507822	MCF7_2_peak_35249	87.8242
chr5	87956425	87957234	MCF7_2_peak_36092	87.7884
chr10	76585640	76586455	MCF7_2_peak_5589	87.76
chr2	48541175	48541994	MCF7_2_peak_23655	87.7493
chr12	88535461	88536441	MCF7_2_peak_10406	87.7414
chr8	120885694	120886577	MCF7_2_peak_45328	87.7042
chr11	65479230	65480311	MCF7_2_peak_7696	87.6643
chr1	173836843	173838401	MCF7_2_peak_3018	87.6578
chr8	87526419	87527417	MCF7_2_peak_44655	87.6277
chr4	3957017	3957938	MCF7_2_peak_33090	87.5545
chr8	43092784	43093251	MCF7_2_peak_44267	87.5315
chr12	68978123	68979007	MCF7_2_peak_10094	87.5176
chr10	95205244	95205749	MCF7_2_peak_5917	87.4702
chr3	8543085	8543630	MCF7_2_peak_29653	87.4216
chr15	52544775	52545418	MCF7_2_peak_14828	87.3734
chr14	96000646	96001490	MCF7_2_peak_13951	87.1429
chr15	51914039	51915456	MCF7_2_peak_14780	87.1428
chr10	101380117	101381430	MCF7_2_peak_6060	87.1089
chr20	57186147	57186968	MCF7_2_peak_27906	87.0992
chr4	123653398	123654365	MCF7_2_peak_34179	87.0924
chr5	81046614	81047642	MCF7_2_peak_36030	87.0536
chr7	82791287	82792571	MCF7_2_peak_42058	87.021
chr8	145016148	145017735	MCF7_2_peak_45912	87.0109
chr19	19495996	19496785	MCF7_2_peak_21637	86.9963
chr14	73925133	73925701	MCF7_2_peak_13512	86.9122
chr5	140043690	140044709	MCF7_2_peak_36862	86.9122
chr8	131106977	131107908	MCF7_2_peak_45633	86.8299
chr20	46292344	46293145	MCF7_2_peak_27524	86.8286
chr14	69241274	69241955	MCF7_2_peak_13399	86.8255
chr15	50646153	50648018	MCF7_2_peak_14718	86.8197
chr15	65588354	65589276	MCF7_2_peak_15071	86.7362
chr7	80571499	80572543	MCF7_2_peak_42013	86.6856
chr8	25315797	25316936	MCF7_2_peak_44030	86.6856
chr5	173314612	173315476	MCF7_2_peak_37465	86.6157
chr17	4064526	4065290	MCF7_2_peak_17857	86.6124
chr7	72475923	72477063	MCF7_2_peak_41786	86.6016
chr10	38644935	38646048	MCF7_2_peak_5036	86.5783
chr2	121200252	121200922	MCF7_2_peak_24873	86.5615
chr2	54950209	54951080	MCF7_2_peak_23700	86.5271
chr3	149375418	149376541	MCF7_2_peak_31843	86.4518
chr5	172483774	172484637	MCF7_2_peak_37440	86.3962
chr10	12110548	12111239	MCF7_2_peak_4643	86.3502
chr14	93673000	93674139	MCF7_2_peak_13897	86.3381
chr17	18965161	18966179	MCF7_2_peak_18206	86.2836
chr7	128864232	128865018	MCF7_2_peak_43072	86.2181
chr22	30162586	30163520	MCF7_2_peak_28907	86.2179
chr12	82751976	82752829	MCF7_2_peak_10343	86.2164
chr2	118571923	118572420	MCF7_2_peak_24797	86.189
chr3	127309254	127310126	MCF7_2_peak_31408	86.1501
chr18	3296775	3297736	MCF7_2_peak_20017	86.1262
chr11	66383523	66384618	MCF7_2_peak_7757	86.1034
chr5	101631895	101632516	MCF7_2_peak_36255	86.0739
chr11	94964273	94964888	MCF7_2_peak_8375	86.0391
chr17	58192710	58193199	MCF7_2_peak_19163	85.9886
chr5	114505193	114506631	MCF7_2_peak_36409	85.974
chr8	135844399	135845172	MCF7_2_peak_45722	85.9081
chr20	56293459	56294133	MCF7_2_peak_27887	85.8656
chr2	172290156	172291320	MCF7_2_peak_25579	85.7788
chr12	122710232	122711134	MCF7_2_peak_11166	85.6026
chr2	122494220	122494896	MCF7_2_peak_24906	85.5817
chr22	37172030	37172661	MCF7_2_peak_29087	85.5697
chr3	38065820	38066907	MCF7_2_peak_30257	85.5433
chr8	125551018	125551762	MCF7_2_peak_45457	85.4915
chr3	190142214	190143002	MCF7_2_peak_32717	85.475
chr11	62598960	62600026	MCF7_2_peak_7560	85.412
chr18	9913258	9914344	MCF7_2_peak_20085	85.2905
chr2	1628797	1629823	MCF7_2_peak_22890	85.2283
chr13	45915072	45915897	MCF7_2_peak_11911	85.1523
chr10	99257888	99258811	MCF7_2_peak_6000	85.1065
chr3	196519666	196520632	MCF7_2_peak_32931	85.097
chr2	190648432	190649743	MCF7_2_peak_25829	85.082
chr2	676605	677660	MCF7_2_peak_22873	84.988
chr7	102133655	102134362	MCF7_2_peak_42539	84.9859
chr12	52585654	52586407	MCF7_2_peak_9634	84.941
chr20	34203866	34204694	MCF7_2_peak_27195	84.8665
chr16	30759133	30759849	MCF7_2_peak_16706	84.8618
chr15	50276660	50277160	MCF7_2_peak_14693	84.8517
chr15	83611367	83612248	MCF7_2_peak_15541	84.8182
chr1	111506376	111506922	MCF7_2_peak_1809	84.8022
chr3	23957954	23959278	MCF7_2_peak_30025	84.7988
chr14	59654857	59655914	MCF7_2_peak_13173	84.7049
chr4	140374264	140375413	MCF7_2_peak_34326	84.6643
chr16	29480928	29481541	MCF7_2_peak_16623	84.5363
chr3	98620426	98621032	MCF7_2_peak_31026	84.4791
chr5	35213694	35214599	MCF7_2_peak_35356	84.4582
chr12	49504267	49504913	MCF7_2_peak_9503	84.4466
chr14	21776328	21777516	MCF7_2_peak_12539	84.434
chr17	76836684	76837682	MCF7_2_peak_19735	84.3309
chr2	37458352	37459448	MCF7_2_peak_23439	84.2678
chr11	105947965	105948855	MCF7_2_peak_8438	84.199
chr19	16222029	16222811	MCF7_2_peak_21469	84.1541
chr19	18314569	18315369	MCF7_2_peak_21563	84.1243
chr14	50778426	50779738	MCF7_2_peak_12972	84.1092
chr5	40679143	40680349	MCF7_2_peak_35458	84.0993
chr5	17305910	17306713	MCF7_2_peak_35194	84.0739
chr5	130970413	130971401	MCF7_2_peak_36605	84.0471
chr15	52069191	52069701	MCF7_2_peak_14793	83.9723
chr11	77705534	77706318	MCF7_2_peak_8163	83.9716
chr17	26368090	26368900	MCF7_2_peak_18307	83.8746
chr20	32580607	32581790	MCF7_2_peak_27145	83.8663
chr12	46383750	46384888	MCF7_2_peak_9392	83.8269
chr3	194489771	194490471	MCF7_2_peak_32845	83.7356
chr3	33839698	33840775	MCF7_2_peak_30205	83.5508
chr1	147735154	147736679	MCF7_2_peak_2215	83.5469
chr14	65878876	65879754	MCF7_2_peak_13334	83.5309
chr4	128885650	128886931	MCF7_2_peak_34232	83.469
chr7	12250272	12251441	MCF7_2_peak_41014	83.3489
chr8	129165122	129165656	MCF7_2_peak_45587	83.2289
chr3	186856894	186857787	MCF7_2_peak_32639	83.1962
chr1	149857807	149860221	MCF7_2_peak_2293	83.1853
chr12	50134912	50136112	MCF7_2_peak_9537	83.0566
chr1	151319604	151320227	MCF7_2_peak_2374	83.008
chr4	141444914	141445869	MCF7_2_peak_34360	82.9814
chr3	187754095	187755255	MCF7_2_peak_32657	82.9312
chr7	44075741	44076386	MCF7_2_peak_41512	82.8937
chr17	62770055	62771005	MCF7_2_peak_19349	82.8235
chr16	75339179	75339874	MCF7_2_peak_17301	82.7764
chr5	59995359	59996543	MCF7_2_peak_35680	82.7462
chr7	76750953	76752206	MCF7_2_peak_41950	82.7462
chr16	30205502	30205844	MCF7_2_peak_16672	82.701
chr11	73490168	73491038	MCF7_2_peak_8029	82.6686
chr7	97983757	97984288	MCF7_2_peak_42346	82.5462
chr11	118798731	118800091	MCF7_2_peak_8615	82.5384
chr1	170043371	170044184	MCF7_2_peak_2946	82.5183
chr19	27738334	27738642	MCF7_2_peak_21714	82.4566
chr12	104613144	104614347	MCF7_2_peak_10735	82.4442
chr22	30233894	30234560	MCF7_2_peak_28916	82.4363
chrX	153606865	153607824	MCF7_2_peak_48868	82.4152
chr1	149224366	149224724	MCF7_2_peak_2259	82.3883
chr6	11232335	11233386	MCF7_2_peak_38003	82.3725
chr1	249238395	249238947	MCF7_2_peak_4468	82.2499
chr22	41776971	41778007	MCF7_2_peak_29265	82.0749
chr17	58450084	58451029	MCF7_2_peak_19178	81.9145
chr3	151022651	151023568	MCF7_2_peak_31905	81.8969
chr1	202857506	202858531	MCF7_2_peak_3621	81.8585
chr1	202317499	202318455	MCF7_2_peak_3600	81.8389
chr7	157081698	157082954	MCF7_2_peak_43686	81.7891
chr12	53894351	53895420	MCF7_2_peak_9718	81.7885
chr19	47164275	47164951	MCF7_2_peak_22306	81.7372
chr8	82644139	82645294	MCF7_2_peak_44602	81.7071
chr7	100608804	100609751	MCF7_2_peak_42464	81.6908
chr8	101571363	101572262	MCF7_2_peak_44978	81.6391
chr12	83079520	83079898	MCF7_2_peak_10352	81.5905
chr1	179923215	179924649	MCF7_2_peak_3131	81.5696
chr3	38206211	38207207	MCF7_2_peak_30264	81.5588
chr1	174968363	174969539	MCF7_2_peak_3039	81.5259
chr2	61765214	61766023	MCF7_2_peak_23778	81.5211
chr9	133587852	133588557	MCF7_2_peak_47377	81.4976
chr3	14219526	14220477	MCF7_2_peak_29832	81.4362
chr7	44645672	44646788	MCF7_2_peak_41537	81.4362
chr4	53578273	53578846	MCF7_2_peak_33495	81.4201
chr20	52556039	52556801	MCF7_2_peak_27763	81.4152
chr1	149899352	149899927	MCF7_2_peak_2295	81.3187
chr3	16306077	16307036	MCF7_2_peak_29917	81.3001
chr3	187467869	187468648	MCF7_2_peak_32647	81.2614
chr19	47363082	47363948	MCF7_2_peak_22325	81.21
chr19	51161199	51161908	MCF7_2_peak_22581	81.1118
chr10	95255468	95256706	MCF7_2_peak_5921	80.9854
chr4	111543683	111544576	MCF7_2_peak_34057	80.9788
chr10	97453391	97454112	MCF7_2_peak_5952	80.9228
chr12	121124062	121125050	MCF7_2_peak_11110	80.8311
chr13	41635317	41636390	MCF7_2_peak_11827	80.8298
chr8	73920773	73921596	MCF7_2_peak_44485	80.7913
chr2	166650312	166651367	MCF7_2_peak_25503	80.7631
chr5	134263323	134263783	MCF7_2_peak_36718	80.7618
chr19	33667647	33668782	MCF7_2_peak_21778	80.6976
chr20	46196073	46197202	MCF7_2_peak_27520	80.6649
chr1	151881598	151882504	MCF7_2_peak_2415	80.6523
chr20	42839080	42839904	MCF7_2_peak_27379	80.6505
chr7	72298576	72299124	MCF7_2_peak_41779	80.6116
chr2	20431292	20432477	MCF7_2_peak_23172	80.6069
chr6	75994386	75995060	MCF7_2_peak_39244	80.6031
chr12	53455223	53455787	MCF7_2_peak_9689	80.5378
chr15	52500431	52500900	MCF7_2_peak_14824	80.5378
chr19	12551394	12552269	MCF7_2_peak_21308	80.4304
chr3	98241016	98242078	MCF7_2_peak_31021	80.4304
chr3	14473393	14474102	MCF7_2_peak_29847	80.3182
chr5	94982043	94983018	MCF7_2_peak_36170	80.1269
chr12	98986937	98987637	MCF7_2_peak_10618	80.0307
chr17	65713664	65714781	MCF7_2_peak_19437	80.0295
chr1	145208607	145209615	MCF7_2_peak_2122	79.9864
chr8	101321601	101322960	MCF7_2_peak_44966	79.8919
chr1	201430187	201430670	MCF7_2_peak_3539	79.8874
chr19	55677428	55678604	MCF7_2_peak_22714	79.8827
chr2	192542121	192543315	MCF7_2_peak_25870	79.7027
chr8	134780913	134781675	MCF7_2_peak_45704	79.6577
chr16	18937394	18938583	MCF7_2_peak_16377	79.6237
chr14	54976166	54976761	MCF7_2_peak_13076	79.6124
chr5	149339974	149340574	MCF7_2_peak_37090	79.5531
chr1	150540615	150541261	MCF7_2_peak_2331	79.5329
chr7	21466573	21467238	MCF7_2_peak_41096	79.4437
chr1	145437938	145438565	MCF7_2_peak_2139	79.3976
chr5	36151839	36152355	MCF7_2_peak_35385	79.379
chr4	39528785	39529902	MCF7_2_peak_33381	79.3694
chr11	47788723	47789364	MCF7_2_peak_7356	79.2538
chr3	172384436	172385014	MCF7_2_peak_32317	79.1492
chr14	71276093	71276939	MCF7_2_peak_13460	79.149
chr1	165599938	165600798	MCF7_2_peak_2843	79.0276
chr7	132765962	132767229	MCF7_2_peak_43176	78.9984
chr22	43011208	43012066	MCF7_2_peak_29324	78.941
chr12	105501021	105502132	MCF7_2_peak_10758	78.9298
chr7	138144455	138145374	MCF7_2_peak_43259	78.8554
chr5	95297407	95297859	MCF7_2_peak_36186	78.8302
chr5	271005	271945	MCF7_2_peak_34928	78.7404
chr22	39101313	39102021	MCF7_2_peak_29171	78.6696
chr13	31039844	31040417	MCF7_2_peak_11647	78.6566
chr2	215673709	215675022	MCF7_2_peak_26175	78.5865
chr7	131935530	131936622	MCF7_2_peak_43164	78.5865
chr18	3261400	3262818	MCF7_2_peak_20016	78.5661
chr7	113725593	113726539	MCF7_2_peak_42860	78.5474
chr21	44753211	44753969	MCF7_2_peak_28439	78.5123
chr12	53834949	53835657	MCF7_2_peak_9714	78.4864
chr17	25659312	25660464	MCF7_2_peak_18289	78.3825
chr3	142585661	142586188	MCF7_2_peak_31756	78.372
chr21	43916204	43916957	MCF7_2_peak_28414	78.3658
chr1	145138899	145139899	MCF7_2_peak_2121	78.353
chr10	101190017	101191101	MCF7_2_peak_6051	78.3433
chr17	66453312	66454375	MCF7_2_peak_19468	78.3023
chr12	76477718	76478978	MCF7_2_peak_10240	78.2988
chr1	146714035	146714913	MCF7_2_peak_2183	78.2381
chr12	57472430	57472997	MCF7_2_peak_9848	78.2368
chr3	113415443	113415961	MCF7_2_peak_31183	78.1457
chr1	203830289	203831045	MCF7_2_peak_3662	78.1263
chr18	61089322	61090435	MCF7_2_peak_20737	78.0579
chr17	56429423	56430169	MCF7_2_peak_19076	78.0427
chr3	193848648	193849316	MCF7_2_peak_32804	78.0255
chr3	184278901	184279701	MCF7_2_peak_32549	77.9994
chr20	45809817	45810321	MCF7_2_peak_27482	77.9822
chr14	60558338	60559239	MCF7_2_peak_13192	77.958
chr1	118471885	118472619	MCF7_2_peak_2005	77.9015
chr6	43596896	43598217	MCF7_2_peak_38869	77.8749
chr3	196069932	196070714	MCF7_2_peak_32915	77.8679
chr22	40440110	40441101	MCF7_2_peak_29220	77.7108
chr6	42981517	42982105	MCF7_2_peak_38839	77.7108
chr1	107599142	107600297	MCF7_2_peak_1690	77.7101
chr1	228327485	228328436	MCF7_2_peak_4203	77.6826
chr3	3678393	3679076	MCF7_2_peak_29586	77.6798
chr11	85339057	85339945	MCF7_2_peak_8264	77.6722
chr17	61904157	61905216	MCF7_2_peak_19315	77.6456
chr1	110880903	110882148	MCF7_2_peak_1795	77.5782
chr2	65282842	65283852	MCF7_2_peak_23849	77.5694
chr19	10828009	10828880	MCF7_2_peak_21239	77.5466
chr3	5019893	5021109	MCF7_2_peak_29617	77.5101
chr12	100660221	100661430	MCF7_2_peak_10652	77.4647
chr14	91593550	91594462	MCF7_2_peak_13832	77.4256
chr3	143690148	143691141	MCF7_2_peak_31766	77.4209
chr3	113775004	113775945	MCF7_2_peak_31196	77.4042
chr2	3605739	3606445	MCF7_2_peak_22918	77.398
chr14	45603316	45604061	MCF7_2_peak_12906	77.3731
chr11	34296229	34296928	MCF7_2_peak_7182	77.3637
chr3	197686741	197687633	MCF7_2_peak_32978	77.3635
chr7	150754703	150755587	MCF7_2_peak_43545	77.3384
chr1	152006858	152007889	MCF7_2_peak_2425	77.3363
chr8	79577827	79579013	MCF7_2_peak_44536	77.3303
chr19	52692752	52693753	MCF7_2_peak_22623	77.293
chr14	100659117	100659715	MCF7_2_peak_14040	77.241
chr13	111522381	111523064	MCF7_2_peak_12423	77.2299
chr10	16859041	16860001	MCF7_2_peak_4706	77.1741
chr1	246771797	246772738	MCF7_2_peak_4437	77.1526
chr14	58711042	58712021	MCF7_2_peak_13156	77.0998
chr17	67322633	67323572	MCF7_2_peak_19482	77.097
chr20	55839221	55841980	MCF7_2_peak_27873	77.0765
chr18	43382356	43383359	MCF7_2_peak_20432	77.0058
chr15	89631031	89631813	MCF7_2_peak_15661	76.97
chr11	71823127	71824035	MCF7_2_peak_7976	76.8953
chr2	114647006	114648120	MCF7_2_peak_24787	76.888
chr6	26537491	26538738	MCF7_2_peak_38330	76.8561
chr7	63360928	63361741	MCF7_2_peak_41684	76.7546
chr20	46618494	46619178	MCF7_2_peak_27548	76.707
chr2	7171667	7172386	MCF7_2_peak_22941	76.6475
chr2	178076804	178078019	MCF7_2_peak_25686	76.6408
chr1	201083232	201083873	MCF7_2_peak_3514	76.5911
chr12	54218963	54219695	MCF7_2_peak_9734	76.5911
chr17	64947488	64948640	MCF7_2_peak_19415	76.5721
chr20	49126431	49127234	MCF7_2_peak_27651	76.54
chr4	52708804	52709622	MCF7_2_peak_33486	76.5394
chr1	117664017	117665028	MCF7_2_peak_1984	76.4966
chr1	145515738	145516531	MCF7_2_peak_2146	76.4638
chr7	100486938	100488250	MCF7_2_peak_42460	76.4503
chr16	74700256	74701082	MCF7_2_peak_17268	76.4424
chr10	43133291	43134283	MCF7_2_peak_5068	76.4403
chr12	64797797	64798419	MCF7_2_peak_9981	76.4237
chr7	77325143	77326368	MCF7_2_peak_41965	76.3853
chrX	149107781	149108940	MCF7_2_peak_48793	76.3743
chr16	1832476	1833126	MCF7_2_peak_16012	76.3475
chr3	11887668	11888656	MCF7_2_peak_29763	76.3311
chr18	20046492	20047032	MCF7_2_peak_20224	76.295
chr11	65819162	65820176	MCF7_2_peak_7719	76.271
chr11	74203795	74205036	MCF7_2_peak_8052	76.2585
chr17	80415921	80416835	MCF7_2_peak_19888	76.2224
chrY	13842544	13842918	MCF7_2_peak_48932	76.2058
chr1	147084141	147084704	MCF7_2_peak_2196	76.1277
chr7	86849427	86850512	MCF7_2_peak_42121	76.0948
chr7	99102037	99102973	MCF7_2_peak_42387	76.0516
chr9	130717664	130718308	MCF7_2_peak_47250	75.9536
chr11	66079311	66080582	MCF7_2_peak_7737	75.8667
chr7	103087626	103088376	MCF7_2_peak_42571	75.8632
chr19	41283386	41284751	MCF7_2_peak_22049	75.8392
chr15	51454931	51455917	MCF7_2_peak_14754	75.7981
chr3	129158560	129159574	MCF7_2_peak_31487	75.7934
chr2	55746068	55747123	MCF7_2_peak_23721	75.7078
chr20	46414680	46415797	MCF7_2_peak_27531	75.7049
chr2	27712423	27712982	MCF7_2_peak_23308	75.6453
chr9	82186227	82186977	MCF7_2_peak_46566	75.6453
chr5	150137847	150138781	MCF7_2_peak_37118	75.6397
chr16	21512902	21513944	MCF7_2_peak_16434	75.6087
chr1	150551578	150552417	MCF7_2_peak_2332	75.5748
chrX	151998945	151999881	MCF7_2_peak_48818	75.5746
chr2	242294742	242295785	MCF7_2_peak_26602	75.571
chr22	29949288	29950029	MCF7_2_peak_28895	75.5673
chr8	82632855	82634017	MCF7_2_peak_44601	75.5423
chr14	31495305	31496341	MCF7_2_peak_12688	75.4419
chr3	122102776	122103444	MCF7_2_peak_31280	75.4159
chr7	93251358	93251625	MCF7_2_peak_42241	75.4159
chr17	45726477	45727398	MCF7_2_peak_18841	75.3952
chr7	73129714	73130608	MCF7_2_peak_41809	75.3906
chr14	81636478	81637277	MCF7_2_peak_13723	75.3178
chr15	85923085	85924023	MCF7_2_peak_15608	75.3178
chr7	105161725	105162922	MCF7_2_peak_42616	75.2772
chr12	73984	75015	MCF7_2_peak_8856	75.2011
chr18	9474768	9475690	MCF7_2_peak_20070	75.1889
chr7	91509609	91510816	MCF7_2_peak_42194	75.1537
chr6	5003538	5004495	MCF7_2_peak_37856	75.1322
chr8	143897116	143898045	MCF7_2_peak_45851	75.129
chr20	34541687	34542914	MCF7_2_peak_27209	75.1218
chr3	17734635	17735514	MCF7_2_peak_29931	75.059
chr22	46409287	46410287	MCF7_2_peak_29428	75.055
chr6	38670747	38671225	MCF7_2_peak_38732	74.9841
chr7	103046591	103047686	MCF7_2_peak_42570	74.9587
chr10	88159592	88160496	MCF7_2_peak_5764	74.9245
chr13	47370638	47371671	MCF7_2_peak_11953	74.8895
chr3	114866037	114866989	MCF7_2_peak_31205	74.8895
chr22	19950483	19950929	MCF7_2_peak_28647	74.876
chr4	149363143	149364329	MCF7_2_peak_34466	74.8662
chr19	54640640	54641537	MCF7_2_peak_22677	74.7655
chr20	23338490	23339130	MCF7_2_peak_26962	74.7194
chr16	74808439	74809150	MCF7_2_peak_17274	74.6868
chr4	9154233	9155134	MCF7_2_peak_33204	74.6863
chr8	125437569	125438569	MCF7_2_peak_45446	74.6156
chr1	183129086	183129680	MCF7_2_peak_3228	74.5722
chr5	108745271	108746236	MCF7_2_peak_36327	74.4937
chr11	73881784	73882677	MCF7_2_peak_8043	74.4897
chr3	8485942	8486479	MCF7_2_peak_29651	74.4488
chr16	83986599	83987434	MCF7_2_peak_17457	74.3914
chr7	135194349	135195398	MCF7_2_peak_43223	74.3914
chr15	49103142	49103627	MCF7_2_peak_14650	74.3725
chr14	104181654	104182204	MCF7_2_peak_14157	74.3541
chr5	43313059	43314028	MCF7_2_peak_35505	74.3533
chr22	36783826	36784713	MCF7_2_peak_29074	74.3241
chr11	125461910	125462875	MCF7_2_peak_8745	74.3209
chr3	193876628	193877339	MCF7_2_peak_32809	74.3209
chr7	104653938	104654304	MCF7_2_peak_42596	74.2742
chr22	41681453	41682617	MCF7_2_peak_29261	74.2696
chr12	49463300	49463997	MCF7_2_peak_9501	74.2661
chr1	145548783	145549498	MCF7_2_peak_2149	74.2604
chr17	60856126	60857112	MCF7_2_peak_19282	74.2604
chr10	103892255	103893138	MCF7_2_peak_6150	74.2182
chr1	185665547	185666533	MCF7_2_peak_3298	74.2182
chr11	47235604	47237041	MCF7_2_peak_7337	74.1514
chr5	71603734	71604563	MCF7_2_peak_35835	74.1103
chr19	36605671	36606671	MCF7_2_peak_21879	74.0285
chr7	12726787	12727546	MCF7_2_peak_41027	74.0152
chr7	23053407	23054130	MCF7_2_peak_41128	73.9918
chr8	96079037	96080055	MCF7_2_peak_44846	73.9625
chr7	139024844	139025585	MCF7_2_peak_43278	73.9399
chr7	2883862	2884486	MCF7_2_peak_40832	73.9258
chr7	110174289	110175194	MCF7_2_peak_42768	73.9159
chr15	75743994	75744756	MCF7_2_peak_15346	73.9037
chr15	50606314	50606940	MCF7_2_peak_14716	73.9023
chr7	6412886	6414164	MCF7_2_peak_40918	73.8755
chr20	53072882	53073792	MCF7_2_peak_27799	73.8243
chr2	96873900	96874913	MCF7_2_peak_24372	73.8213
chr15	51089777	51090536	MCF7_2_peak_14735	73.8184
chr7	73149006	73149772	MCF7_2_peak_41811	73.7802
chr10	42400161	42400786	MCF7_2_peak_5049	73.7375
chr7	73482104	73482526	MCF7_2_peak_41832	73.7305
chr10	75757168	75758219	MCF7_2_peak_5574	73.7221
chr1	221915183	221916437	MCF7_2_peak_4085	73.7191
chr1	67390423	67391393	MCF7_2_peak_1363	73.6876
chr1	151226839	151227635	MCF7_2_peak_2368	73.6447
chr1	193073666	193074943	MCF7_2_peak_3382	73.6178
chr10	5530277	5531125	MCF7_2_peak_4553	73.5934
chr5	137089514	137090680	MCF7_2_peak_36760	73.5696
chr1	147188854	147189602	MCF7_2_peak_2202	73.5524
chr3	185514168	185514853	MCF7_2_peak_32589	73.5524
chr1	155107402	155107898	MCF7_2_peak_2548	73.5083
chr5	114880168	114880818	MCF7_2_peak_36420	73.4578
chr17	41437737	41439070	MCF7_2_peak_18713	73.4564
chr3	96336651	96336946	MCF7_2_peak_30997	73.433
chr16	15004649	15005416	MCF7_2_peak_16316	73.4225
chr2	204443549	204444292	MCF7_2_peak_26036	73.4225
chr3	174868544	174869233	MCF7_2_peak_32360	73.4064
chr10	74033223	74033952	MCF7_2_peak_5530	73.3781
chr1	147510084	147511517	MCF7_2_peak_2207	73.3751
chr10	115933836	115934730	MCF7_2_peak_6353	73.3709
chr14	65721683	65722619	MCF7_2_peak_13328	73.3617
chr2	38323100	38323842	MCF7_2_peak_23454	73.3432
chr6	4835611	4836536	MCF7_2_peak_37852	73.2358
chr4	174255401	174256811	MCF7_2_peak_34750	73.2301
chr2	132430056	132431203	MCF7_2_peak_25092	73.2188
chr11	76155598	76156372	MCF7_2_peak_8120	73.2157
chr1	154946692	154947781	MCF7_2_peak_2527	73.1994
chr5	89705041	89706086	MCF7_2_peak_36112	73.1629
chr17	45973031	45973994	MCF7_2_peak_18852	73.162
chr5	131826335	131826868	MCF7_2_peak_36630	73.1105
chr11	82611347	82612248	MCF7_2_peak_8225	73.1094
chr20	52514752	52515156	MCF7_2_peak_27757	73.1043
chr17	47841430	47841966	MCF7_2_peak_18915	73.0622
chr8	101912576	101913266	MCF7_2_peak_44991	73.0622
chr15	66124921	66125574	MCF7_2_peak_15086	73.0268
chr16	87978810	87979703	MCF7_2_peak_17622	73.0142
chr19	50179876	50180676	MCF7_2_peak_22517	72.9803
chr5	36744578	36745946	MCF7_2_peak_35397	72.9557
chr11	63952684	63953825	MCF7_2_peak_7596	72.9453
chr16	67969258	67970133	MCF7_2_peak_17084	72.9347
chr2	32288148	32289277	MCF7_2_peak_23389	72.9347
chr14	50359045	50360314	MCF7_2_peak_12957	72.9155
chr16	82203398	82204294	MCF7_2_peak_17436	72.915
chr1	205717983	205718958	MCF7_2_peak_3765	72.8902
chr16	89237609	89238255	MCF7_2_peak_17679	72.8812
chr5	1516080	1516746	MCF7_2_peak_34984	72.8693
chr17	81008966	81010117	MCF7_2_peak_19908	72.8507
chr17	1619415	1620169	MCF7_2_peak_17787	72.8505
chr1	207082328	207083291	MCF7_2_peak_3820	72.8155
chr2	187636113	187637413	MCF7_2_peak_25790	72.7904
chr3	148803368	148804651	MCF7_2_peak_31818	72.7252
chr4	139936291	139936733	MCF7_2_peak_34309	72.7252
chr1	198906318	198906839	MCF7_2_peak_3458	72.6988
chr1	155277839	155278832	MCF7_2_peak_2568	72.6386
chr7	1546426	1547001	MCF7_2_peak_40779	72.6183
chr20	46306549	46307068	MCF7_2_peak_27525	72.614
chr7	92219028	92220117	MCF7_2_peak_42215	72.5481
chrX	15872818	15873740	MCF7_2_peak_47894	72.5095
chr19	46273470	46274229	MCF7_2_peak_22265	72.4723
chr9	123605025	123605868	MCF7_2_peak_47090	72.4576
chr12	68725790	68726544	MCF7_2_peak_10089	72.4214
chr5	102594030	102595458	MCF7_2_peak_36268	72.4197
chr15	53690140	53690827	MCF7_2_peak_14874	72.4169
chr5	130506252	130507078	MCF7_2_peak_36597	72.3282
chr14	75725549	75726502	MCF7_2_peak_13582	72.3214
chr6	4358698	4359461	MCF7_2_peak_37840	72.2913
chr8	95417529	95417949	MCF7_2_peak_44816	72.2359
chr19	44172359	44173234	MCF7_2_peak_22145	72.1933
chr3	14166057	14167605	MCF7_2_peak_29828	72.1804
chr16	69760244	69761682	MCF7_2_peak_17147	72.0821
chr6	170341476	170342314	MCF7_2_peak_40230	72.0782
chr3	9290984	9291769	MCF7_2_peak_29670	72.0474
chr12	120524661	120525471	MCF7_2_peak_11080	71.9699
chr5	122758837	122759659	MCF7_2_peak_36499	71.9374
chr5	96270397	96271895	MCF7_2_peak_36203	71.916
chr2	136288037	136289420	MCF7_2_peak_25155	71.9128
chr11	57479219	57480203	MCF7_2_peak_7402	71.8768
chr8	102449193	102450055	MCF7_2_peak_45023	71.8744
chr4	191043785	191044310	MCF7_2_peak_34902	71.8322
chr11	2420984	2422124	MCF7_2_peak_6769	71.8284
chr12	49690723	49691766	MCF7_2_peak_9514	71.8141
chr7	124405649	124406343	MCF7_2_peak_42987	71.7974
chr7	102003910	102005162	MCF7_2_peak_42529	71.7325
chr13	96328977	96329764	MCF7_2_peak_12276	71.6611
chr2	204103438	204104841	MCF7_2_peak_26028	71.6508
chr16	90143609	90144439	MCF7_2_peak_17737	71.6409
chr13	24153247	24153765	MCF7_2_peak_11473	71.6403
chr19	55972891	55973443	MCF7_2_peak_22735	71.6396
chr5	132201982	132202841	MCF7_2_peak_36640	71.6377
chr5	145561896	145562888	MCF7_2_peak_37001	71.6183
chr5	12574084	12575268	MCF7_2_peak_35114	71.6181
chr1	146643833	146644951	MCF7_2_peak_2180	71.616
chr7	44121791	44122677	MCF7_2_peak_41518	71.6119
chr6	25278733	25279806	MCF7_2_peak_38257	71.6096
chr3	48700877	48701796	MCF7_2_peak_30467	71.5312
chr6	24721323	24722018	MCF7_2_peak_38238	71.5312
chr22	32149588	32150296	MCF7_2_peak_28997	71.4995
chr7	90032599	90033406	MCF7_2_peak_42171	71.4989
chr14	91976312	91977455	MCF7_2_peak_13847	71.382
chr7	123174327	123175403	MCF7_2_peak_42969	71.3548
chr17	4870235	4871395	MCF7_2_peak_17891	71.3526
chr2	220094068	220094742	MCF7_2_peak_26277	71.3336
chr1	189118638	189119460	MCF7_2_peak_3336	71.3177
chr1	179560608	179561593	MCF7_2_peak_3120	71.3148
chr19	46087462	46088516	MCF7_2_peak_22248	71.3148
chr8	118532233	118533362	MCF7_2_peak_45277	71.274
chr1	155579500	155580362	MCF7_2_peak_2577	71.2559
chr7	75368185	75369180	MCF7_2_peak_41892	71.243
chr7	148841688	148842527	MCF7_2_peak_43465	71.2338
chr20	46174546	46175750	MCF7_2_peak_27519	71.2169
chr22	30694268	30694921	MCF7_2_peak_28935	71.2028
chr16	30538203	30539494	MCF7_2_peak_16689	71.1992
chr17	56494780	56495281	MCF7_2_peak_19080	71.1694
chr1	150336017	150337317	MCF7_2_peak_2322	71.1454
chr14	55658208	55658867	MCF7_2_peak_13093	71.1081
chr19	19886828	19887948	MCF7_2_peak_21655	71.1081
chr1	164527944	164528540	MCF7_2_peak_2821	71.0974
chr15	81616398	81617201	MCF7_2_peak_15492	71.0974
chr2	114361087	114362042	MCF7_2_peak_24777	71.0474
chr7	91569457	91570626	MCF7_2_peak_42197	71.045
chr6	37225238	37225959	MCF7_2_peak_38703	70.9431
chr14	23398492	23399087	MCF7_2_peak_12578	70.9312
chr7	151216655	151217847	MCF7_2_peak_43563	70.9299
chr20	46067348	46068184	MCF7_2_peak_27507	70.9062
chr19	36193147	36194017	MCF7_2_peak_21856	70.9016
chr9	128003435	128004156	MCF7_2_peak_47177	70.8592
chr3	197266390	197267093	MCF7_2_peak_32956	70.8483
chr6	35299788	35300484	MCF7_2_peak_38624	70.8317
chr5	89825068	89826188	MCF7_2_peak_36116	70.8147
chr7	135661751	135662604	MCF7_2_peak_43238	70.7528
chr1	156182572	156183432	MCF7_2_peak_2609	70.7505
chr1	212457991	212458981	MCF7_2_peak_3920	70.7338
chr7	27702136	27702888	MCF7_2_peak_41218	70.7188
chr19	47353443	47354437	MCF7_2_peak_22323	70.7142
chr4	170541217	170541944	MCF7_2_peak_34707	70.6626
chr17	61818663	61819504	MCF7_2_peak_19310	70.6484
chr1	109234342	109235983	MCF7_2_peak_1721	70.5989
chr14	96968101	96968933	MCF7_2_peak_13974	70.5826
chr1	153930958	153931390	MCF7_2_peak_2485	70.5751
chr14	21737464	21738128	MCF7_2_peak_12538	70.5528
chr3	27575244	27576029	MCF7_2_peak_30088	70.519
chr5	1327001	1328416	MCF7_2_peak_34978	70.4935
chr2	219134549	219135373	MCF7_2_peak_26240	70.4694
chr3	172341599	172342411	MCF7_2_peak_32312	70.4381
chr6	26341546	26342189	MCF7_2_peak_38315	70.3689
chr5	95997623	95999226	MCF7_2_peak_36196	70.3335
chr16	89766512	89767008	MCF7_2_peak_17710	70.2737
chr14	66974207	66975358	MCF7_2_peak_13342	70.2413
chr3	94873503	94874100	MCF7_2_peak_30993	70.221
chr2	58273424	58274597	MCF7_2_peak_23740	70.1888
chr12	49716257	49717202	MCF7_2_peak_9517	70.1743
chr16	29302125	29302845	MCF7_2_peak_16614	70.1643
chr7	66093117	66094167	MCF7_2_peak_41730	70.1643
chr1	202975583	202977090	MCF7_2_peak_3628	70.1557
chr17	47865744	47866816	MCF7_2_peak_18916	70.0444
chr11	73308920	73309943	MCF7_2_peak_8023	69.9518
chr13	41495412	41496263	MCF7_2_peak_11819	69.9509
chr10	112678213	112679372	MCF7_2_peak_6308	69.9381
chr14	23475911	23476621	MCF7_2_peak_12585	69.8825
chr18	56806558	56807393	MCF7_2_peak_20671	69.8066
chr2	109065006	109066081	MCF7_2_peak_24623	69.8066
chr15	55699932	55700977	MCF7_2_peak_14912	69.7985
chr18	44526529	44527316	MCF7_2_peak_20473	69.7886
chr5	98108641	98109607	MCF7_2_peak_36217	69.786
chr12	77458895	77460051	MCF7_2_peak_10262	69.7855
chr1	147806176	147807519	MCF7_2_peak_2218	69.7803
chr16	81040314	81041365	MCF7_2_peak_17399	69.7803
chr2	43037197	43038016	MCF7_2_peak_23531	69.7417
chr18	21032736	21033857	MCF7_2_peak_20248	69.725
chr17	17875085	17876303	MCF7_2_peak_18168	69.6672
chr7	148787357	148788749	MCF7_2_peak_43462	69.658
chr2	46165738	46166387	MCF7_2_peak_23594	69.6308
chr22	38092444	38093165	MCF7_2_peak_29129	69.6182
chr20	52713271	52713979	MCF7_2_peak_27775	69.6037
chr19	20162680	20163520	MCF7_2_peak_21660	69.5988
chr2	25194472	25195145	MCF7_2_peak_23224	69.5627
chr8	120994786	120995853	MCF7_2_peak_45331	69.529
chr1	171282711	171283423	MCF7_2_peak_2958	69.5149
chr17	60500774	60501887	MCF7_2_peak_19269	69.5127
chr22	35695418	35696373	MCF7_2_peak_29042	69.5019
chr2	71453892	71454853	MCF7_2_peak_23967	69.5001
chr7	65215350	65216172	MCF7_2_peak_41712	69.5001
chr1	162530514	162531471	MCF7_2_peak_2800	69.4964
chr21	40278915	40279654	MCF7_2_peak_28295	69.4887
chr20	30467002	30468080	MCF7_2_peak_27076	69.449
chr6	51337845	51338313	MCF7_2_peak_39010	69.449
chr20	39631683	39632635	MCF7_2_peak_27315	69.4052
chr1	23694459	23695118	MCF7_2_peak_491	69.4015
chr4	129208834	129209853	MCF7_2_peak_34238	69.393
chr11	67007067	67007733	MCF7_2_peak_7790	69.3909
chr11	71791382	71792069	MCF7_2_peak_7972	69.3098
chr3	188665143	188665997	MCF7_2_peak_32675	69.2747
chr12	58138164	58138921	MCF7_2_peak_9880	69.2696
chr19	49841901	49843053	MCF7_2_peak_22487	69.2673
chr14	75667027	75667675	MCF7_2_peak_13581	69.2225
chr18	12376995	12378163	MCF7_2_peak_20138	69.2161
chr15	50343923	50344668	MCF7_2_peak_14697	69.2117
chr11	45868556	45869218	MCF7_2_peak_7285	69.1724
chr21	40823206	40824036	MCF7_2_peak_28313	69.1685
chr5	142974571	142975556	MCF7_2_peak_36972	69.1484
chr5	141302823	141303866	MCF7_2_peak_36922	69.0881
chr2	243153648	243154164	MCF7_2_peak_26611	69.0831
chr19	18303454	18304185	MCF7_2_peak_21562	69.0319
chr18	43546775	43547810	MCF7_2_peak_20437	69.0029
chr22	41843865	41844777	MCF7_2_peak_29270	68.9891
chr2	70368259	70368902	MCF7_2_peak_23936	68.9884
chr12	95867219	95868047	MCF7_2_peak_10552	68.9698
chr12	123868043	123868836	MCF7_2_peak_11210	68.9552
chr1	205782107	205782990	MCF7_2_peak_3772	68.8616
chr1	64808840	64809814	MCF7_2_peak_1326	68.8477
chr12	77157268	77158679	MCF7_2_peak_10255	68.7751
chr7	112062902	112063358	MCF7_2_peak_42815	68.7686
chr3	14989430	14990165	MCF7_2_peak_29869	68.7528
chr3	183967273	183967885	MCF7_2_peak_32521	68.7528
chr1	179851067	179852374	MCF7_2_peak_3129	68.7063
chr16	29466170	29466497	MCF7_2_peak_16621	68.6601
chr2	135675652	135676882	MCF7_2_peak_25147	68.5639
chr15	84898536	84899329	MCF7_2_peak_15563	68.5639
chr17	79196636	79197196	MCF7_2_peak_19804	68.5639
chr16	87350406	87351600	MCF7_2_peak_17586	68.4708
chr14	31926200	31926934	MCF7_2_peak_12702	68.4671
chr7	149014	149689	MCF7_2_peak_40719	68.4573
chr10	72147011	72147684	MCF7_2_peak_5481	68.4422
chr5	156569338	156570593	MCF7_2_peak_37217	68.4422
chr16	18495788	18496581	MCF7_2_peak_16372	68.4355
chr6	41039560	41041011	MCF7_2_peak_38773	68.4039
chr20	20693183	20693732	MCF7_2_peak_26916	68.3769
chr3	121468008	121468998	MCF7_2_peak_31271	68.3125
chr10	104004887	104005648	MCF7_2_peak_6157	68.3058
chr7	148762259	148763224	MCF7_2_peak_43461	68.2972
chr10	70660503	70661501	MCF7_2_peak_5426	68.2854
chr5	79703431	79704540	MCF7_2_peak_36005	68.2748
chr5	171433259	171434162	MCF7_2_peak_37397	68.2467
chr14	64854300	64855167	MCF7_2_peak_13289	68.2354
chr12	133100933	133101389	MCF7_2_peak_11349	68.2031
chr14	37130847	37131574	MCF7_2_peak_12809	68.195
chr19	45393548	45394570	MCF7_2_peak_22195	68.1864
chrX	23760494	23761829	MCF7_2_peak_47965	68.1491
chrX	14891036	14891731	MCF7_2_peak_47880	68.1256
chr20	33463651	33464559	MCF7_2_peak_27172	68.0689
chr12	96429055	96429954	MCF7_2_peak_10570	68.0489
chr5	16894459	16895148	MCF7_2_peak_35182	68.0447
chr16	75550388	75551616	MCF7_2_peak_17313	67.9999
chr8	96036750	96037620	MCF7_2_peak_44845	67.9961
chr1	205290368	205291169	MCF7_2_peak_3739	67.9834
chr4	48781979	48782751	MCF7_2_peak_33464	67.9834
chr17	79818445	79819421	MCF7_2_peak_19842	67.9638
chr10	5931602	5932317	MCF7_2_peak_4571	67.9073
chr1	16946798	16948012	MCF7_2_peak_360	67.8953
chr15	102501419	102502377	MCF7_2_peak_15919	67.8915
chr17	73389633	73390326	MCF7_2_peak_19606	67.8874
chr17	19091264	19093593	MCF7_2_peak_18220	67.8737
chr2	161061967	161062491	MCF7_2_peak_25418	67.8621
chr11	3497943	3499129	MCF7_2_peak_6807	67.8491
chr17	79980617	79981253	MCF7_2_peak_19856	67.8379
chr7	87505172	87506074	MCF7_2_peak_42136	67.8353
chr6	19804622	19805464	MCF7_2_peak_38172	67.8238
chr16	16403332	16404064	MCF7_2_peak_16355	67.7937
chr15	72946734	72947161	MCF7_2_peak_15245	67.7932
chr7	39988821	39989890	MCF7_2_peak_41447	67.7812
chr12	76741788	76742648	MCF7_2_peak_10245	67.7759
chr3	189022175	189023069	MCF7_2_peak_32690	67.7478
chr15	50124646	50125347	MCF7_2_peak_14684	67.6557
chr2	73460222	73461560	MCF7_2_peak_23999	67.6545
chr1	150134993	150135722	MCF7_2_peak_2308	67.6358
chr9	4792299	4793161	MCF7_2_peak_46056	67.631
chr2	166809734	166810898	MCF7_2_peak_25507	67.6292
chr5	74632107	74632472	MCF7_2_peak_35905	67.629
chr13	33859208	33860227	MCF7_2_peak_11708	67.6016
chr2	26234807	26235787	MCF7_2_peak_23248	67.5971
chr3	156877785	156878818	MCF7_2_peak_32032	67.5921
chr2	165371003	165371944	MCF7_2_peak_25484	67.5858
chr11	45825807	45827036	MCF7_2_peak_7281	67.5371
chr22	41985700	41986417	MCF7_2_peak_29280	67.5371
chr20	3787560	3788994	MCF7_2_peak_26694	67.5149
chr8	146052056	146052997	MCF7_2_peak_45978	67.5019
chr2	96931535	96932387	MCF7_2_peak_24375	67.4988
chr3	192625595	192626413	MCF7_2_peak_32762	67.4988
chr3	142297133	142298090	MCF7_2_peak_31749	67.4968
chr3	17902229	17902954	MCF7_2_peak_29935	67.4809
chr13	60969955	60970771	MCF7_2_peak_12088	67.4787
chr8	101963854	101964944	MCF7_2_peak_44996	67.447
chr3	15247337	15248345	MCF7_2_peak_29880	67.412
chr2	73612701	73613793	MCF7_2_peak_24004	67.3941
chr1	181998296	181999367	MCF7_2_peak_3192	67.3918
chr19	12791624	12792982	MCF7_2_peak_21317	67.3907
chr7	128116320	128117448	MCF7_2_peak_43045	67.3734
chr15	55488630	55489546	MCF7_2_peak_14906	67.3584
chr7	101251908	101252604	MCF7_2_peak_42503	67.356
chr17	59652226	59652982	MCF7_2_peak_19235	67.2977
chr4	89205521	89206378	MCF7_2_peak_33856	67.253
chr13	111358336	111358953	MCF7_2_peak_12417	67.2402
chr13	46038690	46039730	MCF7_2_peak_11916	67.1946
chr12	100623040	100624062	MCF7_2_peak_10650	67.1897
chr7	64023019	64023790	MCF7_2_peak_41689	67.166
chr12	95354	95834	MCF7_2_peak_8858	67.164
chr17	79212699	79213455	MCF7_2_peak_19805	67.164
chr22	31198521	31199398	MCF7_2_peak_28956	67.1458
chr2	128785343	128786257	MCF7_2_peak_24983	67.1192
chr16	3173957	3174947	MCF7_2_peak_16107	67.117
chr12	120426243	120427117	MCF7_2_peak_11078	67.0937
chr11	2223328	2224088	MCF7_2_peak_6761	67.0828
chr12	110010925	110011713	MCF7_2_peak_10867	67.0828
chr11	120187507	120188197	MCF7_2_peak_8666	67.0691
chr13	33694036	33694664	MCF7_2_peak_11704	67.0649
chr2	132249852	132250968	MCF7_2_peak_25087	67.0567
chr7	157293492	157294189	MCF7_2_peak_43699	66.9831
chr15	75932314	75933172	MCF7_2_peak_15353	66.9715
chr19	14639982	14640695	MCF7_2_peak_21421	66.9457
chr2	97778206	97779700	MCF7_2_peak_24412	66.9277
chr7	99069343	99070628	MCF7_2_peak_42383	66.9128
chr22	46307048	46308245	MCF7_2_peak_29419	66.9024
chr3	140660164	140661023	MCF7_2_peak_31700	66.8628
chr3	64519183	64519652	MCF7_2_peak_30788	66.8619
chr3	9690782	9691654	MCF7_2_peak_29683	66.8448
chr10	99051688	99052698	MCF7_2_peak_5987	66.8318
chr19	42900574	42901501	MCF7_2_peak_22111	66.8318
chr6	42951714	42952620	MCF7_2_peak_38838	66.8318
chr12	56497733	56498488	MCF7_2_peak_9806	66.8272
chr8	81397436	81398418	MCF7_2_peak_44571	66.8246
chr12	108908684	108909356	MCF7_2_peak_10834	66.81
chr4	775482	776504	MCF7_2_peak_33009	66.7001
chr7	100895201	100896344	MCF7_2_peak_42487	66.6919
chr2	24238410	24239235	MCF7_2_peak_23209	66.6855
chr3	193852192	193853076	MCF7_2_peak_32805	66.67
chr10	38146221	38146805	MCF7_2_peak_5030	66.652
chr20	21105913	21106826	MCF7_2_peak_26925	66.6211
chr5	87436629	87437630	MCF7_2_peak_36088	66.6107
chr1	153895041	153895807	MCF7_2_peak_2479	66.6084
chr19	12511539	12512427	MCF7_2_peak_21307	66.5908
chr3	195361312	195362158	MCF7_2_peak_32872	66.5902
chr11	105892494	105893423	MCF7_2_peak_8436	66.5893
chr21	43098517	43099537	MCF7_2_peak_28364	66.5557
chr5	60704382	60704918	MCF7_2_peak_35690	66.5469
chr16	29801328	29802209	MCF7_2_peak_16640	66.5391
chr14	39901276	39902585	MCF7_2_peak_12857	66.5264
chr7	11013164	11013643	MCF7_2_peak_41005	66.4758
chr12	93322968	93323729	MCF7_2_peak_10494	66.4677
chr10	105991750	105992574	MCF7_2_peak_6233	66.4292
chr7	83314077	83314690	MCF7_2_peak_42073	66.369
chr3	174581298	174581692	MCF7_2_peak_32353	66.3217
chr8	146126736	146127760	MCF7_2_peak_45982	66.3114
chr17	27620593	27621512	MCF7_2_peak_18367	66.3021
chr17	40075000	40076014	MCF7_2_peak_18639	66.3021
chr6	37391379	37391865	MCF7_2_peak_38709	66.2893
chr2	218852667	218853572	MCF7_2_peak_26230	66.2786
chr1	173793249	173794842	MCF7_2_peak_3016	66.2716
chr16	29606014	29607130	MCF7_2_peak_16626	66.2546
chr1	147071016	147072059	MCF7_2_peak_2195	66.2364
chr12	123717307	123718122	MCF7_2_peak_11207	66.2278
chr17	40306830	40307397	MCF7_2_peak_18653	66.2168
chr6	43766436	43767031	MCF7_2_peak_38882	66.2125
chr2	159580395	159581235	MCF7_2_peak_25378	66.1892
chr15	68564173	68564753	MCF7_2_peak_15143	66.1804
chr12	72079362	72080386	MCF7_2_peak_10174	66.1526
chr14	74416422	74417550	MCF7_2_peak_13541	66.1449
chr17	62971308	62972358	MCF7_2_peak_19360	66.1419
chr3	112280354	112281442	MCF7_2_peak_31157	66.1183
chr20	62496174	62496806	MCF7_2_peak_28031	66.0693
chr3	23987263	23988216	MCF7_2_peak_30027	66.0633
chrX	15755931	15756558	MCF7_2_peak_47892	66.0623
chr1	109288974	109289826	MCF7_2_peak_1722	66.0599
chr19	12661804	12662821	MCF7_2_peak_21311	66.0599
chr2	27592637	27593809	MCF7_2_peak_23299	66.0141
chr6	6686989	6687820	MCF7_2_peak_37877	66.0058
chr5	90458281	90459253	MCF7_2_peak_36125	66.0053
chr16	58663408	58664146	MCF7_2_peak_16985	66.0049
chr11	77531423	77532341	MCF7_2_peak_8161	66.0035
chr20	46354082	46354627	MCF7_2_peak_27529	65.9835
chr2	216176464	216177073	MCF7_2_peak_26182	65.9396
chr1	151118881	151119616	MCF7_2_peak_2357	65.9382
chr16	28961830	28962444	MCF7_2_peak_16601	65.9335
chr3	150421417	150422154	MCF7_2_peak_31885	65.9014
chr1	164095641	164096368	MCF7_2_peak_2818	65.8982
chr5	175815483	175816544	MCF7_2_peak_37522	65.8981
chr1	113615260	113616364	MCF7_2_peak_1860	65.8667
chr3	170587439	170588423	MCF7_2_peak_32266	65.8667
chr8	70602248	70602615	MCF7_2_peak_44462	65.8535
chr8	117778208	117779322	MCF7_2_peak_45261	65.8499
chr12	99038431	99039231	MCF7_2_peak_10622	65.7899
chr9	130533288	130534190	MCF7_2_peak_47240	65.788
chr8	131054240	131054993	MCF7_2_peak_45632	65.7468
chr12	54121102	54121807	MCF7_2_peak_9730	65.7346
chr14	35590845	35592220	MCF7_2_peak_12771	65.7195
chr10	74091318	74092192	MCF7_2_peak_5534	65.6877
chr14	77473947	77474781	MCF7_2_peak_13638	65.6756
chr12	125423723	125425028	MCF7_2_peak_11259	65.6657
chr16	87984282	87985239	MCF7_2_peak_17623	65.6286
chr3	9884873	9885956	MCF7_2_peak_29694	65.6216
chr5	179159240	179160092	MCF7_2_peak_37650	65.6006
chr2	70484509	70485566	MCF7_2_peak_23942	65.4891
chr18	3593479	3594554	MCF7_2_peak_20032	65.4845
chr1	145476656	145477264	MCF7_2_peak_2143	65.4791
chr7	92053687	92054222	MCF7_2_peak_42208	65.4555
chr1	89458080	89458985	MCF7_2_peak_1539	65.4432
chr19	39389977	39390733	MCF7_2_peak_21961	65.4138
chr4	175749959	175750927	MCF7_2_peak_34767	65.41
chr17	46969449	46970320	MCF7_2_peak_18890	65.3449
chr7	30323605	30324692	MCF7_2_peak_41272	65.3285
chr3	62304148	62305385	MCF7_2_peak_30709	65.3282
chr18	29671750	29672852	MCF7_2_peak_20329	65.3279
chr8	144948314	144948905	MCF7_2_peak_45907	65.3117
chr14	101539461	101540037	MCF7_2_peak_14070	65.2698
chr16	74401492	74402607	MCF7_2_peak_17262	65.2581
chr10	124913482	124914029	MCF7_2_peak_6501	65.2567
chr1	244614998	244615713	MCF7_2_peak_4415	65.202
chr20	52296265	52297067	MCF7_2_peak_27733	65.1486
chr3	149955891	149957094	MCF7_2_peak_31861	65.1485
chr1	155057264	155058124	MCF7_2_peak_2538	65.1359
chr19	8942807	8943822	MCF7_2_peak_21176	65.1268
chr14	20929188	20930262	MCF7_2_peak_12513	65.125
chr6	24774965	24775907	MCF7_2_peak_38239	65.0828
chr20	46062896	46063542	MCF7_2_peak_27506	65.0708
chr10	65389004	65390565	MCF7_2_peak_5378	65.0575
chr3	138312640	138313870	MCF7_2_peak_31656	65.0533
chr3	5228963	5229878	MCF7_2_peak_29631	65.0533
chr8	97273508	97274489	MCF7_2_peak_44875	65.0366
chr11	67764192	67764807	MCF7_2_peak_7844	65.0153
chr9	4984377	4985447	MCF7_2_peak_46059	64.992
chr16	17397996	17398971	MCF7_2_peak_16362	64.9621
chr20	50383426	50384334	MCF7_2_peak_27707	64.9621
chr2	19340322	19341274	MCF7_2_peak_23140	64.901
chr12	56753727	56754596	MCF7_2_peak_9826	64.8798
chr14	35515217	35516271	MCF7_2_peak_12770	64.8698
chr14	90420726	90421375	MCF7_2_peak_13791	64.8144
chr1	205446582	205447451	MCF7_2_peak_3747	64.8083
chr5	10601058	10602022	MCF7_2_peak_35094	64.8083
chr8	101859353	101860185	MCF7_2_peak_44986	64.8083
chr7	35734356	35735129	MCF7_2_peak_41374	64.7968
chr1	151483682	151484513	MCF7_2_peak_2386	64.7868
chr12	53399773	53400366	MCF7_2_peak_9683	64.78
chr19	12444029	12444845	MCF7_2_peak_21304	64.7716
chr5	131132559	131133247	MCF7_2_peak_36608	64.7692
chr12	57030030	57031073	MCF7_2_peak_9834	64.7297
chr10	28591549	28592402	MCF7_2_peak_4866	64.6629
chr3	63979296	63979811	MCF7_2_peak_30753	64.6614
chr2	27543846	27544317	MCF7_2_peak_23296	64.6583
chr7	74049791	74050846	MCF7_2_peak_41858	64.6511
chr7	99698056	99698627	MCF7_2_peak_42412	64.6486
chr10	95225492	95226498	MCF7_2_peak_5919	64.6184
chr3	193720716	193721803	MCF7_2_peak_32797	64.5826
chr19	50372588	50373364	MCF7_2_peak_22530	64.5475
chr1	117811074	117812101	MCF7_2_peak_1987	64.539
chr4	48018372	48018968	MCF7_2_peak_33451	64.5299
chr1	85741520	85742765	MCF7_2_peak_1494	64.4566
chr5	34915300	34916279	MCF7_2_peak_35346	64.4566
chr9	6680911	6682064	MCF7_2_peak_46086	64.4532
chr7	140179015	140179737	MCF7_2_peak_43308	64.3979
chr1	202025815	202026825	MCF7_2_peak_3574	64.3761
chr3	28282786	28283537	MCF7_2_peak_30102	64.3563
chr10	105127700	105128636	MCF7_2_peak_6209	64.3509
chr5	64919819	64921137	MCF7_2_peak_35732	64.3363
chr12	133170313	133170975	MCF7_2_peak_11351	64.3118
chr3	184080139	184081540	MCF7_2_peak_32537	64.3015
chr4	57301036	57302696	MCF7_2_peak_33563	64.3015
chr16	81214675	81215541	MCF7_2_peak_17406	64.2622
chr7	7221603	7222372	MCF7_2_peak_40957	64.2613
chr22	30303738	30304294	MCF7_2_peak_28919	64.2478
chr7	93220359	93221357	MCF7_2_peak_42239	64.2443
chr5	140098197	140099026	MCF7_2_peak_36866	64.1915
chr13	52157869	52158765	MCF7_2_peak_12026	64.1843
chr3	189655073	189655996	MCF7_2_peak_32700	64.1808
chr6	19892413	19892933	MCF7_2_peak_38177	64.161
chr5	162886788	162887731	MCF7_2_peak_37303	64.1605
chr2	120517053	120517995	MCF7_2_peak_24849	64.1584
chr3	127022921	127023715	MCF7_2_peak_31401	64.098
chr13	26760386	26761315	MCF7_2_peak_11549	64.0766
chr22	41047605	41048442	MCF7_2_peak_29239	64.0705
chr3	66271017	66271804	MCF7_2_peak_30809	64.0123
chr19	54693371	54695165	MCF7_2_peak_22684	64.009
chr3	156892044	156893367	MCF7_2_peak_32033	64.0014
chr7	112031266	112032299	MCF7_2_peak_42813	63.9671
chr19	48824470	48825450	MCF7_2_peak_22413	63.9504
chr20	62313602	62314258	MCF7_2_peak_28023	63.9032
chr10	91460862	91461709	MCF7_2_peak_5856	63.8976
chr2	172949339	172950713	MCF7_2_peak_25594	63.8962
chr12	80871233	80871990	MCF7_2_peak_10316	63.8856
chr3	32726237	32727063	MCF7_2_peak_30180	63.8856
chr5	31532044	31532735	MCF7_2_peak_35276	63.8666
chr9	131842986	131843521	MCF7_2_peak_47308	63.8447
chr2	37310970	37311971	MCF7_2_peak_23434	63.808
chr7	100025815	100027151	MCF7_2_peak_42432	63.7936
chr12	39836572	39837405	MCF7_2_peak_9309	63.7764
chr5	179285175	179286296	MCF7_2_peak_37661	63.7754
chr5	139943780	139944558	MCF7_2_peak_36858	63.7512
chr11	77899025	77900116	MCF7_2_peak_8172	63.7427
chr2	197504124	197504942	MCF7_2_peak_25916	63.737
chr2	131966733	131967452	MCF7_2_peak_25078	63.7008
chr2	85822344	85823180	MCF7_2_peak_24145	63.6142
chr14	38119342	38120366	MCF7_2_peak_12829	63.6128
chr12	133706371	133707349	MCF7_2_peak_11371	63.5944
chr17	42852268	42853608	MCF7_2_peak_18769	63.585
chr17	59660452	59660961	MCF7_2_peak_19236	63.5707
chr1	244815920	244816739	MCF7_2_peak_4418	63.5346
chr5	172571282	172572194	MCF7_2_peak_37443	63.5346
chr6	3118411	3119133	MCF7_2_peak_37782	63.5081
chr19	45681167	45682353	MCF7_2_peak_22214	63.5079
chr6	13574429	13575687	MCF7_2_peak_38053	63.4997
chr13	60737737	60738571	MCF7_2_peak_12083	63.4628
chr10	17429873	17430847	MCF7_2_peak_4715	63.4423
chr20	25603787	25604895	MCF7_2_peak_27017	63.4229
chr1	204379932	204381444	MCF7_2_peak_3694	63.3966
chr13	98085108	98086308	MCF7_2_peak_12299	63.3858
chr15	90708777	90709377	MCF7_2_peak_15707	63.3468
chr2	45236428	45237516	MCF7_2_peak_23574	63.3373
chr20	30326545	30327410	MCF7_2_peak_27067	63.296
chr20	52486361	52486633	MCF7_2_peak_27755	63.2928
chr1	181103655	181104459	MCF7_2_peak_3173	63.2919
chr11	66444983	66446306	MCF7_2_peak_7759	63.2856
chr19	11707890	11708628	MCF7_2_peak_21283	63.2097
chr9	139685120	139685920	MCF7_2_peak_47553	63.206
chr1	189743780	189744878	MCF7_2_peak_3341	63.2012
chr14	73493479	73494261	MCF7_2_peak_13503	63.1924
chr19	54663119	54663895	MCF7_2_peak_22678	63.1907
chr10	34715934	34716678	MCF7_2_peak_4986	63.1829
chr16	75144539	75145496	MCF7_2_peak_17288	63.174
chr3	193310567	193311743	MCF7_2_peak_32780	63.1594
chr11	118560493	118561199	MCF7_2_peak_8605	63.0946
chr8	146012557	146013034	MCF7_2_peak_45974	63.0854
chr17	76183033	76183701	MCF7_2_peak_19712	63.084
chr5	140027113	140027823	MCF7_2_peak_36861	63.084
chr21	38639136	38640479	MCF7_2_peak_28269	63.0402
chr20	58514845	58516036	MCF7_2_peak_27934	63.0391
chr9	70489508	70490542	MCF7_2_peak_46455	63.0263
chr8	96280906	96282398	MCF7_2_peak_44861	63.0178
chr3	160167011	160167883	MCF7_2_peak_32077	62.9743
chr10	133976618	133977484	MCF7_2_peak_6624	62.9426
chr4	53588100	53588998	MCF7_2_peak_33497	62.9402
chr5	153675767	153676894	MCF7_2_peak_37183	62.9272
chr4	120221605	120222210	MCF7_2_peak_34147	62.9228
chr5	145826412	145827409	MCF7_2_peak_37006	62.9029
chr8	145550255	145551025	MCF7_2_peak_45940	62.8965
chr18	57069583	57069992	MCF7_2_peak_20677	62.883
chr16	15068483	15069394	MCF7_2_peak_16317	62.8475
chr5	114961392	114962389	MCF7_2_peak_36421	62.8475
chr20	45824816	45825620	MCF7_2_peak_27484	62.8261
chr11	64545909	64546768	MCF7_2_peak_7625	62.8154
chr7	129588743	129589574	MCF7_2_peak_43094	62.774
chr11	66313172	66313874	MCF7_2_peak_7755	62.734
chr5	79542864	79543684	MCF7_2_peak_36001	62.7178
chr1	149513259	149514283	MCF7_2_peak_2270	62.6736
chr12	27676604	27677493	MCF7_2_peak_9214	62.6577
chr8	95486790	95487950	MCF7_2_peak_44821	62.5993
chr2	32390220	32391273	MCF7_2_peak_23390	62.5828
chr7	134001294	134002090	MCF7_2_peak_43189	62.5828
chrX	16737263	16738171	MCF7_2_peak_47902	62.5828
chr6	159420504	159421429	MCF7_2_peak_40115	62.5357
chr11	82904360	82905694	MCF7_2_peak_8234	62.5264
chr19	33165781	33166455	MCF7_2_peak_21765	62.5203
chr8	129188846	129189785	MCF7_2_peak_45590	62.5189
chr3	5068160	5068987	MCF7_2_peak_29623	62.4888
chr20	49411363	49412201	MCF7_2_peak_27667	62.4526
chr1	157108023	157108512	MCF7_2_peak_2652	62.4324
chr16	21311819	21312379	MCF7_2_peak_16429	62.4142
chr5	21459266	21460039	MCF7_2_peak_35236	62.3928
chr9	79791795	79792599	MCF7_2_peak_46544	62.3861
chr12	76371656	76372226	MCF7_2_peak_10236	62.3777
chr12	57379283	57380079	MCF7_2_peak_9846	62.3613
chr19	39881647	39882392	MCF7_2_peak_21981	62.3484
chr11	393897	394327	MCF7_2_peak_6686	62.3348
chr1	153959206	153960335	MCF7_2_peak_2494	62.3127
chr1	185286291	185287299	MCF7_2_peak_3289	62.3127
chr2	74880926	74881724	MCF7_2_peak_24048	62.2829
chr3	190231296	190232143	MCF7_2_peak_32718	62.2684
chr8	38853887	38854599	MCF7_2_peak_44210	62.2488
chr2	39102392	39103275	MCF7_2_peak_23477	62.2446
chr16	3450674	3451630	MCF7_2_peak_16128	62.239
chr2	26100769	26101709	MCF7_2_peak_23242	62.224
chr4	169931301	169932110	MCF7_2_peak_34694	62.224
chr12	75283751	75284371	MCF7_2_peak_10215	62.1915
chr2	38829726	38830489	MCF7_2_peak_23466	62.178
chr14	103851275	103851959	MCF7_2_peak_14142	62.1235
chr22	42475425	42476250	MCF7_2_peak_29304	62.119
chr11	47140425	47141219	MCF7_2_peak_7328	62.0898
chr12	67877243	67878179	MCF7_2_peak_10071	62.0898
chr16	87495002	87495598	MCF7_2_peak_17591	62.0898
chr11	73693778	73694697	MCF7_2_peak_8037	62.0632
chr9	116163248	116163995	MCF7_2_peak_47041	62.0587
chr17	58085674	58086342	MCF7_2_peak_19154	62.0457
chr9	66493055	66494572	MCF7_2_peak_46413	62.0418
chr12	64615447	64616501	MCF7_2_peak_9977	62.0061
chr7	104646912	104647602	MCF7_2_peak_42594	61.9922
chr1	166844923	166845943	MCF7_2_peak_2864	61.9821
chr12	21654166	21654910	MCF7_2_peak_9153	61.9228
chr3	25766226	25767108	MCF7_2_peak_30054	61.919
chr8	43094681	43094978	MCF7_2_peak_44268	61.8793
chr19	4471259	4472230	MCF7_2_peak_21031	61.8775
chr5	127270436	127270978	MCF7_2_peak_36558	61.8053
chr1	153606246	153607082	MCF7_2_peak_2471	61.7941
chr11	46721592	46722707	MCF7_2_peak_7320	61.7723
chrX	15353486	15354003	MCF7_2_peak_47885	61.7723
chr17	40540250	40541031	MCF7_2_peak_18655	61.7482
chr6	53191330	53192135	MCF7_2_peak_39063	61.7325
chr12	56521594	56522220	MCF7_2_peak_9811	61.7237
chr13	26795606	26796660	MCF7_2_peak_11550	61.723
chr2	112240628	112241043	MCF7_2_peak_24710	61.7104
chr12	25538953	25539677	MCF7_2_peak_9179	61.6918
chr5	137800218	137801219	MCF7_2_peak_36785	61.6829
chr4	106473090	106474106	MCF7_2_peak_33999	61.6697
chr11	108464197	108464814	MCF7_2_peak_8465	61.6347
chr7	20256706	20257620	MCF7_2_peak_41090	61.6313
chr1	155149631	155150251	MCF7_2_peak_2553	61.6245
chr14	65453339	65454238	MCF7_2_peak_13317	61.6217
chr6	26322870	26323659	MCF7_2_peak_38312	61.616
chr14	24711386	24712428	MCF7_2_peak_12640	61.5922
chrX	16804198	16804898	MCF7_2_peak_47907	61.5922
chr2	160568455	160569582	MCF7_2_peak_25406	61.5819
chr7	66461511	66462074	MCF7_2_peak_41743	61.5485
chr2	136499001	136499776	MCF7_2_peak_25156	61.5453
chr2	198364464	198365247	MCF7_2_peak_25933	61.5399
chr3	127842320	127843011	MCF7_2_peak_31425	61.5345
chr12	65562955	65563566	MCF7_2_peak_10014	61.4967
chr10	50746506	50747385	MCF7_2_peak_5195	61.4945
chr12	72148204	72149009	MCF7_2_peak_10178	61.4945
chr7	91686323	91687030	MCF7_2_peak_42201	61.4651
chr8	134261549	134262444	MCF7_2_peak_45678	61.4619
chr1	186121691	186122606	MCF7_2_peak_3306	61.4511
chr19	13001487	13002182	MCF7_2_peak_21340	61.4489
chr4	53714166	53715151	MCF7_2_peak_33502	61.4489
chr2	149639232	149639518	MCF7_2_peak_25253	61.4276
chr14	67826390	67827431	MCF7_2_peak_13353	61.422
chr12	54673338	54674831	MCF7_2_peak_9747	61.3636
chr5	56204974	56206250	MCF7_2_peak_35618	61.3629
chr16	71322833	71323828	MCF7_2_peak_17188	61.3325
chr17	79995085	79995818	MCF7_2_peak_19859	61.2991
chr13	27131303	27131923	MCF7_2_peak_11556	61.2971
chr12	125533837	125534638	MCF7_2_peak_11263	61.2655
chr3	197883985	197884671	MCF7_2_peak_32982	61.2078
chr12	90103064	90104129	MCF7_2_peak_10445	61.2028
chr4	144434154	144435456	MCF7_2_peak_34410	61.1957
chr7	1098957	1099725	MCF7_2_peak_40753	61.1842
chr16	3053775	3054297	MCF7_2_peak_16092	61.1833
chr3	141594368	141595555	MCF7_2_peak_31731	61.145
chr16	75222669	75223386	MCF7_2_peak_17291	61.1292
chr19	53030110	53030999	MCF7_2_peak_22628	61.0681
chr17	61627219	61628174	MCF7_2_peak_19304	61.0539
chr1	202003718	202004327	MCF7_2_peak_3572	61.0509
chr3	37217359	37218232	MCF7_2_peak_30231	61.0509
chr2	97554196	97554647	MCF7_2_peak_24404	61.0482
chr9	104295649	104296538	MCF7_2_peak_46907	61.04
chr3	127510024	127510782	MCF7_2_peak_31415	61.0364
chr17	22252921	22253406	MCF7_2_peak_18279	61.0213
chr11	59383113	59384027	MCF7_2_peak_7436	61.0133
chr7	81107921	81108435	MCF7_2_peak_42023	61.0106
chr2	128283702	128284606	MCF7_2_peak_24968	61.0099
chr6	43395079	43396020	MCF7_2_peak_38858	60.929
chr16	67554948	67555728	MCF7_2_peak_17060	60.9132
chr2	61990903	61991978	MCF7_2_peak_23782	60.8948
chr10	106028207	106029326	MCF7_2_peak_6236	60.8301
chr14	51561566	51562446	MCF7_2_peak_12999	60.8301
chr1	207205950	207206898	MCF7_2_peak_3825	60.8185
chr6	43138429	43139184	MCF7_2_peak_38848	60.8102
chr2	109402699	109403367	MCF7_2_peak_24630	60.7969
chr1	153538950	153539433	MCF7_2_peak_2463	60.7887
chr7	100951107	100952294	MCF7_2_peak_42490	60.7887
chr7	11012647	11013072	MCF7_2_peak_41004	60.7854
chr7	75987876	75989013	MCF7_2_peak_41928	60.7679
chr2	86422001	86422929	MCF7_2_peak_24170	60.7632
chr19	28283990	28285196	MCF7_2_peak_21716	60.7622
chrX	115001954	115002222	MCF7_2_peak_48489	60.7218
chr20	46135108	46135502	MCF7_2_peak_27515	60.6998
chr6	36561344	36562449	MCF7_2_peak_38671	60.6915
chr15	63188710	63189726	MCF7_2_peak_15000	60.6904
chr6	52217084	52217791	MCF7_2_peak_39026	60.6742
chr12	74931428	74932224	MCF7_2_peak_10213	60.6608
chr1	29609450	29610252	MCF7_2_peak_681	60.6583
chr6	7261321	7262016	MCF7_2_peak_37906	60.6583
chr3	169490776	169491649	MCF7_2_peak_32225	60.6528
chr2	99757143	99758510	MCF7_2_peak_24452	60.6261
chr1	180991566	180992549	MCF7_2_peak_3161	60.5856
chr11	14913074	14914155	MCF7_2_peak_7029	60.5648
chr3	113233599	113234758	MCF7_2_peak_31177	60.5648
chr19	3968590	3969279	MCF7_2_peak_21005	60.5507
chr12	132356579	132357263	MCF7_2_peak_11327	60.5305
chr1	44115428	44116286	MCF7_2_peak_1013	60.5285
chr2	86667741	86668672	MCF7_2_peak_24177	60.5191
chr12	53273119	53274055	MCF7_2_peak_9667	60.5001
chr3	155523224	155524410	MCF7_2_peak_31995	60.4964
chr17	66432127	66432866	MCF7_2_peak_19465	60.4686
chr1	235667425	235668507	MCF7_2_peak_4342	60.4574
chr20	5106708	5107788	MCF7_2_peak_26726	60.4389
chr14	61905277	61906155	MCF7_2_peak_13233	60.4249
chr13	31735728	31736745	MCF7_2_peak_11669	60.4153
chr14	35451421	35452324	MCF7_2_peak_12769	60.4089
chr5	74807113	74808056	MCF7_2_peak_35907	60.404
chr6	35226875	35227696	MCF7_2_peak_38620	60.3997
chr1	153095320	153095942	MCF7_2_peak_2451	60.3964
chr13	41768253	41768961	MCF7_2_peak_11829	60.3822
chr16	80060870	80061467	MCF7_2_peak_17374	60.3802
chr5	175874530	175875548	MCF7_2_peak_37526	60.3741
chr14	50100434	50102186	MCF7_2_peak_12945	60.3442
chr1	202349006	202349957	MCF7_2_peak_3602	60.3098
chr12	52426656	52427209	MCF7_2_peak_9617	60.2884
chr22	20378190	20379736	MCF7_2_peak_28664	60.2732
chr11	70079334	70080202	MCF7_2_peak_7916	60.2711
chr20	39646085	39646712	MCF7_2_peak_27316	60.2646
chr3	153838667	153839762	MCF7_2_peak_31966	60.2521
chr3	183735182	183736188	MCF7_2_peak_32509	60.2459
chr18	12092756	12093316	MCF7_2_peak_20128	60.2404
chr15	52586857	52588248	MCF7_2_peak_14831	60.2382
chr17	14203990	14204763	MCF7_2_peak_18080	60.1929
chr10	15001234	15002201	MCF7_2_peak_4690	60.1894
chr6	3849092	3849762	MCF7_2_peak_37815	60.1686
chr3	10052501	10053173	MCF7_2_peak_29707	60.1646
chr20	46205111	46205794	MCF7_2_peak_27521	60.1621
chr7	72992461	72993362	MCF7_2_peak_41801	60.1435
chr20	46641206	46641817	MCF7_2_peak_27551	60.1262
chr1	212208038	212209162	MCF7_2_peak_3918	60.1165
chr8	91012978	91014148	MCF7_2_peak_44724	60.0992
chr5	10288734	10289396	MCF7_2_peak_35075	60.0946
chr3	120461056	120461746	MCF7_2_peak_31263	60.0877
chr10	105881306	105881982	MCF7_2_peak_6231	60.065
chr20	42219103	42219955	MCF7_2_peak_27364	60.0242
chr4	83294949	83295793	MCF7_2_peak_33764	60.0099
chr15	51673283	51673777	MCF7_2_peak_14766	59.9877
chr16	19078665	19079660	MCF7_2_peak_16383	59.9856
chr5	118323654	118324776	MCF7_2_peak_36449	59.9631
chr12	132380555	132381405	MCF7_2_peak_11331	59.9194
chr3	169683957	169684751	MCF7_2_peak_32233	59.8894
chr14	90848969	90849975	MCF7_2_peak_13805	59.8791
chr8	103875096	103875652	MCF7_2_peak_45074	59.8746
chr5	140090093	140091156	MCF7_2_peak_36865	59.8554
chr1	200638402	200639767	MCF7_2_peak_3503	59.8492
chr7	92861058	92862200	MCF7_2_peak_42233	59.8183
chr7	6143655	6144565	MCF7_2_peak_40907	59.8178
chr17	47491799	47492613	MCF7_2_peak_18904	59.7819
chr6	170862777	170863770	MCF7_2_peak_40247	59.771
chr14	81407476	81408385	MCF7_2_peak_13716	59.7415
chr15	64454871	64455710	MCF7_2_peak_15039	59.7415
chr11	72905547	72906073	MCF7_2_peak_8005	59.7408
chrX	153193521	153194227	MCF7_2_peak_48851	59.7257
chr4	113558091	113558907	MCF7_2_peak_34090	59.7132
chr13	46626413	46627335	MCF7_2_peak_11924	59.7087
chr19	42579823	42580631	MCF7_2_peak_22094	59.7087
chr6	5891766	5892704	MCF7_2_peak_37868	59.7087
chr17	47269301	47270645	MCF7_2_peak_18898	59.7067
chr7	22712616	22713469	MCF7_2_peak_41122	59.6854
chr3	189034012	189034832	MCF7_2_peak_32691	59.6657
chr6	11093304	11094519	MCF7_2_peak_38000	59.6623
chr16	30076276	30077193	MCF7_2_peak_16661	59.6572
chr11	118991949	118992759	MCF7_2_peak_8632	59.651
chr14	45722102	45722886	MCF7_2_peak_12909	59.5963
chr11	118927830	118928499	MCF7_2_peak_8624	59.5766
chr19	36505069	36505658	MCF7_2_peak_21877	59.5766
chr11	7534396	7535353	MCF7_2_peak_6880	59.5318
chr13	41706426	41707214	MCF7_2_peak_11828	59.5318
chr19	8590204	8591440	MCF7_2_peak_21172	59.5313
chr2	47296636	47297362	MCF7_2_peak_23622	59.5098
chr14	35008531	35009206	MCF7_2_peak_12756	59.5076
chr20	40278908	40279604	MCF7_2_peak_27341	59.4676
chr19	15529245	15530285	MCF7_2_peak_21449	59.4437
chr19	49866577	49867303	MCF7_2_peak_22490	59.4437
chr16	22308379	22310010	MCF7_2_peak_16457	59.4253
chr1	45956499	45957399	MCF7_2_peak_1061	59.3505
chr1	197871505	197872261	MCF7_2_peak_3434	59.3478
chr14	36277724	36278717	MCF7_2_peak_12790	59.3398
chr7	98740448	98741203	MCF7_2_peak_42366	59.3337
chr12	110476825	110477451	MCF7_2_peak_10888	59.2082
chr14	23790114	23790723	MCF7_2_peak_12602	59.2082
chr13	29292683	29293359	MCF7_2_peak_11607	59.1952
chr3	193589872	193590509	MCF7_2_peak_32793	59.1765
chr4	48342843	48343794	MCF7_2_peak_33458	59.1765
chr7	150924165	150924840	MCF7_2_peak_43553	59.1765
chr1	47779515	47780263	MCF7_2_peak_1107	59.1722
chr19	11491693	11493016	MCF7_2_peak_21273	59.1667
chr9	102860975	102862058	MCF7_2_peak_46891	59.1644
chr4	113152422	113153765	MCF7_2_peak_34079	59.1435
chr18	65183680	65184564	MCF7_2_peak_20764	59.1394
chr6	44205201	44206008	MCF7_2_peak_38903	59.088
chr19	36248729	36249590	MCF7_2_peak_21864	59.0861
chr16	53536740	53537835	MCF7_2_peak_16891	59.0592
chr10	16478680	16479551	MCF7_2_peak_4704	59.0427
chr15	93447350	93447925	MCF7_2_peak_15788	59.0249
chr7	107203768	107205042	MCF7_2_peak_42695	59.0192
chr12	113683403	113684614	MCF7_2_peak_10980	59.0158
chr10	64892718	64893638	MCF7_2_peak_5368	58.9936
chr14	105557813	105558386	MCF7_2_peak_14209	58.9889
chr11	68109849	68110676	MCF7_2_peak_7860	58.9823
chr13	44715824	44716786	MCF7_2_peak_11880	58.9599
chr1	217804047	217804844	MCF7_2_peak_4013	58.9384
chr7	64126208	64127028	MCF7_2_peak_41694	58.9247
chr13	73301282	73302149	MCF7_2_peak_12145	58.9226
chr5	139554502	139554969	MCF7_2_peak_36844	58.9187
chr3	9834040	9834900	MCF7_2_peak_29690	58.913
chr5	86708118	86709038	MCF7_2_peak_36082	58.9099
chr12	93792920	93793481	MCF7_2_peak_10507	58.8847
chr18	43753341	43754331	MCF7_2_peak_20448	58.8367
chr16	31153062	31154051	MCF7_2_peak_16741	58.8263
chr8	115648888	115649835	MCF7_2_peak_45227	58.7982
chr12	32831952	32832759	MCF7_2_peak_9280	58.7796
chr5	158021893	158022534	MCF7_2_peak_37248	58.7796
chr10	94050578	94051295	MCF7_2_peak_5898	58.773
chr2	171785255	171786089	MCF7_2_peak_25568	58.7665
chr7	129419324	129420550	MCF7_2_peak_43090	58.7421
chr10	6244431	6245050	MCF7_2_peak_4578	58.7303
chr20	55141323	55142133	MCF7_2_peak_27830	58.7099
chr1	54518566	54519442	MCF7_2_peak_1202	58.7094
chr20	40246783	40247423	MCF7_2_peak_27340	58.705
chr12	44152268	44153742	MCF7_2_peak_9352	58.6638
chr8	8084999	8086151	MCF7_2_peak_43811	58.6638
chr1	249167775	249168696	MCF7_2_peak_4464	58.6166
chr13	30497826	30498638	MCF7_2_peak_11630	58.5951
chr2	132559361	132560406	MCF7_2_peak_25098	58.5846
chr12	54069506	54070209	MCF7_2_peak_9726	58.5799
chr7	97715461	97715979	MCF7_2_peak_42330	58.5614
chr2	110371404	110372075	MCF7_2_peak_24648	58.5525
chr2	8679929	8680621	MCF7_2_peak_22953	58.5525
chr7	134896085	134896910	MCF7_2_peak_43216	58.5283
chr14	77769808	77770462	MCF7_2_peak_13661	58.5099
chr7	63386351	63387409	MCF7_2_peak_41685	58.5099
chr2	26568424	26569129	MCF7_2_peak_23256	58.5069
chr18	14431010	14431676	MCF7_2_peak_20184	58.5032
chr2	153573815	153575710	MCF7_2_peak_25313	58.4813
chr19	36422225	36422989	MCF7_2_peak_21873	58.4703
chr14	36789353	36790482	MCF7_2_peak_12801	58.4282
chr6	160182915	160183611	MCF7_2_peak_40124	58.4187
chr13	36920303	36921161	MCF7_2_peak_11757	58.414
chr7	30543950	30544995	MCF7_2_peak_41280	58.4073
chr10	99399986	99400653	MCF7_2_peak_6012	58.3904
chr16	30366306	30367320	MCF7_2_peak_16677	58.373
chr8	144691643	144692553	MCF7_2_peak_45888	58.3654
chr9	134248678	134249517	MCF7_2_peak_47397	58.3654
chr10	118764028	118765050	MCF7_2_peak_6390	58.3428
chr1	145968354	145969813	MCF7_2_peak_2166	58.3236
chr6	27100073	27101007	MCF7_2_peak_38353	58.3083
chr1	116915406	116916373	MCF7_2_peak_1950	58.2942
chrX	107334361	107335527	MCF7_2_peak_48434	58.2872
chr1	202927313	202927871	MCF7_2_peak_3624	58.2561
chr2	95939929	95940985	MCF7_2_peak_24345	58.2561
chr20	5099978	5100983	MCF7_2_peak_26725	58.1916
chr3	183892242	183893108	MCF7_2_peak_32515	58.1804
chr2	179315240	179316216	MCF7_2_peak_25706	58.1675
chr12	74436930	74437560	MCF7_2_peak_10206	58.1574
chr20	32890646	32891432	MCF7_2_peak_27154	58.1574
chr2	47566949	47567711	MCF7_2_peak_23635	58.1377
chr4	83205918	83206511	MCF7_2_peak_33762	58.127
chr1	17231275	17232036	MCF7_2_peak_376	58.1197
chr2	176866239	176867264	MCF7_2_peak_25668	58.0914
chr5	148737037	148737735	MCF7_2_peak_37053	58.0862
chr1	145470066	145470933	MCF7_2_peak_2142	58.0749
chr1	234859439	234860766	MCF7_2_peak_4330	58.0484
chr3	170625952	170626725	MCF7_2_peak_32267	58.0466
chr3	171757120	171757772	MCF7_2_peak_32285	58.0319
chr9	95527089	95527921	MCF7_2_peak_46763	58.0319
chr22	38239925	38240762	MCF7_2_peak_29136	57.9907
chr1	169862770	169863613	MCF7_2_peak_2944	57.974
chr7	83097478	83098081	MCF7_2_peak_42065	57.9176
chr16	2932484	2933405	MCF7_2_peak_16081	57.9117
chr4	154407238	154408302	MCF7_2_peak_34545	57.8351
chr3	48130192	48130973	MCF7_2_peak_30442	57.8116
chr11	67275174	67276254	MCF7_2_peak_7818	57.8072
chr12	66627772	66628264	MCF7_2_peak_10039	57.7797
chr7	139044081	139045511	MCF7_2_peak_43280	57.7712
chr5	44808691	44809720	MCF7_2_peak_35525	57.759
chr3	135654064	135654745	MCF7_2_peak_31613	57.7302
chr16	75182210	75183073	MCF7_2_peak_17290	57.7165
chr5	80597026	80597943	MCF7_2_peak_36024	57.7066
chr7	74306208	74307309	MCF7_2_peak_41865	57.7006
chr12	120754762	120755795	MCF7_2_peak_11091	57.6999
chr11	65756421	65757094	MCF7_2_peak_7714	57.6805
chr7	141437639	141438516	MCF7_2_peak_43342	57.6584
chr20	39619149	39619597	MCF7_2_peak_27314	57.5879
chr14	24615773	24616877	MCF7_2_peak_12630	57.5764
chr12	56615483	56616247	MCF7_2_peak_9817	57.5589
chr1	235530473	235531597	MCF7_2_peak_4341	57.535
chr14	76100973	76101633	MCF7_2_peak_13601	57.535
chr8	103918361	103918940	MCF7_2_peak_45077	57.535
chr18	14131949	14132709	MCF7_2_peak_20180	57.5213
chr2	32581553	32582401	MCF7_2_peak_23392	57.4862
chr14	49030612	49031114	MCF7_2_peak_12932	57.4697
chr11	118965600	118966598	MCF7_2_peak_8628	57.4563
chr5	81267650	81268476	MCF7_2_peak_36038	57.446
chr12	56223190	56223744	MCF7_2_peak_9788	57.4415
chr16	72698271	72699343	MCF7_2_peak_17228	57.4404
chr8	95834651	95835204	MCF7_2_peak_44835	57.4373
chr1	156163054	156164056	MCF7_2_peak_2608	57.432
chr1	149822126	149824602	MCF7_2_peak_2290	57.425
chr15	85458219	85458627	MCF7_2_peak_15591	57.4194
chr9	35115850	35116572	MCF7_2_peak_46289	57.3772
chr14	23340381	23341607	MCF7_2_peak_12573	57.3655
chr18	12947284	12948542	MCF7_2_peak_20159	57.3655
chr14	100525733	100526348	MCF7_2_peak_14037	57.3588
chr16	28516231	28516960	MCF7_2_peak_16574	57.3355
chr8	101135750	101136534	MCF7_2_peak_44957	57.2882
chr10	99446568	99447494	MCF7_2_peak_6015	57.2872
chr11	64684356	64685149	MCF7_2_peak_7635	57.273
chr5	138483461	138484427	MCF7_2_peak_36811	57.2597
chr7	128694275	128695598	MCF7_2_peak_43066	57.2597
chrX	48659961	48661005	MCF7_2_peak_48104	57.2275
chr7	5565418	5566928	MCF7_2_peak_40883	57.2075
chr1	174128297	174129287	MCF7_2_peak_3026	57.1652
chr11	47198371	47199279	MCF7_2_peak_7332	57.1619
chr19	54974829	54975753	MCF7_2_peak_22697	57.1558
chr5	109024623	109025769	MCF7_2_peak_36329	57.1558
chr11	61129203	61130147	MCF7_2_peak_7481	57.1339
chr16	71664690	71665186	MCF7_2_peak_17208	57.1293
chr7	73184429	73185279	MCF7_2_peak_41815	57.1293
chr1	218553621	218554198	MCF7_2_peak_4031	57.1236
chr4	102268584	102269787	MCF7_2_peak_33957	57.0633
chr12	122277246	122277937	MCF7_2_peak_11152	57.0314
chr19	48103480	48104062	MCF7_2_peak_22368	57.0314
chr8	124407863	124409188	MCF7_2_peak_45406	57.0102
chr6	16128918	16129451	MCF7_2_peak_38103	56.997
chr16	89939826	89941069	MCF7_2_peak_17725	56.9965
chr3	61237007	61237357	MCF7_2_peak_30683	56.9806
chr15	85523519	85524791	MCF7_2_peak_15596	56.9659
chr4	39183655	39184248	MCF7_2_peak_33373	56.9601
chr1	149910971	149911803	MCF7_2_peak_2298	56.9595
chr2	105653873	105655122	MCF7_2_peak_24576	56.9567
chr3	67048357	67049258	MCF7_2_peak_30816	56.956
chr6	37758905	37759543	MCF7_2_peak_38723	56.956
chr17	62038797	62039594	MCF7_2_peak_19327	56.9133
chr8	122788481	122789001	MCF7_2_peak_45364	56.891
chr17	4634481	4635284	MCF7_2_peak_17882	56.8807
chr22	38577722	38578325	MCF7_2_peak_29149	56.8716
chr18	21166104	21167088	MCF7_2_peak_20252	56.8668
chr2	131484829	131485461	MCF7_2_peak_25058	56.8564
chr14	60714676	60715928	MCF7_2_peak_13197	56.8395
chr16	75598929	75599475	MCF7_2_peak_17315	56.8259
chr2	74425428	74426056	MCF7_2_peak_24022	56.8067
chr7	92462229	92463405	MCF7_2_peak_42226	56.8067
chr6	27440167	27441274	MCF7_2_peak_38378	56.8053
chr14	77554150	77555299	MCF7_2_peak_13647	56.805
chr5	130647906	130648825	MCF7_2_peak_36601	56.7988
chr11	64808189	64809100	MCF7_2_peak_7642	56.7767
chr1	204182762	204183840	MCF7_2_peak_3679	56.7767
chr12	58087179	58088042	MCF7_2_peak_9878	56.7767
chr15	45571192	45571954	MCF7_2_peak_14625	56.7635
chr3	53304002	53304563	MCF7_2_peak_30594	56.7635
chr1	181057401	181058172	MCF7_2_peak_3166	56.7596
chr3	196466488	196467397	MCF7_2_peak_32928	56.7019
chr7	45039205	45039840	MCF7_2_peak_41555	56.6784
chr8	28747331	28748042	MCF7_2_peak_44097	56.6784
chr12	49110356	49111273	MCF7_2_peak_9476	56.6601
chr14	60631361	60632335	MCF7_2_peak_13194	56.6601
chr14	33214683	33215269	MCF7_2_peak_12723	56.6447
chr1	150897991	150898954	MCF7_2_peak_2343	56.6393
chr2	85152654	85153467	MCF7_2_peak_24109	56.6375
chr22	21056815	21058027	MCF7_2_peak_28681	56.6008
chr5	56469027	56469946	MCF7_2_peak_35626	56.5992
chr1	156736485	156737446	MCF7_2_peak_2641	56.5908
chr19	56651943	56652679	MCF7_2_peak_22759	56.5908
chr3	87276042	87277050	MCF7_2_peak_30956	56.5908
chr3	150480923	150481970	MCF7_2_peak_31890	56.5791
chr14	24583233	24584567	MCF7_2_peak_12627	56.577
chr7	91808174	91808730	MCF7_2_peak_42204	56.5664
chr1	148555569	148556500	MCF7_2_peak_2243	56.562
chr17	7475667	7476217	MCF7_2_peak_17963	56.5443
chr19	10946192	10947071	MCF7_2_peak_21242	56.5443
chr3	87382396	87382936	MCF7_2_peak_30957	56.502
chr4	153457117	153458042	MCF7_2_peak_34518	56.4883
chr16	1392620	1393494	MCF7_2_peak_15991	56.4478
chr16	81348091	81348927	MCF7_2_peak_17409	56.4476
chr16	87421677	87422372	MCF7_2_peak_17588	56.4349
chr1	153935732	153936283	MCF7_2_peak_2486	56.3908
chr16	2955202	2956154	MCF7_2_peak_16083	56.3835
chr8	103424582	103425344	MCF7_2_peak_45050	56.3772
chr19	1082051	1083083	MCF7_2_peak_20879	56.3383
chr19	6828802	6829525	MCF7_2_peak_21108	56.3134
chr16	31470006	31471431	MCF7_2_peak_16753	56.272
chr19	57791115	57792140	MCF7_2_peak_22768	56.257
[truncated: 46,211 more rows]

## Sheet: MCF7-DR_1 peaks
Chr	Start	End	Peak_ID	-log10(P)
chr1	564562	565892	MCF7-DR_1_peak_12	3539.33
chr1	566011	566809	MCF7-DR_1_peak_13	2798.17
chr7	84814426	84816663	MCF7-DR_1_peak_67987	2646.91
chr13	110076375	110076785	MCF7-DR_1_peak_20138	2502.29
chr17	22020457	22021006	MCF7-DR_1_peak_29381	1895.33
chr1	121483963	121485510	MCF7-DR_1_peak_3761	1839.1
chr7	87257185	87258838	MCF7-DR_1_peak_68185	1690.87
chr7	87229437	87230610	MCF7-DR_1_peak_68180	1480.02
chr7	84764563	84765898	MCF7-DR_1_peak_67977	1319.07
chr1	567207	567692	MCF7-DR_1_peak_14	1020.47
chr5	79946906	79947510	MCF7-DR_1_peak_57513	946.341
chr1	569193	569699	MCF7-DR_1_peak_16	853.927
chr11	10530343	10531643	MCF7-DR_1_peak_10924	842.63
chr7	85216570	85217998	MCF7-DR_1_peak_68079	832.349
chr7	87203552	87205183	MCF7-DR_1_peak_68174	820.458
chr7	84733099	84734493	MCF7-DR_1_peak_67971	684.119
chr7	88175591	88177441	MCF7-DR_1_peak_68274	661.432
chr7	45291476	45291804	MCF7-DR_1_peak_67143	656.599
chr7	84953101	84954430	MCF7-DR_1_peak_68016	613.506
chr19	27731830	27732862	MCF7-DR_1_peak_34561	594.735
chr7	88084358	88085741	MCF7-DR_1_peak_68251	490.079
chr2	149639198	149639519	MCF7-DR_1_peak_40086	488.281
chr7	88058495	88059332	MCF7-DR_1_peak_68248	475.052
chr7	87331540	87332326	MCF7-DR_1_peak_68202	460.509
chr7	87064052	87065729	MCF7-DR_1_peak_68137	454.833
chr7	85224673	85225782	MCF7-DR_1_peak_68081	454.51
chr1	567853	568267	MCF7-DR_1_peak_15	451.567
chr7	84801701	84802826	MCF7-DR_1_peak_67985	428.56
chr21	9826897	9827657	MCF7-DR_1_peak_44380	424.306
chr7	84670727	84671687	MCF7-DR_1_peak_67958	407.925
chr7	84660136	84661099	MCF7-DR_1_peak_67955	406.974
chr7	85118719	85119575	MCF7-DR_1_peak_68053	396.155
chr7	84743306	84744191	MCF7-DR_1_peak_67972	385.919
chr7	88030355	88031109	MCF7-DR_1_peak_68244	385.135
chr7	87103710	87105811	MCF7-DR_1_peak_68149	363.053
chr7	84788960	84790431	MCF7-DR_1_peak_67983	352.064
chr7	84765992	84766838	MCF7-DR_1_peak_67978	342.752
chr21	47604276	47605095	MCF7-DR_1_peak_45313	335.193
chr7	84610092	84611863	MCF7-DR_1_peak_67941	331.984
chr7	84732517	84733014	MCF7-DR_1_peak_67970	331.485
chr7	87193210	87194160	MCF7-DR_1_peak_68171	325.403
chr1	569791	570063	MCF7-DR_1_peak_17	303.46
chr7	84846392	84847651	MCF7-DR_1_peak_67991	281.523
chr17	19014981	19015952	MCF7-DR_1_peak_29263	281.324
chr1	17222431	17224040	MCF7-DR_1_peak_658	270.993
chr7	85183276	85183974	MCF7-DR_1_peak_68069	268.056
chr7	84698090	84698605	MCF7-DR_1_peak_67965	247.892
chr7	87146091	87147192	MCF7-DR_1_peak_68160	241.19
chr7	84627826	84628529	MCF7-DR_1_peak_67943	219.163
chr11	82867325	82868529	MCF7-DR_1_peak_13171	209.978
chr7	84915935	84917073	MCF7-DR_1_peak_68008	209.629
chr5	134259727	134260019	MCF7-DR_1_peak_58637	205.81
chr7	87199425	87199873	MCF7-DR_1_peak_68173	205.354
chr7	87986624	87987881	MCF7-DR_1_peak_68236	203.791
chr10	42529209	42530328	MCF7-DR_1_peak_8194	202.58
chr9	69710770	69711371	MCF7-DR_1_peak_75679	194.741
chr7	85103561	85104200	MCF7-DR_1_peak_68048	194.496
chr7	84704350	84705142	MCF7-DR_1_peak_67968	186.418
chr1	16839351	16840819	MCF7-DR_1_peak_632	183.509
chr8	128961343	128962575	MCF7-DR_1_peak_73661	180.506
chr7	84992631	84993309	MCF7-DR_1_peak_68023	177.427
chr5	134260105	134260410	MCF7-DR_1_peak_58638	174.631
chr7	143533296	143534246	MCF7-DR_1_peak_69499	171.422
chr7	85093283	85094395	MCF7-DR_1_peak_68047	170.245
chr7	61968671	61969681	MCF7-DR_1_peak_67423	170.078
chr8	145992800	145994092	MCF7-DR_1_peak_74333	169.144
chr2	92008106	92009082	MCF7-DR_1_peak_38399	166.327
chr8	128981573	128982739	MCF7-DR_1_peak_73662	166.275
chrX	125606350	125606691	MCF7-DR_1_peak_79597	166.219
chr11	113560725	113562040	MCF7-DR_1_peak_14115	164.238
chr9	66970936	66971535	MCF7-DR_1_peak_75608	163.02
chr11	82782313	82783444	MCF7-DR_1_peak_13167	162.436
chr11	82996649	82997786	MCF7-DR_1_peak_13178	161.89
chr3	73159800	73160416	MCF7-DR_1_peak_48895	159.057
chr7	143317619	143318605	MCF7-DR_1_peak_69486	158.487
chr7	87255805	87256122	MCF7-DR_1_peak_68184	158.468
chr19	33667247	33668772	MCF7-DR_1_peak_34683	152.739
chr2	113998379	113999473	MCF7-DR_1_peak_39255	152.679
chr7	84703358	84703722	MCF7-DR_1_peak_67967	150.854
chr5	1326355	1329148	MCF7-DR_1_peak_55883	150.264
chr1	16992138	16993910	MCF7-DR_1_peak_645	149.511
chr1	17066543	17068320	MCF7-DR_1_peak_650	147.402
chr11	51579226	51579732	MCF7-DR_1_peak_11884	146.954
chr8	128866076	128867086	MCF7-DR_1_peak_73645	146.794
chr2	96728721	96729658	MCF7-DR_1_peak_38501	146.364
chr10	42527884	42528190	MCF7-DR_1_peak_8193	146.26
chr14	19932437	19934225	MCF7-DR_1_peak_20291	143.975
chr11	62607745	62609644	MCF7-DR_1_peak_12211	143.096
chr8	120428081	120429334	MCF7-DR_1_peak_73185	142.463
chr10	103124496	103124855	MCF7-DR_1_peak_9825	142.389
chr8	143780799	143782040	MCF7-DR_1_peak_74167	141.185
chr9	67320330	67321042	MCF7-DR_1_peak_75623	139.493
chr19	5903664	5904993	MCF7-DR_1_peak_33711	138.618
chr7	85137676	85139179	MCF7-DR_1_peak_68057	137.7
chr8	126010065	126011231	MCF7-DR_1_peak_73477	137.386
chr2	101178779	101180120	MCF7-DR_1_peak_38678	137.385
chr5	148345095	148346009	MCF7-DR_1_peak_59160	135.915
chr8	74883938	74885113	MCF7-DR_1_peak_71948	134.036
chr2	96099775	96101402	MCF7-DR_1_peak_38474	133.855
chr3	125634471	125635702	MCF7-DR_1_peak_49901	133.242
chr7	148930570	148931371	MCF7-DR_1_peak_69633	133.168
chr2	133104469	133105197	MCF7-DR_1_peak_39736	132.413
chr1	149222870	149224275	MCF7-DR_1_peak_3995	131.714
chr8	141655428	141656555	MCF7-DR_1_peak_74051	131.657
chr8	54426498	54427619	MCF7-DR_1_peak_71284	131.532
chr14	35024295	35025638	MCF7-DR_1_peak_20822	131.17
chr8	129188694	129189672	MCF7-DR_1_peak_73676	130.837
chr19	27738323	27738654	MCF7-DR_1_peak_34565	130.636
chr8	62626621	62627619	MCF7-DR_1_peak_71518	129.652
chr12	107167712	107168749	MCF7-DR_1_peak_17828	129.459
chr1	16939431	16940520	MCF7-DR_1_peak_641	128.361
chr12	8395477	8396565	MCF7-DR_1_peak_15252	127.481
chr8	134309276	134310411	MCF7-DR_1_peak_73919	127.282
chr14	65453354	65454311	MCF7-DR_1_peak_21820	127.035
chr8	119344542	119345730	MCF7-DR_1_peak_73130	125.852
chr3	96336651	96336962	MCF7-DR_1_peak_49164	125.663
chr8	144301706	144302857	MCF7-DR_1_peak_74197	125.609
chr12	107380343	107381446	MCF7-DR_1_peak_17836	125.499
chr14	66974183	66975319	MCF7-DR_1_peak_21873	125.401
chr8	142036470	142037486	MCF7-DR_1_peak_74075	125.175
chr17	56594827	56595789	MCF7-DR_1_peak_30780	125.149
chr17	56735700	56736695	MCF7-DR_1_peak_30791	125.015
chr6	56954388	56955531	MCF7-DR_1_peak_62438	124.082
chr8	129121124	129122030	MCF7-DR_1_peak_73671	123.786
chr7	132737881	132738781	MCF7-DR_1_peak_69121	123.482
chr2	105653979	105655114	MCF7-DR_1_peak_38858	123.189
chr10	1094495	1095837	MCF7-DR_1_peak_7125	123.152
chr7	85159048	85160784	MCF7-DR_1_peak_68063	122.333
chr14	20810668	20811996	MCF7-DR_1_peak_20317	122.311
chr11	64774009	64775047	MCF7-DR_1_peak_12343	122.22
chr8	124428453	124429457	MCF7-DR_1_peak_73388	122.185
chr1	17231161	17232343	MCF7-DR_1_peak_660	121.713
chr5	151150344	151151734	MCF7-DR_1_peak_59354	121.379
chr10	3214545	3215700	MCF7-DR_1_peak_7186	121.302
chr12	8379710	8380812	MCF7-DR_1_peak_15248	120.922
chr6	18216488	18217955	MCF7-DR_1_peak_61041	120.908
chr8	126441428	126442765	MCF7-DR_1_peak_73513	120.553
chr12	116871888	116873206	MCF7-DR_1_peak_18153	119.911
chr9	74525684	74526923	MCF7-DR_1_peak_75801	119.792
chr2	133109966	133111349	MCF7-DR_1_peak_39737	119.222
chr17	61698895	61699896	MCF7-DR_1_peak_31016	118.988
chr2	92219780	92220731	MCF7-DR_1_peak_38405	118.886
chr8	124286164	124287693	MCF7-DR_1_peak_73380	118.753
chr8	122823616	122824531	MCF7-DR_1_peak_73308	118.641
chr1	143913068	143914403	MCF7-DR_1_peak_3787	118.494
chr8	142634722	142635668	MCF7-DR_1_peak_74118	117.871
chr14	36295251	36296223	MCF7-DR_1_peak_20876	117.83
chr17	56708444	56709612	MCF7-DR_1_peak_30788	117.681
chr2	114041242	114042283	MCF7-DR_1_peak_39257	117.584
chr9	82185822	82186991	MCF7-DR_1_peak_76081	116.394
chr8	103250724	103252042	MCF7-DR_1_peak_72676	116.289
chr2	91786324	91787589	MCF7-DR_1_peak_38383	116.279
chr17	58754589	58755607	MCF7-DR_1_peak_30895	116.175
chr8	2215989	2216710	MCF7-DR_1_peak_70039	115.924
chr16	5147653	5148793	MCF7-DR_1_peak_26278	115.669
chr8	132868838	132869605	MCF7-DR_1_peak_73870	115.244
chr3	133727359	133728100	MCF7-DR_1_peak_50237	115.158
chr2	120516963	120517986	MCF7-DR_1_peak_39387	114.65
chr14	35015876	35017469	MCF7-DR_1_peak_20821	114.481
chr17	48104301	48106097	MCF7-DR_1_peak_30490	114.055
chr7	132766258	132767229	MCF7-DR_1_peak_69122	113.415
chr3	129829984	129831440	MCF7-DR_1_peak_50113	113.069
chr12	100660248	100661712	MCF7-DR_1_peak_17575	112.947
chr8	127559073	127560149	MCF7-DR_1_peak_73580	112.837
chr17	41465641	41466507	MCF7-DR_1_peak_30079	112.503
chr8	110346209	110347041	MCF7-DR_1_peak_72868	112.445
chr7	21466617	21467238	MCF7-DR_1_peak_66422	112.179
chr3	131100173	131101179	MCF7-DR_1_peak_50147	112.104
chr16	46722470	46724151	MCF7-DR_1_peak_27089	111.871
chr11	65149418	65150459	MCF7-DR_1_peak_12378	111.849
chr12	56367174	56368030	MCF7-DR_1_peak_16488	111.753
chr8	129799637	129800339	MCF7-DR_1_peak_73711	111.47
chr14	51561620	51562952	MCF7-DR_1_peak_21200	111.413
chr5	912414	913171	MCF7-DR_1_peak_55866	110.664
chr7	85143938	85144831	MCF7-DR_1_peak_68058	110.564
chr8	54857342	54858479	MCF7-DR_1_peak_71303	110.267
chr17	4633979	4635284	MCF7-DR_1_peak_28703	109.217
chr7	143534350	143534677	MCF7-DR_1_peak_69500	109.155
chr17	57183593	57184876	MCF7-DR_1_peak_30809	109.126
chr5	172160131	172161286	MCF7-DR_1_peak_59917	108.819
chr5	148205374	148206641	MCF7-DR_1_peak_59149	108.394
chr8	125384406	125385602	MCF7-DR_1_peak_73449	108.365
chr2	106020211	106021114	MCF7-DR_1_peak_38884	108.28
chr7	157357294	157358261	MCF7-DR_1_peak_69910	107.825
chr2	120861305	120862178	MCF7-DR_1_peak_39401	107.342
chr8	128821399	128822885	MCF7-DR_1_peak_73636	107.248
chr19	30520730	30521511	MCF7-DR_1_peak_34608	107.182
chr14	64108155	64109302	MCF7-DR_1_peak_21735	107.164
chr11	128337268	128338386	MCF7-DR_1_peak_14740	106.698
chr8	73391592	73392331	MCF7-DR_1_peak_71880	106.608
chr1	91852696	91853189	MCF7-DR_1_peak_2957	106.246
chr17	73975026	73976062	MCF7-DR_1_peak_31524	106.195
chr22	16200053	16202285	MCF7-DR_1_peak_45339	106.186
chr11	57078323	57079209	MCF7-DR_1_peak_11921	106.157
chr14	23790014	23790771	MCF7-DR_1_peak_20489	106.034
chr10	43133477	43134331	MCF7-DR_1_peak_8215	106.013
chr14	62910242	62911074	MCF7-DR_1_peak_21701	105.956
chr8	128047673	128048447	MCF7-DR_1_peak_73602	105.843
chr3	52704652	52705493	MCF7-DR_1_peak_48339	105.778
chr8	64144146	64145132	MCF7-DR_1_peak_71566	105.658
chr11	114165581	114166684	MCF7-DR_1_peak_14138	105.553
chr7	84330765	84331106	MCF7-DR_1_peak_67937	105.517
chr7	87077686	87078138	MCF7-DR_1_peak_68140	105.299
chr17	53828144	53828883	MCF7-DR_1_peak_30665	105.037
chr7	87883923	87884890	MCF7-DR_1_peak_68231	104.856
chr14	65006209	65007459	MCF7-DR_1_peak_21781	104.494
chr8	141474069	141475297	MCF7-DR_1_peak_74037	104.475
chr12	105811577	105812939	MCF7-DR_1_peak_17767	104.32
chr8	69672001	69672843	MCF7-DR_1_peak_71758	104.055
chr8	146012073	146013564	MCF7-DR_1_peak_74334	103.946
chr1	249167724	249168691	MCF7-DR_1_peak_7082	103.771
chr8	124186381	124187177	MCF7-DR_1_peak_73374	103.748
chr12	56497810	56498837	MCF7-DR_1_peak_16502	103.502
chr17	2310115	2311092	MCF7-DR_1_peak_28582	103.328
chr14	91526875	91527569	MCF7-DR_1_peak_22695	102.95
chr2	120124164	120125396	MCF7-DR_1_peak_39369	102.828
chr9	6680816	6682067	MCF7-DR_1_peak_74561	102.7
chr11	118991823	118992639	MCF7-DR_1_peak_14349	102.648
chr16	30204858	30205839	MCF7-DR_1_peak_26950	102.559
chr6	17865969	17866677	MCF7-DR_1_peak_61022	102.514
chr8	146094554	146095536	MCF7-DR_1_peak_74345	102.32
chr17	45726396	45727483	MCF7-DR_1_peak_30340	102.221
chr12	107349047	107350808	MCF7-DR_1_peak_17835	102.182
chr16	57333394	57334798	MCF7-DR_1_peak_27363	102.176
chr8	120598656	120599359	MCF7-DR_1_peak_73199	102.169
chr2	118613918	118614874	MCF7-DR_1_peak_39309	102.163
chr2	99757185	99758453	MCF7-DR_1_peak_38624	102.16
chr16	89556854	89557691	MCF7-DR_1_peak_28359	102.056
chr3	134145738	134146933	MCF7-DR_1_peak_50264	101.95
chr9	76555251	76555890	MCF7-DR_1_peak_75886	101.89
chr19	8590255	8591496	MCF7-DR_1_peak_33873	101.535
chr14	78082684	78083527	MCF7-DR_1_peak_22379	101.511
chr8	124053754	124054978	MCF7-DR_1_peak_73363	101.481
chr2	96657469	96658719	MCF7-DR_1_peak_38496	101.092
chr9	66457828	66458727	MCF7-DR_1_peak_75593	101.07
chr11	105947607	105948832	MCF7-DR_1_peak_13841	101.054
chr6	7389544	7390519	MCF7-DR_1_peak_60600	101.047
chr8	120885694	120886974	MCF7-DR_1_peak_73211	100.896
chr8	126667636	126668503	MCF7-DR_1_peak_73531	100.799
chr8	49426645	49427833	MCF7-DR_1_peak_71164	100.729
chr8	130951580	130952716	MCF7-DR_1_peak_73762	100.668
chr11	125462025	125463321	MCF7-DR_1_peak_14643	100.652
chr6	80816002	80816982	MCF7-DR_1_peak_62926	100.196
chr5	14926037	14926456	MCF7-DR_1_peak_56146	100.149
chr2	96931405	96932401	MCF7-DR_1_peak_38512	100.088
chr8	124084647	124085709	MCF7-DR_1_peak_73366	99.7825
chr14	53018817	53019699	MCF7-DR_1_peak_21261	99.7488
chr21	15399429	15400349	MCF7-DR_1_peak_44421	99.5161
chr14	55239875	55241021	MCF7-DR_1_peak_21373	99.4992
chr14	24583064	24584561	MCF7-DR_1_peak_20522	99.324
chr8	52307070	52307912	MCF7-DR_1_peak_71225	99.1263
chr19	33462709	33463552	MCF7-DR_1_peak_34666	99.0943
chr6	52859877	52860818	MCF7-DR_1_peak_62255	99.0645
chr19	39340550	39341647	MCF7-DR_1_peak_34955	98.9943
chr17	57069967	57070586	MCF7-DR_1_peak_30803	98.9766
chr1	184723309	184724495	MCF7-DR_1_peak_5217	98.9387
chr5	74632566	74633179	MCF7-DR_1_peak_57375	98.6739
chr19	6828270	6829519	MCF7-DR_1_peak_33770	98.6729
chr11	51588295	51589138	MCF7-DR_1_peak_11889	98.4928
chr8	37773042	37774090	MCF7-DR_1_peak_70843	98.4556
chr8	93977474	93978557	MCF7-DR_1_peak_72342	98.4556
chr9	66493071	66494847	MCF7-DR_1_peak_75597	98.4141
chr3	61236898	61237377	MCF7-DR_1_peak_48653	98.3825
chr8	118823151	118824207	MCF7-DR_1_peak_73075	98.2887
chr8	125878251	125879384	MCF7-DR_1_peak_73470	98.2845
chr19	6424733	6425846	MCF7-DR_1_peak_33747	98.0572
chr8	142164005	142164621	MCF7-DR_1_peak_74088	98.0532
chr6	79943233	79943878	MCF7-DR_1_peak_62893	97.8651
chr8	129195331	129196061	MCF7-DR_1_peak_73678	97.8632
chr14	77787048	77787904	MCF7-DR_1_peak_22366	97.8053
chr11	82610950	82612951	MCF7-DR_1_peak_13156	97.615
chr8	117950183	117951166	MCF7-DR_1_peak_73039	97.471
chr1	28975068	28976154	MCF7-DR_1_peak_1230	97.4604
chr8	134387363	134388168	MCF7-DR_1_peak_73924	97.4431
chr8	145550244	145551184	MCF7-DR_1_peak_74296	97.3914
chr9	4792385	4793528	MCF7-DR_1_peak_74506	97.3352
chr12	109085198	109086396	MCF7-DR_1_peak_17890	97.2503
chr14	67707295	67708723	MCF7-DR_1_peak_21887	97.2091
chr11	67572011	67573668	MCF7-DR_1_peak_12568	96.9546
chr2	121775618	121777061	MCF7-DR_1_peak_39454	96.9087
chr6	90538843	90540017	MCF7-DR_1_peak_63255	96.8985
chr14	55914722	55915444	MCF7-DR_1_peak_21414	96.7985
chr21	9594404	9595510	MCF7-DR_1_peak_44374	96.776
chr12	7052943	7054076	MCF7-DR_1_peak_15196	96.5512
chr17	19091262	19092274	MCF7-DR_1_peak_29277	96.5349
chr12	56753697	56754679	MCF7-DR_1_peak_16523	96.411
chr9	69774847	69775873	MCF7-DR_1_peak_75683	96.3648
chr9	74919833	74920513	MCF7-DR_1_peak_75822	96.2827
chr10	11927197	11927699	MCF7-DR_1_peak_7517	96.1373
chr9	35732060	35732780	MCF7-DR_1_peak_75301	95.9535
chr7	148725302	148726223	MCF7-DR_1_peak_69618	95.9362
chr17	3539210	3540162	MCF7-DR_1_peak_28641	95.8368
chr16	53537082	53537897	MCF7-DR_1_peak_27245	95.7176
chr17	44438522	44439684	MCF7-DR_1_peak_30277	95.7051
chr19	33165728	33166456	MCF7-DR_1_peak_34656	95.6359
chr11	59383091	59384191	MCF7-DR_1_peak_12030	95.6217
chr14	71276170	71276980	MCF7-DR_1_peak_22073	95.6194
chr11	64684553	64685111	MCF7-DR_1_peak_12337	95.5772
chr7	87076418	87077079	MCF7-DR_1_peak_68139	95.5514
chr5	153008430	153008981	MCF7-DR_1_peak_59382	95.4984
chr14	90096538	90097987	MCF7-DR_1_peak_22637	95.4578
chr14	66258287	66259651	MCF7-DR_1_peak_21854	95.3911
chr10	42400118	42400778	MCF7-DR_1_peak_8192	95.2857
chr12	6960410	6961939	MCF7-DR_1_peak_15184	95.2413
chr11	62389087	62390227	MCF7-DR_1_peak_12191	95.2131
chr17	57232235	57233241	MCF7-DR_1_peak_30813	95.1896
chr17	1325911	1326661	MCF7-DR_1_peak_28491	95.1627
chr1	185125558	185126773	MCF7-DR_1_peak_5230	95.0499
chr8	134368376	134369501	MCF7-DR_1_peak_73923	95.0404
chr3	59312866	59313543	MCF7-DR_1_peak_48594	95.0211
chr10	6316905	6317920	MCF7-DR_1_peak_7355	95.0115
chr14	105218870	105219826	MCF7-DR_1_peak_23271	94.9806
chr20	34471719	34472518	MCF7-DR_1_peak_43343	94.9478
chr3	136580687	136581772	MCF7-DR_1_peak_50335	94.9444
chr12	133841460	133841966	MCF7-DR_1_peak_18666	94.8621
chr18	12376999	12377980	MCF7-DR_1_peak_32414	94.7045
chr20	43716568	43717448	MCF7-DR_1_peak_43633	94.6513
chr17	46125026	46126530	MCF7-DR_1_peak_30373	94.5041
chr2	128266123	128266655	MCF7-DR_1_peak_39574	94.4582
chr1	249131950	249133374	MCF7-DR_1_peak_7078	94.4542
chr11	114309957	114310983	MCF7-DR_1_peak_14151	94.4501
chr14	65878365	65879796	MCF7-DR_1_peak_21847	94.4488
chr20	8996041	8996972	MCF7-DR_1_peak_42657	94.3504
chr9	35814468	35815661	MCF7-DR_1_peak_75309	94.1908
chr17	2262463	2263405	MCF7-DR_1_peak_28574	94.1328
chr12	99848916	99849801	MCF7-DR_1_peak_17546	94.12
chr6	80246672	80247805	MCF7-DR_1_peak_62906	94.082
chr10	6820960	6821794	MCF7-DR_1_peak_7374	94.0247
chr8	54934487	54935603	MCF7-DR_1_peak_71306	93.8786
chr3	62095167	62095790	MCF7-DR_1_peak_48683	93.7475
chr17	21305425	21306286	MCF7-DR_1_peak_29364	93.7171
chr8	145158503	145159976	MCF7-DR_1_peak_74276	93.6457
chr8	42397820	42398742	MCF7-DR_1_peak_71017	93.5866
chr2	133173576	133174905	MCF7-DR_1_peak_39739	93.5814
chr2	113521616	113522683	MCF7-DR_1_peak_39228	93.5197
chr3	77874195	77875354	MCF7-DR_1_peak_48932	93.5021
chr8	71581031	71582110	MCF7-DR_1_peak_71831	93.3135
chr14	53196486	53197422	MCF7-DR_1_peak_21268	93.2415
chr6	86173721	86174963	MCF7-DR_1_peak_63107	93.2345
chr19	8008235	8009606	MCF7-DR_1_peak_33831	93.0216
chr1	247241662	247242570	MCF7-DR_1_peak_7023	92.8703
chr2	102843975	102844610	MCF7-DR_1_peak_38777	92.8461
chr16	3450653	3451653	MCF7-DR_1_peak_26166	92.6142
chr8	141319560	141320587	MCF7-DR_1_peak_74032	92.5453
chr11	105892453	105893455	MCF7-DR_1_peak_13839	92.5453
chr6	62283942	62284253	MCF7-DR_1_peak_62500	92.5117
chr14	74550807	74552004	MCF7-DR_1_peak_22195	92.5035
chr8	129895337	129896322	MCF7-DR_1_peak_73715	92.393
chr7	84805392	84805864	MCF7-DR_1_peak_67986	92.3713
chr8	128306851	128307598	MCF7-DR_1_peak_73615	92.239
chr14	69521758	69522388	MCF7-DR_1_peak_22012	92.2073
chr11	66725665	66726439	MCF7-DR_1_peak_12515	92.1859
chr1	233248616	233249731	MCF7-DR_1_peak_6539	92.0351
chr20	25677030	25677800	MCF7-DR_1_peak_43055	92.0284
chr5	179158949	179160135	MCF7-DR_1_peak_60210	91.8042
chr16	29465521	29466043	MCF7-DR_1_peak_26901	91.7979
chr19	40476434	40477200	MCF7-DR_1_peak_35012	91.7142
chr14	69417704	69418461	MCF7-DR_1_peak_22000	91.6701
chr18	9474729	9475675	MCF7-DR_1_peak_32298	91.659
chr19	4968540	4969201	MCF7-DR_1_peak_33666	91.5496
chr2	118845603	118846571	MCF7-DR_1_peak_39321	91.5424
chr12	73815	75000	MCF7-DR_1_peak_14901	91.4875
chrX	155259932	155260485	MCF7-DR_1_peak_80017	91.4341
chr7	84331211	84331674	MCF7-DR_1_peak_67938	91.4253
chr8	128871738	128872814	MCF7-DR_1_peak_73646	91.4096
chr11	113643806	113644925	MCF7-DR_1_peak_14119	91.4025
chr8	59762551	59763800	MCF7-DR_1_peak_71430	91.3114
chr17	2951994	2952826	MCF7-DR_1_peak_28630	91.2852
chr8	63951007	63952223	MCF7-DR_1_peak_71555	91.1562
chr11	66383518	66384775	MCF7-DR_1_peak_12492	91.151
chr7	84744403	84745518	MCF7-DR_1_peak_67973	91.0681
chr14	74416481	74417514	MCF7-DR_1_peak_22192	90.8609
chr7	85158255	85158955	MCF7-DR_1_peak_68062	90.8327
chr2	739912	740944	MCF7-DR_1_peak_36057	90.7469
chr12	109226610	109227821	MCF7-DR_1_peak_17900	90.6754
chr1	24743363	24743972	MCF7-DR_1_peak_970	90.653
chr17	54776477	54777247	MCF7-DR_1_peak_30693	90.5347
chr8	74268566	74269218	MCF7-DR_1_peak_71911	90.2613
chr8	129139456	129140462	MCF7-DR_1_peak_73672	90.252
chr8	55541685	55542311	MCF7-DR_1_peak_71337	90.14
chr8	62220493	62221262	MCF7-DR_1_peak_71496	90.14
chr19	30335243	30336405	MCF7-DR_1_peak_34599	90.0504
chr8	117778354	117779337	MCF7-DR_1_peak_73027	90.0198
chr14	55657821	55658867	MCF7-DR_1_peak_21400	89.9686
chr14	99947097	99948112	MCF7-DR_1_peak_22974	89.9031
chr5	118604152	118605004	MCF7-DR_1_peak_58213	89.8301
chr6	86303017	86304537	MCF7-DR_1_peak_63118	89.7879
chr3	186856839	186857776	MCF7-DR_1_peak_51490	89.5887
chr8	141607105	141608204	MCF7-DR_1_peak_74046	89.5717
chr7	86974433	86975246	MCF7-DR_1_peak_68130	89.5263
chr14	65380682	65381650	MCF7-DR_1_peak_21816	89.4656
chr14	67826071	67827406	MCF7-DR_1_peak_21894	89.418
chr12	99038103	99039406	MCF7-DR_1_peak_17518	89.2759
chr11	125495252	125496688	MCF7-DR_1_peak_14644	89.2759
chr14	105956952	105957767	MCF7-DR_1_peak_23325	89.2569
chr9	79791798	79792854	MCF7-DR_1_peak_75989	89.2339
chr8	119451796	119453213	MCF7-DR_1_peak_73137	89.2339
chr16	67840282	67841292	MCF7-DR_1_peak_27668	89.1374
chr10	76585583	76586736	MCF7-DR_1_peak_9019	89.1237
chr16	4513533	4514809	MCF7-DR_1_peak_26235	89.1189
chr2	110773987	110774725	MCF7-DR_1_peak_39072	89.0825
chr14	96000652	96001506	MCF7-DR_1_peak_22895	88.9928
chr14	81999845	82000621	MCF7-DR_1_peak_22479	88.9812
chr3	11178440	11179435	MCF7-DR_1_peak_46999	88.6833
chr8	77912119	77913280	MCF7-DR_1_peak_72012	88.5782
chr19	41283807	41284841	MCF7-DR_1_peak_35063	88.5752
chr9	35996458	35997369	MCF7-DR_1_peak_75322	88.431
chr12	120105398	120106324	MCF7-DR_1_peak_18242	88.35
chr6	56673656	56674283	MCF7-DR_1_peak_62415	88.2929
chr5	14190243	14190944	MCF7-DR_1_peak_56107	88.0597
chr11	86343646	86344322	MCF7-DR_1_peak_13293	87.7649
chr17	1419580	1420515	MCF7-DR_1_peak_28503	87.7273
chr14	69014248	69015563	MCF7-DR_1_peak_21966	87.7106
chr8	131275887	131276826	MCF7-DR_1_peak_73791	87.5838
chr12	57472024	57472979	MCF7-DR_1_peak_16560	87.5406
chr11	126032822	126033615	MCF7-DR_1_peak_14663	87.5397
chr8	146126255	146127244	MCF7-DR_1_peak_74347	87.5339
chr3	172428511	172429563	MCF7-DR_1_peak_51096	87.5124
chr7	87563112	87563993	MCF7-DR_1_peak_68221	87.4216
chr8	126692072	126693184	MCF7-DR_1_peak_73535	87.4152
chr20	62168961	62169824	MCF7-DR_1_peak_44306	87.3889
chr11	94964063	94964880	MCF7-DR_1_peak_13552	87.3661
chr1	27097819	27098849	MCF7-DR_1_peak_1092	87.1743
chr18	11980473	11981526	MCF7-DR_1_peak_32385	87.0777
chr14	64970210	64971523	MCF7-DR_1_peak_21777	87.0199
chr17	57170814	57171631	MCF7-DR_1_peak_30808	86.8263
chr4	120133317	120134479	MCF7-DR_1_peak_54303	86.7704
chr1	244614877	244615729	MCF7-DR_1_peak_6941	86.7067
chr17	1619335	1620204	MCF7-DR_1_peak_28522	86.697
chr14	58764219	58765440	MCF7-DR_1_peak_21518	86.5782
chr8	126557793	126558837	MCF7-DR_1_peak_73525	86.5647
chr5	159591964	159593082	MCF7-DR_1_peak_59589	86.5238
chr19	10827981	10828851	MCF7-DR_1_peak_33979	86.5113
chr10	43455660	43456548	MCF7-DR_1_peak_8230	86.501
chr6	56393111	56393592	MCF7-DR_1_peak_62387	86.4651
chr17	45973056	45974062	MCF7-DR_1_peak_30357	86.4583
chr11	96122445	96123543	MCF7-DR_1_peak_13602	86.3742
chr1	227127069	227128347	MCF7-DR_1_peak_6289	86.3679
chr14	24615833	24616872	MCF7-DR_1_peak_20525	86.3523
chr3	61438105	61438791	MCF7-DR_1_peak_48661	86.3389
chr11	85338845	85339788	MCF7-DR_1_peak_13239	86.3354
chr16	56484798	56485856	MCF7-DR_1_peak_27303	86.2166
chr20	49126403	49127158	MCF7-DR_1_peak_43877	86.1874
chr1	172501462	172502896	MCF7-DR_1_peak_4879	86.1687
chr19	10946222	10947082	MCF7-DR_1_peak_33987	86.1496
chr17	1013913	1015072	MCF7-DR_1_peak_28467	86.0812
chr10	38146153	38147190	MCF7-DR_1_peak_8169	86.0585
chr8	130697441	130698371	MCF7-DR_1_peak_73741	86.0489
chr7	85324798	85325327	MCF7-DR_1_peak_68091	85.9292
chr12	56211373	56212161	MCF7-DR_1_peak_16474	85.8009
chr9	80911654	80912756	MCF7-DR_1_peak_76040	85.7529
chr21	16388181	16388857	MCF7-DR_1_peak_44448	85.6296
chr19	42772340	42773486	MCF7-DR_1_peak_35142	85.6016
chr12	9599912	9601537	MCF7-DR_1_peak_15289	85.4368
chr11	6255554	6256644	MCF7-DR_1_peak_10769	85.1249
chr11	108093073	108094159	MCF7-DR_1_peak_13900	85.104
chr2	131555043	131556043	MCF7-DR_1_peak_39674	85.0982
chr8	71313961	71315161	MCF7-DR_1_peak_71817	84.9957
chr2	112907935	112908435	MCF7-DR_1_peak_39185	84.8237
chr8	62672119	62673547	MCF7-DR_1_peak_71521	84.7746
chr3	121468021	121468990	MCF7-DR_1_peak_49728	84.6894
chr5	179125260	179126329	MCF7-DR_1_peak_60209	84.6426
chr3	185826699	185827593	MCF7-DR_1_peak_51447	84.6081
chr6	87864538	87865695	MCF7-DR_1_peak_63159	84.5328
chr9	130158824	130159649	MCF7-DR_1_peak_77274	84.5235
chr14	19641183	19642412	MCF7-DR_1_peak_20274	84.4939
chr2	118571921	118572731	MCF7-DR_1_peak_39306	84.3642
chr6	88299363	88300208	MCF7-DR_1_peak_63173	84.2953
chr7	88151835	88153514	MCF7-DR_1_peak_68268	84.1684
chr12	31881628	31882508	MCF7-DR_1_peak_15820	84.1625
chr17	2907137	2908044	MCF7-DR_1_peak_28627	84.1097
chr2	97523278	97524737	MCF7-DR_1_peak_38545	83.9765
chr6	57178353	57179342	MCF7-DR_1_peak_62447	83.9072
chr16	68741108	68741993	MCF7-DR_1_peak_27727	83.9031
chr10	5931365	5932320	MCF7-DR_1_peak_7328	83.9031
chr8	74086273	74086961	MCF7-DR_1_peak_71902	83.8657
chr6	81163898	81164575	MCF7-DR_1_peak_62936	83.8519
chr12	6861795	6863090	MCF7-DR_1_peak_15176	83.7391
chr12	13492397	13492991	MCF7-DR_1_peak_15428	83.7342
chr7	134331223	134331716	MCF7-DR_1_peak_69160	83.7067
chr1	24592743	24593535	MCF7-DR_1_peak_958	83.6599
chr14	53683823	53684814	MCF7-DR_1_peak_21286	83.5596
chr2	238409327	238410203	MCF7-DR_1_peak_42123	83.4756
chr12	6579722	6580428	MCF7-DR_1_peak_15155	83.4756
chr2	110858369	110859374	MCF7-DR_1_peak_39075	83.4529
chr7	155021627	155022461	MCF7-DR_1_peak_69822	83.3909
chr1	246591799	246592547	MCF7-DR_1_peak_6997	83.3089
chr19	7894303	7895129	MCF7-DR_1_peak_33818	83.2555
chr11	57479221	57480226	MCF7-DR_1_peak_11955	83.2456
chr7	13959640	13960335	MCF7-DR_1_peak_66241	83.1079
chr11	124981231	124981998	MCF7-DR_1_peak_14629	83.1072
chr17	4612912	4614144	MCF7-DR_1_peak_28702	83.052
chr6	151361994	151362757	MCF7-DR_1_peak_64594	83.0498
chr12	120728435	120729727	MCF7-DR_1_peak_18277	82.9795
chr8	1942085	1942843	MCF7-DR_1_peak_70026	82.9691
chr16	89668422	89669484	MCF7-DR_1_peak_28372	82.9336
chr3	135615260	135615919	MCF7-DR_1_peak_50298	82.9196
chr1	233679148	233679949	MCF7-DR_1_peak_6558	82.8813
chr6	58776244	58779462	MCF7-DR_1_peak_62492	82.8806
chr19	31704931	31705794	MCF7-DR_1_peak_34630	82.8663
chr5	134263318	134263603	MCF7-DR_1_peak_58641	82.7353
chr12	98987069	98987665	MCF7-DR_1_peak_17514	82.6885
chr2	238341064	238341923	MCF7-DR_1_peak_42116	82.632
chr8	127591999	127592900	MCF7-DR_1_peak_73584	82.6302
chr8	126568558	126569345	MCF7-DR_1_peak_73526	82.5835
chr17	60856004	60857068	MCF7-DR_1_peak_30975	82.5835
chr14	100659072	100659925	MCF7-DR_1_peak_23024	82.4782
chr10	131908618	131909993	MCF7-DR_1_peak_10427	82.4615
chr8	115953236	115954129	MCF7-DR_1_peak_72958	82.4127
chr14	54976184	54977260	MCF7-DR_1_peak_21347	82.3664
chr14	69161954	69162830	MCF7-DR_1_peak_21978	82.3303
chr17	41437687	41438709	MCF7-DR_1_peak_30074	82.3214
chr3	186334749	186335600	MCF7-DR_1_peak_51466	82.3056
chr14	68066385	68067387	MCF7-DR_1_peak_21913	82.3022
chr1	11968225	11969901	MCF7-DR_1_peak_472	82.2962
chr17	16913805	16914823	MCF7-DR_1_peak_29131	82.2062
chr17	3571149	3572251	MCF7-DR_1_peak_28644	82.1536
chr1	235667445	235669001	MCF7-DR_1_peak_6660	82.1213
chr11	122932195	122933571	MCF7-DR_1_peak_14529	82.1129
chr16	3053764	3054297	MCF7-DR_1_peak_26133	82.096
chr1	233117915	233118723	MCF7-DR_1_peak_6534	81.9656
chr12	133706471	133707326	MCF7-DR_1_peak_18664	81.9209
chr14	50778265	50779733	MCF7-DR_1_peak_21163	81.8341
chr12	53773169	53774307	MCF7-DR_1_peak_16355	81.7983
chr10	16859026	16859994	MCF7-DR_1_peak_7647	81.7893
chr2	105216170	105217088	MCF7-DR_1_peak_38839	81.7799
chr8	41386317	41386971	MCF7-DR_1_peak_70957	81.7467
chr20	62313614	62314312	MCF7-DR_1_peak_44322	81.6841
chr8	66556474	66557597	MCF7-DR_1_peak_71622	81.6601
chr19	32863959	32865108	MCF7-DR_1_peak_34650	81.5939
chr16	89509185	89510399	MCF7-DR_1_peak_28351	81.4852
chr14	20929222	20930240	MCF7-DR_1_peak_20323	81.4744
chr11	64427217	64427724	MCF7-DR_1_peak_12311	81.4607
chr5	174714644	174715718	MCF7-DR_1_peak_60022	81.4522
chr5	178692350	178693191	MCF7-DR_1_peak_60194	81.4341
chr2	122288395	122289452	MCF7-DR_1_peak_39473	81.3943
chr10	42398494	42398899	MCF7-DR_1_peak_8190	81.2823
chr8	38385413	38385963	MCF7-DR_1_peak_70871	81.2519
chr2	24306700	24307830	MCF7-DR_1_peak_36538	81.2047
chr2	95999440	96000098	MCF7-DR_1_peak_38466	81.1971
chr20	35922937	35923780	MCF7-DR_1_peak_43410	81.061
chr21	15754936	15756160	MCF7-DR_1_peak_44430	81.0324
chr3	194319487	194320190	MCF7-DR_1_peak_51758	81.0105
chr2	127822109	127822989	MCF7-DR_1_peak_39549	80.9761
chr9	35603547	35604478	MCF7-DR_1_peak_75286	80.9588
chr6	86369754	86370417	MCF7-DR_1_peak_63123	80.9563
chr8	42575222	42576362	MCF7-DR_1_peak_71027	80.9411
chr12	56223175	56224094	MCF7-DR_1_peak_16475	80.927
chr12	6325068	6325615	MCF7-DR_1_peak_15127	80.9256
chr14	73392790	73393928	MCF7-DR_1_peak_22141	80.8837
chr8	67524997	67526083	MCF7-DR_1_peak_71683	80.8592
chr17	62971319	62972351	MCF7-DR_1_peak_31106	80.8339
chr3	13891535	13892279	MCF7-DR_1_peak_47147	80.7905
chr11	125756699	125758214	MCF7-DR_1_peak_14648	80.6846
chr7	83866786	83867634	MCF7-DR_1_peak_67916	80.661
chr19	48972051	48973163	MCF7-DR_1_peak_35522	80.6488
chr9	20683888	20684913	MCF7-DR_1_peak_74890	80.5958
chr1	53791681	53792482	MCF7-DR_1_peak_2099	80.5311
chr10	38265020	38265865	MCF7-DR_1_peak_8171	80.5147
chr16	2033400	2034201	MCF7-DR_1_peak_26052	80.4694
chr7	148982064	148982660	MCF7-DR_1_peak_69638	80.3976
chr12	104359390	104360117	MCF7-DR_1_peak_17704	80.3645
chr12	109125260	109126181	MCF7-DR_1_peak_17894	80.3575
chr6	155635107	155636365	MCF7-DR_1_peak_64710	80.278
chr8	126981255	126981691	MCF7-DR_1_peak_73557	80.1916
chr14	21571748	21572900	MCF7-DR_1_peak_20359	80.1799
chr8	131892661	131893427	MCF7-DR_1_peak_73840	80.1702
chr3	136471108	136472110	MCF7-DR_1_peak_50324	80.1345
chr8	82695568	82696388	MCF7-DR_1_peak_72148	80.1222
chr14	105439489	105440254	MCF7-DR_1_peak_23285	80.1151
chr13	98085076	98085870	MCF7-DR_1_peak_19960	80.0097
chr19	39521906	39523401	MCF7-DR_1_peak_34962	79.9897
chr5	108084022	108085371	MCF7-DR_1_peak_57999	79.9172
chr12	54019549	54020428	MCF7-DR_1_peak_16370	79.8884
chr17	964106	964773	MCF7-DR_1_peak_28464	79.8579
chr11	94527389	94528294	MCF7-DR_1_peak_13528	79.8449
chr5	15008617	15009041	MCF7-DR_1_peak_56151	79.8181
chr8	131154025	131155230	MCF7-DR_1_peak_73784	79.7738
chr2	163200332	163201235	MCF7-DR_1_peak_40344	79.77
chr5	176852845	176853751	MCF7-DR_1_peak_60120	79.7508
chr3	141085380	141086543	MCF7-DR_1_peak_50469	79.6759
chr8	42149281	42150825	MCF7-DR_1_peak_71000	79.6651
chr8	119646962	119648239	MCF7-DR_1_peak_73148	79.5871
chr6	74289642	74290561	MCF7-DR_1_peak_62750	79.5826
chr1	144891580	144892590	MCF7-DR_1_peak_3830	79.5545
chr11	86748267	86749241	MCF7-DR_1_peak_13320	79.508
chr14	67880636	67881473	MCF7-DR_1_peak_21899	79.3945
chr16	2955041	2956160	MCF7-DR_1_peak_26124	79.3715
chr16	30389432	30390240	MCF7-DR_1_peak_26961	79.3666
chr16	58663377	58664577	MCF7-DR_1_peak_27441	79.3414
chr11	106269224	106270366	MCF7-DR_1_peak_13850	79.3321
chr14	65929067	65929793	MCF7-DR_1_peak_21849	79.2925
chr8	2074821	2075904	MCF7-DR_1_peak_70034	79.2779
chr5	168587610	168588872	MCF7-DR_1_peak_59770	79.2761
chr21	38639486	38640597	MCF7-DR_1_peak_44961	79.2409
chr8	67035883	67036836	MCF7-DR_1_peak_71648	79.2396
chr11	65819193	65819960	MCF7-DR_1_peak_12446	79.2348
chr8	142085648	142086436	MCF7-DR_1_peak_74080	79.207
chr1	147993695	147995030	MCF7-DR_1_peak_3965	79.1078
chr14	77923755	77924615	MCF7-DR_1_peak_22369	79.0422
chr16	68270808	68272074	MCF7-DR_1_peak_27703	78.9654
chr8	142027685	142028437	MCF7-DR_1_peak_74074	78.9573
chr3	189655223	189656029	MCF7-DR_1_peak_51588	78.8196
chr8	142163309	142163912	MCF7-DR_1_peak_74087	78.8014
chr7	87505093	87506069	MCF7-DR_1_peak_68219	78.7904
chr5	147763187	147764126	MCF7-DR_1_peak_59136	78.7619
chr9	4984296	4985615	MCF7-DR_1_peak_74509	78.7104
chr3	125313961	125315070	MCF7-DR_1_peak_49893	78.7011
chr16	54962747	54963839	MCF7-DR_1_peak_27267	78.7011
chr1	231114295	231115050	MCF7-DR_1_peak_6450	78.6822
chr16	2932525	2933413	MCF7-DR_1_peak_26119	78.6463
chr8	130719841	130720818	MCF7-DR_1_peak_73745	78.5926
chr19	9929420	9930541	MCF7-DR_1_peak_33913	78.578
chr14	76127101	76128119	MCF7-DR_1_peak_22293	78.5463
chr12	56709424	56710332	MCF7-DR_1_peak_16521	78.5281
chr8	124194109	124195404	MCF7-DR_1_peak_73375	78.4824
chr6	56803092	56804336	MCF7-DR_1_peak_62429	78.4539
chr16	19009880	19010463	MCF7-DR_1_peak_26609	78.4539
chr9	74979770	74981047	MCF7-DR_1_peak_75825	78.4361
chr6	70506462	70507400	MCF7-DR_1_peak_62613	78.3901
chr11	62521230	62521989	MCF7-DR_1_peak_12203	78.2777
chr14	50328763	50329840	MCF7-DR_1_peak_21137	78.2571
chr2	70141269	70142352	MCF7-DR_1_peak_37829	78.2432
chr14	71132656	71133437	MCF7-DR_1_peak_22063	78.2427
chr6	82462846	82463818	MCF7-DR_1_peak_62965	78.1915
chr3	112280340	112281439	MCF7-DR_1_peak_49455	78.1855
chr17	73900669	73901661	MCF7-DR_1_peak_31521	78.1791
chr3	119813182	119814689	MCF7-DR_1_peak_49677	78.12
chr3	16410464	16411220	MCF7-DR_1_peak_47257	78.1162
chr20	32580844	32581803	MCF7-DR_1_peak_43233	78.0683
chr8	49413883	49414698	MCF7-DR_1_peak_71163	78.0439
chr7	132937546	132938194	MCF7-DR_1_peak_69125	78.0439
chr2	97778208	97779501	MCF7-DR_1_peak_38555	78.0338
chr6	169562599	169563537	MCF7-DR_1_peak_65033	78.012
chr1	228327457	228328417	MCF7-DR_1_peak_6340	77.9635
chr6	48794506	48795527	MCF7-DR_1_peak_62165	77.9603
chr12	113658757	113659774	MCF7-DR_1_peak_18084	77.9039
chr7	83097535	83098149	MCF7-DR_1_peak_67886	77.891
chr16	70748830	70749724	MCF7-DR_1_peak_27825	77.7616
chr8	49282652	49283284	MCF7-DR_1_peak_71152	77.7188
chr6	2988496	2989582	MCF7-DR_1_peak_60402	77.6085
chr3	11641872	11642712	MCF7-DR_1_peak_47028	77.5868
chr14	59950502	59951556	MCF7-DR_1_peak_21576	77.4918
chr2	96307370	96308176	MCF7-DR_1_peak_38486	77.469
chr2	239990783	239991635	MCF7-DR_1_peak_42191	77.4498
chr11	82691329	82692247	MCF7-DR_1_peak_13159	77.384
chr19	41945353	41946049	MCF7-DR_1_peak_35099	77.1867
chr9	140506155	140507085	MCF7-DR_1_peak_77914	77.1317
chr2	91844709	91846113	MCF7-DR_1_peak_38389	77.1144
chr11	82406742	82407164	MCF7-DR_1_peak_13146	77.0648
chr11	118560283	118561185	MCF7-DR_1_peak_14316	77.0551
chr2	109064916	109065988	MCF7-DR_1_peak_38974	77.0105
chr8	120189150	120190006	MCF7-DR_1_peak_73177	76.999
chr2	112456238	112457082	MCF7-DR_1_peak_39160	76.9218
chr12	107487229	107488228	MCF7-DR_1_peak_17845	76.8768
chr9	15422353	15423379	MCF7-DR_1_peak_74743	76.8459
chr20	34203917	34204694	MCF7-DR_1_peak_43320	76.807
chr2	101741021	101742219	MCF7-DR_1_peak_38711	76.7601
chr16	53737500	53738342	MCF7-DR_1_peak_27247	76.7578
chr1	244815875	244816812	MCF7-DR_1_peak_6944	76.7569
chr8	120604574	120605282	MCF7-DR_1_peak_73200	76.7084
chr1	230219943	230220732	MCF7-DR_1_peak_6413	76.6818
chr7	66093075	66094190	MCF7-DR_1_peak_67504	76.6377
chr11	64545867	64546749	MCF7-DR_1_peak_12317	76.6377
chr3	62572914	62573926	MCF7-DR_1_peak_48692	76.6368
chr8	42010025	42011173	MCF7-DR_1_peak_70986	76.636
chr7	143598431	143599481	MCF7-DR_1_peak_69504	76.6357
chr9	136739052	136740103	MCF7-DR_1_peak_77695	76.6277
chr8	135844360	135845380	MCF7-DR_1_peak_73953	76.5894
chr14	23398219	23399094	MCF7-DR_1_peak_20457	76.5327
chr15	98503356	98504040	MCF7-DR_1_peak_25767	76.5223
chr11	95976351	95977226	MCF7-DR_1_peak_13591	76.482
chr3	58419104	58420089	MCF7-DR_1_peak_48555	76.4757
chr8	67579067	67580112	MCF7-DR_1_peak_71686	76.4082
chr16	18812356	18813420	MCF7-DR_1_peak_26597	76.3514
chr2	96873927	96874913	MCF7-DR_1_peak_38509	76.2674
chr12	104323123	104324396	MCF7-DR_1_peak_17702	76.2674
chr14	102990822	102991449	MCF7-DR_1_peak_23127	76.2528
chr5	167126172	167126940	MCF7-DR_1_peak_59704	76.2414
chr10	128038843	128039557	MCF7-DR_1_peak_10367	76.2227
chr3	58984001	58984640	MCF7-DR_1_peak_48579	76.2135
chr14	93260138	93260937	MCF7-DR_1_peak_22761	76.2115
chr12	100966971	100968373	MCF7-DR_1_peak_17591	76.1951
chr12	109231984	109232619	MCF7-DR_1_peak_17901	76.194
chr6	56407184	56408252	MCF7-DR_1_peak_62390	76.1823
chr18	7038100	7038927	MCF7-DR_1_peak_32198	76.1565
chr7	83654561	83655319	MCF7-DR_1_peak_67905	76.1543
chr4	166248377	166249188	MCF7-DR_1_peak_55341	76.1228
chr12	57039581	57040219	MCF7-DR_1_peak_16545	76.1108
chr12	105379856	105380638	MCF7-DR_1_peak_17754	76.0971
chr16	67891501	67892133	MCF7-DR_1_peak_27675	76.0813
chr3	53303850	53304565	MCF7-DR_1_peak_48373	76.0565
chr17	73284969	73285945	MCF7-DR_1_peak_31464	76.0304
chr19	57791597	57792116	MCF7-DR_1_peak_35929	75.9813
chr1	45139693	45140482	MCF7-DR_1_peak_1877	75.9683
chr12	9101893	9102843	MCF7-DR_1_peak_15281	75.962
chr8	128863676	128864746	MCF7-DR_1_peak_73644	75.9592
chr6	26659554	26660619	MCF7-DR_1_peak_61336	75.9151
chr9	133837737	133838641	MCF7-DR_1_peak_77542	75.8707
chr7	150725123	150726023	MCF7-DR_1_peak_69710	75.84
chr6	84577092	84577772	MCF7-DR_1_peak_63049	75.7943
chr14	54863316	54864310	MCF7-DR_1_peak_21339	75.7828
chr1	23670592	23671400	MCF7-DR_1_peak_896	75.7794
chr5	145582576	145583372	MCF7-DR_1_peak_59080	75.7488
chr12	58138315	58139474	MCF7-DR_1_peak_16609	75.7073
chr2	239772773	239773604	MCF7-DR_1_peak_42182	75.7004
chr1	120601489	120602533	MCF7-DR_1_peak_3727	75.6305
chr17	58450065	58451133	MCF7-DR_1_peak_30881	75.6266
chr14	24682212	24682979	MCF7-DR_1_peak_20532	75.6145
chr10	10873022	10873535	MCF7-DR_1_peak_7485	75.584
chr10	5626837	5627546	MCF7-DR_1_peak_7311	75.57
chr11	66056228	66057262	MCF7-DR_1_peak_12464	75.482
chr8	48522605	48523317	MCF7-DR_1_peak_71113	75.4553
chr16	69760185	69761395	MCF7-DR_1_peak_27774	75.4481
chr20	5107113	5107877	MCF7-DR_1_peak_42564	75.4344
chr8	129179985	129181319	MCF7-DR_1_peak_73675	75.3827
chr17	47841363	47841973	MCF7-DR_1_peak_30469	75.3727
chr1	94167123	94167879	MCF7-DR_1_peak_3045	75.2996
chr5	139780298	139781515	MCF7-DR_1_peak_58881	75.2591
chr6	5003528	5004718	MCF7-DR_1_peak_60523	75.2108
chr8	125212019	125212937	MCF7-DR_1_peak_73436	75.1842
chr3	9791176	9792132	MCF7-DR_1_peak_46937	75.1842
chr6	10451865	10452606	MCF7-DR_1_peak_60698	75.178
chr11	57434775	57435752	MCF7-DR_1_peak_11953	75.162
chr9	88896789	88898145	MCF7-DR_1_peak_76227	75.1582
chr11	77705557	77706290	MCF7-DR_1_peak_13021	75.1387
chr8	131054232	131055128	MCF7-DR_1_peak_73773	75.0414
chr20	39957842	39958603	MCF7-DR_1_peak_43533	75.0414
chr8	131495218	131496127	MCF7-DR_1_peak_73812	75.0309
chr11	77899162	77900238	MCF7-DR_1_peak_13036	75.0056
chr10	670373	671617	MCF7-DR_1_peak_7110	74.9481
chr1	151253629	151255064	MCF7-DR_1_peak_4110	74.8943
chr11	64577810	64578614	MCF7-DR_1_peak_12321	74.7895
chr10	4704781	4705907	MCF7-DR_1_peak_7268	74.7773
chr19	20162631	20163537	MCF7-DR_1_peak_34468	74.7719
chr1	159750280	159751295	MCF7-DR_1_peak_4497	74.7719
chr14	23475921	23476621	MCF7-DR_1_peak_20466	74.7694
chr15	65596985	65598395	MCF7-DR_1_peak_24703	74.7663
chr9	36257647	36258711	MCF7-DR_1_peak_75336	74.7643
chr2	95981646	95982132	MCF7-DR_1_peak_38462	74.7493
chr5	168777605	168778246	MCF7-DR_1_peak_59777	74.7467
chr6	75993960	75994897	MCF7-DR_1_peak_62805	74.6077
chr19	1812314	1813283	MCF7-DR_1_peak_33488	74.6072
chr10	43950760	43951554	MCF7-DR_1_peak_8264	74.5962
chr17	67866163	67867099	MCF7-DR_1_peak_31291	74.5523
chr20	33113335	33114214	MCF7-DR_1_peak_43263	74.5175
chr3	16306022	16307003	MCF7-DR_1_peak_47250	74.4969
chr3	9772614	9773244	MCF7-DR_1_peak_46936	74.4969
chr12	122710044	122710983	MCF7-DR_1_peak_18404	74.4595
chr10	43904139	43905526	MCF7-DR_1_peak_8259	74.4032
chr11	74204081	74204510	MCF7-DR_1_peak_12867	74.3655
chr1	145218906	145219938	MCF7-DR_1_peak_3865	74.3578
chr5	172881381	172882763	MCF7-DR_1_peak_59977	74.343
chr15	102501378	102502464	MCF7-DR_1_peak_25917	74.3392
chr19	37861491	37862451	MCF7-DR_1_peak_34859	74.329
chr5	179285290	179286467	MCF7-DR_1_peak_60222	74.3192
chr3	128564346	128565561	MCF7-DR_1_peak_50050	74.302
chr5	138280021	138281002	MCF7-DR_1_peak_58789	74.3002
chr14	59495094	59495823	MCF7-DR_1_peak_21545	74.2657
chr8	128911098	128912122	MCF7-DR_1_peak_73652	74.2532
chr9	26292699	26293457	MCF7-DR_1_peak_75020	74.2451
chr1	145113843	145114836	MCF7-DR_1_peak_3854	74.244
chr19	50269533	50270332	MCF7-DR_1_peak_35626	74.2359
chr3	31573380	31574529	MCF7-DR_1_peak_47590	74.2283
chr1	150601538	150602596	MCF7-DR_1_peak_4074	74.2283
chr2	111111827	111112551	MCF7-DR_1_peak_39087	74.2146
chr7	83306407	83307222	MCF7-DR_1_peak_67896	74.1879
chr3	53925420	53926305	MCF7-DR_1_peak_48394	74.1879
chr17	71308058	71308709	MCF7-DR_1_peak_31389	74.1738
chr6	86352555	86354014	MCF7-DR_1_peak_63122	74.1522
chr18	107778	109499	MCF7-DR_1_peak_31997	74.1193
chr2	9427326	9428242	MCF7-DR_1_peak_36151	74.1085
chr19	28284002	28285419	MCF7-DR_1_peak_34568	74.1003
chr19	9945375	9946332	MCF7-DR_1_peak_33915	74.0982
chr12	120524678	120525423	MCF7-DR_1_peak_18259	74.0982
chr12	100593452	100595029	MCF7-DR_1_peak_17571	74.0805
chr22	17382371	17383305	MCF7-DR_1_peak_45362	74.0716
chr12	6873145	6873855	MCF7-DR_1_peak_15177	74.0602
chr5	14268283	14268981	MCF7-DR_1_peak_56115	74.0242
chr8	37000181	37001060	MCF7-DR_1_peak_70800	73.9065
chr6	52368559	52369814	MCF7-DR_1_peak_62220	73.9032
chr15	89630996	89631793	MCF7-DR_1_peak_25545	73.9024
chr9	42753671	42754680	MCF7-DR_1_peak_75519	73.8436
chr22	16192190	16193410	MCF7-DR_1_peak_45338	73.7186
chr9	67018193	67019194	MCF7-DR_1_peak_75609	73.7075
chr11	62598805	62600276	MCF7-DR_1_peak_12210	73.702
chr1	85741743	85742738	MCF7-DR_1_peak_2795	73.6759
chr2	65357170	65357787	MCF7-DR_1_peak_37698	73.6615
chr8	123733925	123734499	MCF7-DR_1_peak_73345	73.6225
chr5	157158228	157158956	MCF7-DR_1_peak_59484	73.597
chr9	70856566	70857267	MCF7-DR_1_peak_75704	73.5871
chr8	64132866	64133513	MCF7-DR_1_peak_71565	73.5854
chr8	129334926	129335488	MCF7-DR_1_peak_73690	73.569
chr11	66247121	66248279	MCF7-DR_1_peak_12484	73.5604
chr8	125117054	125117444	MCF7-DR_1_peak_73426	73.5018
chr9	5437222	5438109	MCF7-DR_1_peak_74515	73.4931
chr10	2256215	2257534	MCF7-DR_1_peak_7155	73.489
chr6	56579708	56580545	MCF7-DR_1_peak_62404	73.4873
chr14	23754821	23755984	MCF7-DR_1_peak_20484	73.4664
chr3	197281438	197282619	MCF7-DR_1_peak_51905	73.4364
chr12	117175733	117176444	MCF7-DR_1_peak_18172	73.4337
chr8	131206859	131207834	MCF7-DR_1_peak_73786	73.3474
chr1	111506379	111506911	MCF7-DR_1_peak_3449	73.2531
chr8	141997688	141998310	MCF7-DR_1_peak_74068	73.2479
chr7	7679904	7680677	MCF7-DR_1_peak_66124	73.2306
chr3	61560331	61560989	MCF7-DR_1_peak_48665	73.2188
chr3	50336551	50337368	MCF7-DR_1_peak_48231	73.2023
chr2	88926884	88927836	MCF7-DR_1_peak_38326	73.1723
chr2	96675769	96677151	MCF7-DR_1_peak_38497	73.1234
chr11	18404935	18406102	MCF7-DR_1_peak_11195	73.1084
chr8	75010028	75010939	MCF7-DR_1_peak_71955	73.081
chr19	39390051	39390965	MCF7-DR_1_peak_34956	73.0276
chr16	46917631	46918350	MCF7-DR_1_peak_27098	72.9997
chr17	467555	468236	MCF7-DR_1_peak_28434	72.9966
chr4	141444964	141445914	MCF7-DR_1_peak_54764	72.9822
chr8	122029239	122030017	MCF7-DR_1_peak_73265	72.8921
chr17	1587594	1588468	MCF7-DR_1_peak_28517	72.8641
chr5	114505232	114506299	MCF7-DR_1_peak_58138	72.8613
chr8	66402835	66403622	MCF7-DR_1_peak_71611	72.8569
chr8	118532665	118533688	MCF7-DR_1_peak_73062	72.7917
chr3	9437843	9439278	MCF7-DR_1_peak_46926	72.7811
chr8	67025326	67026607	MCF7-DR_1_peak_71646	72.7786
chr7	134001130	134002029	MCF7-DR_1_peak_69143	72.7717
chr16	50775537	50776160	MCF7-DR_1_peak_27226	72.7531
chr8	122709274	122710353	MCF7-DR_1_peak_73303	72.7403
chr11	75525477	75526906	MCF7-DR_1_peak_12942	72.6738
chr20	42219083	42219924	MCF7-DR_1_peak_43561	72.6607
chr5	159546045	159547156	MCF7-DR_1_peak_59588	72.6568
chr13	50017981	50018948	MCF7-DR_1_peak_19281	72.6568
chr14	101213289	101214023	MCF7-DR_1_peak_23055	72.6253
chr11	66103740	66104629	MCF7-DR_1_peak_12469	72.6215
chr7	84633740	84634216	MCF7-DR_1_peak_67946	72.6166
chr6	11770923	11772054	MCF7-DR_1_peak_60761	72.6133
chr12	118573240	118574311	MCF7-DR_1_peak_18229	72.5893
chr17	57504745	57505234	MCF7-DR_1_peak_30834	72.5489
chr19	55850464	55851362	MCF7-DR_1_peak_35858	72.5146
chr5	172357920	172358563	MCF7-DR_1_peak_59945	72.5079
chr8	128352228	128352858	MCF7-DR_1_peak_73618	72.4343
chr19	37742200	37743109	MCF7-DR_1_peak_34855	72.4161
chr3	4533948	4535302	MCF7-DR_1_peak_46817	72.4014
chr4	146656270	146656806	MCF7-DR_1_peak_54908	72.3892
chr9	134248451	134249487	MCF7-DR_1_peak_77563	72.3858
chr7	154996951	154997766	MCF7-DR_1_peak_69820	72.3719
chr12	116863911	116865003	MCF7-DR_1_peak_18151	72.3711
chr3	134045627	134046204	MCF7-DR_1_peak_50254	72.3439
chr9	133587857	133588623	MCF7-DR_1_peak_77517	72.3429
chr3	57955428	57956025	MCF7-DR_1_peak_48508	72.3239
chr11	64808194	64809182	MCF7-DR_1_peak_12346	72.3229
chr7	85194293	85195485	MCF7-DR_1_peak_68071	72.3115
chr8	126901157	126902122	MCF7-DR_1_peak_73551	72.293
chr2	15499822	15500785	MCF7-DR_1_peak_36355	72.2875
chr14	96968066	96969326	MCF7-DR_1_peak_22917	72.2746
chr8	68604966	68605688	MCF7-DR_1_peak_71728	72.263
chr9	34376207	34377255	MCF7-DR_1_peak_75227	72.2008
chr2	242294740	242295785	MCF7-DR_1_peak_42275	72.1838
chr10	2153998	2154749	MCF7-DR_1_peak_7148	72.1457
chr10	84048088	84048931	MCF7-DR_1_peak_9250	72.1403
chr17	16767985	16769381	MCF7-DR_1_peak_29122	72.0343
chr1	246729199	246730456	MCF7-DR_1_peak_7003	71.9877
chr7	140325843	140326714	MCF7-DR_1_peak_69372	71.984
chr8	145647943	145649339	MCF7-DR_1_peak_74307	71.9783
chr1	86072635	86073492	MCF7-DR_1_peak_2827	71.9555
chr16	72127144	72128297	MCF7-DR_1_peak_27887	71.9531
chr4	3956855	3958129	MCF7-DR_1_peak_52094	71.9443
chr2	27273184	27274802	MCF7-DR_1_peak_36655	71.9359
chr7	84700458	84701064	MCF7-DR_1_peak_67966	71.9208
chr4	9693020	9693693	MCF7-DR_1_peak_52288	71.9156
chr14	89892008	89892806	MCF7-DR_1_peak_22633	71.9113
chr7	139366678	139367787	MCF7-DR_1_peak_69334	71.9075
chr7	88011907	88012988	MCF7-DR_1_peak_68242	71.8668
chr19	37808015	37809134	MCF7-DR_1_peak_34857	71.7827
chr11	82904380	82905889	MCF7-DR_1_peak_13173	71.7827
chr8	12293801	12294756	MCF7-DR_1_peak_70212	71.7575
chr16	72042293	72043061	MCF7-DR_1_peak_27885	71.7563
chr8	74790124	74791604	MCF7-DR_1_peak_71939	71.7283
chr5	174673169	174673985	MCF7-DR_1_peak_60019	71.7241
chr11	62320678	62322038	MCF7-DR_1_peak_12183	71.6498
chr3	185376191	185377082	MCF7-DR_1_peak_51415	71.624
chr6	79944266	79944702	MCF7-DR_1_peak_62894	71.6032
chr5	150631965	150632931	MCF7-DR_1_peak_59327	71.6013
chr1	59249390	59250456	MCF7-DR_1_peak_2232	71.563
chr8	145747394	145748299	MCF7-DR_1_peak_74320	71.5545
chr5	14809540	14810561	MCF7-DR_1_peak_56139	71.4872
chr2	95872803	95873851	MCF7-DR_1_peak_38456	71.4652
chr6	159420418	159421408	MCF7-DR_1_peak_64833	71.4284
chr15	42867257	42867977	MCF7-DR_1_peak_24044	71.3482
chr12	56521603	56522246	MCF7-DR_1_peak_16505	71.3376
chr11	126243020	126243939	MCF7-DR_1_peak_14677	71.3354
chr1	70876346	70877420	MCF7-DR_1_peak_2548	71.3076
chr7	86781274	86782304	MCF7-DR_1_peak_68122	71.3023
chr11	51586647	51587086	MCF7-DR_1_peak_11888	71.2315
chr20	35233719	35234319	MCF7-DR_1_peak_43379	71.193
chr2	98206148	98207223	MCF7-DR_1_peak_38559	71.1839
chr6	74230566	74231652	MCF7-DR_1_peak_62744	71.1314
chr1	224075495	224076394	MCF7-DR_1_peak_6149	71.1163
chr9	45355908	45357534	MCF7-DR_1_peak_75546	71.0913
chr9	69381130	69382298	MCF7-DR_1_peak_75672	71.0552
chr1	117602309	117603240	MCF7-DR_1_peak_3652	71.0453
chr19	57791130	57791476	MCF7-DR_1_peak_35928	71.0299
chr19	41256277	41257235	MCF7-DR_1_peak_35061	70.994
chr11	76784345	76785089	MCF7-DR_1_peak_12990	70.9235
chr5	171788447	171789032	MCF7-DR_1_peak_59900	70.9168
chr2	112811740	112813368	MCF7-DR_1_peak_39177	70.9078
chr14	102414208	102415068	MCF7-DR_1_peak_23089	70.8986
chr10	45454659	45455434	MCF7-DR_1_peak_8294	70.8938
chr14	65272993	65274147	MCF7-DR_1_peak_21809	70.8868
chr3	8911239	8911849	MCF7-DR_1_peak_46904	70.8738
chr14	21081283	21082432	MCF7-DR_1_peak_20328	70.8576
chr7	158496987	158497969	MCF7-DR_1_peak_69941	70.8477
chr11	113423924	113424430	MCF7-DR_1_peak_14106	70.805
chr1	33564816	33565566	MCF7-DR_1_peak_1435	70.7962
chr10	70660437	70661465	MCF7-DR_1_peak_8767	70.7698
chr5	33049333	33050543	MCF7-DR_1_peak_56408	70.7557
chr9	35657627	35658093	MCF7-DR_1_peak_75290	70.7424
chr14	51422093	51422798	MCF7-DR_1_peak_21194	70.7227
chr7	25901728	25902576	MCF7-DR_1_peak_66596	70.6403
chr4	108640732	108641944	MCF7-DR_1_peak_54032	70.6282
chr11	3818408	3819436	MCF7-DR_1_peak_10713	70.6282
chr8	109455076	109456346	MCF7-DR_1_peak_72846	70.6236
chr2	235889778	235890482	MCF7-DR_1_peak_42015	70.6236
chr8	128747345	128748695	MCF7-DR_1_peak_73627	70.6168
chr19	4471519	4472271	MCF7-DR_1_peak_33634	70.6166
chr19	10679456	10680456	MCF7-DR_1_peak_33968	70.5623
chr17	70461408	70462648	MCF7-DR_1_peak_31351	70.5459
chr6	53191218	53192041	MCF7-DR_1_peak_62275	70.5431
chr8	38384480	38385277	MCF7-DR_1_peak_70870	70.5281
chr1	226111486	226112259	MCF7-DR_1_peak_6240	70.4985
chr2	114361111	114362083	MCF7-DR_1_peak_39277	70.4768
chr1	171750257	171750916	MCF7-DR_1_peak_4854	70.4729
chr14	55574552	55575327	MCF7-DR_1_peak_21395	70.439
chr8	131074271	131075208	MCF7-DR_1_peak_73774	70.4252
chr8	126676460	126677297	MCF7-DR_1_peak_73534	70.3757
chr11	58874114	58874838	MCF7-DR_1_peak_12007	70.3757
chr5	86708530	86709077	MCF7-DR_1_peak_57615	70.3747
chr5	178702609	178703659	MCF7-DR_1_peak_60195	70.36
chr14	56023672	56024389	MCF7-DR_1_peak_21420	70.2981
chr3	112372404	112373205	MCF7-DR_1_peak_49463	70.2941
chr5	9060013	9060856	MCF7-DR_1_peak_55950	70.2632
chr7	151216660	151218062	MCF7-DR_1_peak_69740	70.2402
chr19	36605671	36606781	MCF7-DR_1_peak_34808	70.1862
chr21	40555160	40556155	MCF7-DR_1_peak_45038	70.0878
chr8	128755236	128755983	MCF7-DR_1_peak_73629	70.0852
chr11	119251635	119252743	MCF7-DR_1_peak_14375	70.0479
chr1	117663942	117665013	MCF7-DR_1_peak_3656	70.0297
chr14	45430787	45431976	MCF7-DR_1_peak_21047	69.9679
chr5	135341859	135343180	MCF7-DR_1_peak_58684	69.9191
chr8	104426875	104427750	MCF7-DR_1_peak_72723	69.8401
chr2	100496673	100497437	MCF7-DR_1_peak_38653	69.8111
chr19	5680156	5681172	MCF7-DR_1_peak_33693	69.8059
chr2	44394893	44396096	MCF7-DR_1_peak_37160	69.7866
chr19	54640646	54641553	MCF7-DR_1_peak_35809	69.7693
chr1	17096782	17097246	MCF7-DR_1_peak_654	69.7563
chr11	127391274	127391755	MCF7-DR_1_peak_14695	69.7528
chr16	67345494	67346311	MCF7-DR_1_peak_27636	69.7443
chr9	91925289	91926450	MCF7-DR_1_peak_76319	69.7215
chr18	77005470	77006867	MCF7-DR_1_peak_33341	69.7215
chr2	65058267	65059156	MCF7-DR_1_peak_37678	69.6908
chr12	117362846	117363256	MCF7-DR_1_peak_18185	69.6473
chr20	33893502	33894355	MCF7-DR_1_peak_43292	69.6419
chr3	8543062	8543709	MCF7-DR_1_peak_46874	69.6253
chr18	9016907	9018062	MCF7-DR_1_peak_32280	69.5958
chr12	1023110	1023924	MCF7-DR_1_peak_14951	69.5948
chr1	235530443	235531119	MCF7-DR_1_peak_6648	69.5687
chr8	143762943	143763813	MCF7-DR_1_peak_74166	69.5622
chr1	245133233	245134740	MCF7-DR_1_peak_6957	69.5565
chr7	150924161	150924846	MCF7-DR_1_peak_69726	69.5389
chr11	43701831	43702698	MCF7-DR_1_peak_11679	69.5224
chr3	134565743	134566578	MCF7-DR_1_peak_50280	69.5185
chr8	125437604	125438764	MCF7-DR_1_peak_73450	69.5172
chr6	160451058	160451597	MCF7-DR_1_peak_64861	69.5172
chr16	56423382	56423982	MCF7-DR_1_peak_27300	69.4879
chr3	88107490	88108539	MCF7-DR_1_peak_49087	69.4779
chr11	64044076	64044922	MCF7-DR_1_peak_12281	69.4554
chr8	144328563	144329936	MCF7-DR_1_peak_74200	69.4105
chr7	140396308	140397441	MCF7-DR_1_peak_69380	69.4096
chr18	14131894	14132762	MCF7-DR_1_peak_32497	69.3229
chr8	54797819	54798944	MCF7-DR_1_peak_71300	69.3131
chr10	44796430	44797156	MCF7-DR_1_peak_8279	69.3004
chr14	74353149	74354093	MCF7-DR_1_peak_22191	69.2871
chr9	32384173	32385170	MCF7-DR_1_peak_75130	69.2477
chr8	124693162	124693693	MCF7-DR_1_peak_73406	69.2447
chr19	8454724	8455377	MCF7-DR_1_peak_33860	69.237
chr10	8408021	8409163	MCF7-DR_1_peak_7427	69.237
chr2	120770242	120771058	MCF7-DR_1_peak_39397	69.2256
chr8	145088643	145089333	MCF7-DR_1_peak_74268	69.2118
chr7	85616826	85617627	MCF7-DR_1_peak_68103	69.2118
chr8	67131875	67132658	MCF7-DR_1_peak_71655	69.2106
chr5	157811548	157812670	MCF7-DR_1_peak_59511	69.1656
chr1	225965214	225966124	MCF7-DR_1_peak_6233	69.1408
chr4	775448	776377	MCF7-DR_1_peak_51964	69.0692
chr8	64080536	64081299	MCF7-DR_1_peak_71560	69.0491
chr8	75193543	75194540	MCF7-DR_1_peak_71965	69.0411
chr9	136343703	136344870	MCF7-DR_1_peak_77673	69.0223
chr5	14250136	14250871	MCF7-DR_1_peak_56112	69.0134
chr3	48700877	48701804	MCF7-DR_1_peak_48124	68.9825
chr17	48715986	48717030	MCF7-DR_1_peak_30551	68.9621
chr16	14379106	14380151	MCF7-DR_1_peak_26486	68.9482
chr7	84628670	84629106	MCF7-DR_1_peak_67944	68.9451
chr14	69445755	69446726	MCF7-DR_1_peak_22005	68.9273
chr14	51312862	51313663	MCF7-DR_1_peak_21185	68.911
chr12	121837368	121838083	MCF7-DR_1_peak_18342	68.9061
chr14	104181656	104182235	MCF7-DR_1_peak_23222	68.8981
chr1	59314272	59315161	MCF7-DR_1_peak_2240	68.8858
chr13	73301642	73302378	MCF7-DR_1_peak_19548	68.8835
chr3	49761225	49761986	MCF7-DR_1_peak_48187	68.8786
chr3	179280309	179281541	MCF7-DR_1_peak_51223	68.8772
chr17	61850716	61851649	MCF7-DR_1_peak_31020	68.7836
chr1	113932511	113933182	MCF7-DR_1_peak_3533	68.7836
chr6	25992619	25993370	MCF7-DR_1_peak_61253	68.7564
chr8	125763699	125764507	MCF7-DR_1_peak_73465	68.7543
chr2	28806813	28807705	MCF7-DR_1_peak_36732	68.752
chr8	125984974	125986016	MCF7-DR_1_peak_73476	68.7094
chr17	16931338	16932143	MCF7-DR_1_peak_29134	68.6654
chr3	185303656	185304491	MCF7-DR_1_peak_51411	68.6493
chr12	121378367	121378929	MCF7-DR_1_peak_18316	68.6288
chr17	45579452	45580182	MCF7-DR_1_peak_30333	68.6286
chr6	14271020	14271805	MCF7-DR_1_peak_60870	68.6274
chr8	125550612	125551734	MCF7-DR_1_peak_73456	68.59
chr17	73120137	73120892	MCF7-DR_1_peak_31447	68.5739
chr6	84139922	84141356	MCF7-DR_1_peak_63027	68.5642
chr2	109149860	109150893	MCF7-DR_1_peak_38977	68.5551
chr1	246771829	246772746	MCF7-DR_1_peak_7005	68.4301
chr3	139108059	139109363	MCF7-DR_1_peak_50425	68.3913
chr14	52104683	52105587	MCF7-DR_1_peak_21231	68.3645
chr8	123613834	123614815	MCF7-DR_1_peak_73330	68.2977
chr2	58273594	58274609	MCF7-DR_1_peak_37522	68.2977
chr6	158185490	158186305	MCF7-DR_1_peak_64767	68.291
chr1	144931622	144932713	MCF7-DR_1_peak_3836	68.2369
chr19	8578444	8579223	MCF7-DR_1_peak_33872	68.2229
chr16	84047383	84048320	MCF7-DR_1_peak_28080	68.2022
chr14	73924140	73925672	MCF7-DR_1_peak_22160	68.1913
chr2	121371311	121372284	MCF7-DR_1_peak_39431	68.118
chr14	90420781	90421375	MCF7-DR_1_peak_22656	68.1071
chr8	53853474	53854545	MCF7-DR_1_peak_71270	68.1056
chr20	5099986	5100984	MCF7-DR_1_peak_42563	68.1056
chr2	121010055	121011522	MCF7-DR_1_peak_39410	68.0912
chr6	33557890	33558911	MCF7-DR_1_peak_61588	68.0329
chr17	73936713	73937489	MCF7-DR_1_peak_31523	68.0283
chr9	2014663	2015714	MCF7-DR_1_peak_74424	68.0261
chr2	30369280	30369965	MCF7-DR_1_peak_36772	67.9988
chr8	12051328	12052535	MCF7-DR_1_peak_70207	67.9588
chr6	10722957	10723545	MCF7-DR_1_peak_60710	67.9356
chr2	204103241	204104208	MCF7-DR_1_peak_41245	67.918
chr2	136498986	136499995	MCF7-DR_1_peak_39807	67.9067
chr19	46087462	46088365	MCF7-DR_1_peak_35358	67.8979
chr3	52570282	52570835	MCF7-DR_1_peak_48334	67.8746
chr16	66415903	66417204	MCF7-DR_1_peak_27549	67.8746
chr7	25164622	25165599	MCF7-DR_1_peak_66585	67.8195
chr15	90708826	90709656	MCF7-DR_1_peak_25606	67.8022
chr7	87849108	87850087	MCF7-DR_1_peak_68228	67.7671
chr1	234792627	234793527	MCF7-DR_1_peak_6610	67.7671
chr8	126980615	126981128	MCF7-DR_1_peak_73556	67.7224
chr3	48672273	48673484	MCF7-DR_1_peak_48122	67.6979
chr6	18307001	18307742	MCF7-DR_1_peak_61051	67.6834
chr6	1481466	1482106	MCF7-DR_1_peak_60333	67.6512
chr2	131099613	131100842	MCF7-DR_1_peak_39662	67.5607
chr5	148865220	148866197	MCF7-DR_1_peak_59202	67.5535
chr2	109335650	109336505	MCF7-DR_1_peak_38999	67.5352
chr12	96613112	96613992	MCF7-DR_1_peak_17447	67.5352
chr11	124745846	124746799	MCF7-DR_1_peak_14616	67.5352
chr12	53764669	53765468	MCF7-DR_1_peak_16354	67.5257
chr14	65704641	65705657	MCF7-DR_1_peak_21836	67.4947
chr5	149415952	149416567	MCF7-DR_1_peak_59246	67.4872
chr20	35437051	35437704	MCF7-DR_1_peak_43387	67.4618
chr11	107710955	107712107	MCF7-DR_1_peak_13889	67.4367
chr2	120980319	120981517	MCF7-DR_1_peak_39405	67.4232
chr9	137553640	137554722	MCF7-DR_1_peak_77739	67.4218
chr2	109402551	109403592	MCF7-DR_1_peak_39001	67.4208
chr8	33370534	33371769	MCF7-DR_1_peak_70730	67.3999
chr3	114865779	114867017	MCF7-DR_1_peak_49542	67.3999
chr11	86194897	86195970	MCF7-DR_1_peak_13278	67.3451
chr16	2273050	2274327	MCF7-DR_1_peak_26078	67.333
chr11	116706073	116707102	MCF7-DR_1_peak_14195	67.3195
chr7	6048300	6049298	MCF7-DR_1_peak_66050	67.3049
chr5	10627550	10628331	MCF7-DR_1_peak_56028	67.2989
chr19	41109257	41110302	MCF7-DR_1_peak_35051	67.2869
chr8	130527817	130528441	MCF7-DR_1_peak_73735	67.2207
chr7	138437147	138437780	MCF7-DR_1_peak_69287	67.2207
chr3	37034160	37035347	MCF7-DR_1_peak_47712	67.2141
chr14	21737517	21738153	MCF7-DR_1_peak_20367	67.1951
chr8	142356635	142357558	MCF7-DR_1_peak_74102	67.1909
chr7	84266812	84267722	MCF7-DR_1_peak_67930	67.1673
chr2	98280289	98281119	MCF7-DR_1_peak_38563	67.1603
chr2	112732585	112733623	MCF7-DR_1_peak_39172	67.1581
chr6	90348039	90348864	MCF7-DR_1_peak_63252	67.1573
chr7	158611054	158611886	MCF7-DR_1_peak_69947	67.1498
chr10	38644918	38645839	MCF7-DR_1_peak_8176	67.1324
chr9	34989099	34989814	MCF7-DR_1_peak_75259	67.111
chr9	35115806	35116548	MCF7-DR_1_peak_75270	67.1047
chr2	240322597	240323818	MCF7-DR_1_peak_42201	67.0866
chr6	81134574	81135448	MCF7-DR_1_peak_62934	67.0504
chr5	172839276	172840425	MCF7-DR_1_peak_59975	67.0304
chr1	169454890	169455704	MCF7-DR_1_peak_4811	67.0279
chr12	56727175	56728298	MCF7-DR_1_peak_16522	67.005
chr3	135969007	135969703	MCF7-DR_1_peak_50315	66.9749
chr8	67686925	67687902	MCF7-DR_1_peak_71694	66.9745
chr8	131244985	131245800	MCF7-DR_1_peak_73788	66.9153
chr17	42620485	42621597	MCF7-DR_1_peak_30171	66.9144
chr11	64691460	64692396	MCF7-DR_1_peak_12338	66.8506
chr1	203661688	203662661	MCF7-DR_1_peak_5649	66.8506
chr12	109535672	109536280	MCF7-DR_1_peak_17910	66.8193
chr6	6687086	6687801	MCF7-DR_1_peak_60564	66.8013
chr8	42697853	42698807	MCF7-DR_1_peak_71031	66.7579
chr19	55972917	55973520	MCF7-DR_1_peak_35867	66.7576
chr6	64281699	64282566	MCF7-DR_1_peak_62530	66.7386
chr20	56293452	56294118	MCF7-DR_1_peak_44093	66.7378
chr11	130253309	130254156	MCF7-DR_1_peak_14812	66.7274
chr14	75919431	75920412	MCF7-DR_1_peak_22281	66.7144
chr17	25659458	25660436	MCF7-DR_1_peak_29402	66.6749
chr21	34914274	34915693	MCF7-DR_1_peak_44815	66.674
chr5	9046684	9047537	MCF7-DR_1_peak_55949	66.6702
chr10	43857481	43858295	MCF7-DR_1_peak_8253	66.6702
chr3	58570678	58571481	MCF7-DR_1_peak_48566	66.6439
chr11	61129033	61129964	MCF7-DR_1_peak_12103	66.6244
chr8	128857424	128858359	MCF7-DR_1_peak_73643	66.6015
chr8	128920049	128920550	MCF7-DR_1_peak_73654	66.5835
chr14	23770463	23771775	MCF7-DR_1_peak_20486	66.5679
chr1	28051500	28053018	MCF7-DR_1_peak_1171	66.5492
chr20	57606984	57608109	MCF7-DR_1_peak_44150	66.5459
chr2	110371336	110372159	MCF7-DR_1_peak_39046	66.5383
chr10	127350657	127351093	MCF7-DR_1_peak_10347	66.5139
chr3	122102608	122103561	MCF7-DR_1_peak_49740	66.5106
chr20	32450465	32451235	MCF7-DR_1_peak_43227	66.5069
chr8	49448225	49449077	MCF7-DR_1_peak_71165	66.4651
chr11	64008331	64009644	MCF7-DR_1_peak_12273	66.4479
chr8	74371720	74372402	MCF7-DR_1_peak_71916	66.4343
chr3	57582915	57583988	MCF7-DR_1_peak_48493	66.4215
chr10	656540	657194	MCF7-DR_1_peak_7108	66.4061
chr19	30456056	30456867	MCF7-DR_1_peak_34606	66.4038
chr6	17417497	17419030	MCF7-DR_1_peak_61000	66.3889
chr11	126081091	126082073	MCF7-DR_1_peak_14665	66.3586
chr6	71957985	71958546	MCF7-DR_1_peak_62654	66.3201
chr5	149876950	149877754	MCF7-DR_1_peak_59280	66.3201
chr12	133484735	133485638	MCF7-DR_1_peak_18657	66.29
chr18	14104911	14105820	MCF7-DR_1_peak_32496	66.2899
chr6	35310018	35310862	MCF7-DR_1_peak_61697	66.2626
chr16	47920856	47921945	MCF7-DR_1_peak_27122	66.2428
chr1	64808799	64809841	MCF7-DR_1_peak_2372	66.23
chr11	86013032	86013877	MCF7-DR_1_peak_13272	66.2082
chr8	130471764	130472832	MCF7-DR_1_peak_73732	66.1963
chr4	39528720	39529921	MCF7-DR_1_peak_52768	66.1749
chr5	141303111	141303863	MCF7-DR_1_peak_58939	66.1714
chr17	26662374	26663863	MCF7-DR_1_peak_29444	66.168
chr5	14406191	14407027	MCF7-DR_1_peak_56119	66.1276
chr5	150137847	150139013	MCF7-DR_1_peak_59298	66.1166
chr3	38178281	38179084	MCF7-DR_1_peak_47745	66.0857
chr1	231531107	231532226	MCF7-DR_1_peak_6467	66.0679
chr8	49701205	49701890	MCF7-DR_1_peak_71178	66.0561
chr19	40502322	40503408	MCF7-DR_1_peak_35013	66.043
chr1	197987550	197988203	MCF7-DR_1_peak_5413	66.043
chr1	59762052	59762997	MCF7-DR_1_peak_2264	66.0364
chr3	113774999	113776132	MCF7-DR_1_peak_49511	66.0321
chr2	220362610	220363764	MCF7-DR_1_peak_41562	66.0017
chr1	203632392	203632902	MCF7-DR_1_peak_5647	65.9962
chr1	223254477	223255092	MCF7-DR_1_peak_6105	65.9962
chr13	60737412	60738615	MCF7-DR_1_peak_19435	65.9833
chr7	6432467	6433352	MCF7-DR_1_peak_66077	65.9589
chr19	40926581	40927459	MCF7-DR_1_peak_35030	65.9559
chr11	64901738	64902979	MCF7-DR_1_peak_12357	65.9285
chr7	8008038	8008999	MCF7-DR_1_peak_66131	65.9052
chr11	116881611	116882537	MCF7-DR_1_peak_14208	65.9052
chr2	121832233	121833021	MCF7-DR_1_peak_39457	65.9037
chr6	86388251	86389219	MCF7-DR_1_peak_63126	65.8846
chr18	8799917	8801530	MCF7-DR_1_peak_32272	65.8723
chr16	1832396	1833126	MCF7-DR_1_peak_26040	65.8434
chr6	10441193	10442266	MCF7-DR_1_peak_60697	65.8213
chr8	42318446	42319122	MCF7-DR_1_peak_71009	65.753
chr9	139685154	139686371	MCF7-DR_1_peak_77837	65.7488
chr2	114575966	114576612	MCF7-DR_1_peak_39288	65.7466
chr5	177580623	177581235	MCF7-DR_1_peak_60158	65.7147
chr16	62169394	62170341	MCF7-DR_1_peak_27491	65.704
chr11	58538147	58538709	MCF7-DR_1_peak_11994	65.6894
chr20	35806558	35808088	MCF7-DR_1_peak_43403	65.6003
chr9	36190513	36191056	MCF7-DR_1_peak_75332	65.5831
chr16	19078667	19079390	MCF7-DR_1_peak_26611	65.5677
chr11	3443674	3444755	MCF7-DR_1_peak_10698	65.5619
chr16	89461541	89462160	MCF7-DR_1_peak_28348	65.5586
chr1	232278080	232278906	MCF7-DR_1_peak_6499	65.5586
chr11	66800326	66800980	MCF7-DR_1_peak_12521	65.5523
chr6	85473831	85474650	MCF7-DR_1_peak_63078	65.5155
chr1	201924279	201924797	MCF7-DR_1_peak_5555	65.5072
chr2	111432169	111433079	MCF7-DR_1_peak_39105	65.4962
chr10	43932058	43932731	MCF7-DR_1_peak_8262	65.4939
chr12	103954317	103955293	MCF7-DR_1_peak_17683	65.4758
chr8	73920778	73921632	MCF7-DR_1_peak_71896	65.4732
chr8	124780066	124781297	MCF7-DR_1_peak_73410	65.4693
chr2	72342368	72343603	MCF7-DR_1_peak_37905	65.4693
chr14	94940877	94941607	MCF7-DR_1_peak_22842	65.4566
chr8	69007193	69007917	MCF7-DR_1_peak_71740	65.4309
chr5	152931061	152931729	MCF7-DR_1_peak_59379	65.4194
chr17	4064501	4065134	MCF7-DR_1_peak_28669	65.4185
chr2	64977814	64978891	MCF7-DR_1_peak_37673	65.3867
chr2	198317782	198318839	MCF7-DR_1_peak_41105	65.3781
chr15	89181590	89182750	MCF7-DR_1_peak_25519	65.3781
chr12	123431278	123431863	MCF7-DR_1_peak_18445	65.3483
chr6	169825012	169826022	MCF7-DR_1_peak_65044	65.3465
chr17	12920634	12922021	MCF7-DR_1_peak_29000	65.3085
chr9	18490528	18491248	MCF7-DR_1_peak_74825	65.2862
chr11	27955469	27956687	MCF7-DR_1_peak_11372	65.2626
chr6	16128947	16129878	MCF7-DR_1_peak_60928	65.2608
chr2	102680455	102681462	MCF7-DR_1_peak_38762	65.2297
chr16	3332451	3333575	MCF7-DR_1_peak_26164	65.1986
chr7	155744104	155744910	MCF7-DR_1_peak_69851	65.1839
chr8	107869690	107870353	MCF7-DR_1_peak_72816	65.1745
chr14	50052765	50053912	MCF7-DR_1_peak_21122	65.1649
chr14	24422764	24423710	MCF7-DR_1_peak_20507	65.1642
chr19	36705134	36706338	MCF7-DR_1_peak_34818	65.1581
chr6	80656484	80657628	MCF7-DR_1_peak_62922	65.1486
chr19	37340627	37342098	MCF7-DR_1_peak_34843	65.148
chr4	152020251	152021158	MCF7-DR_1_peak_55041	65.1086
chr8	130895844	130896424	MCF7-DR_1_peak_73757	65.0918
chr6	35226685	35227929	MCF7-DR_1_peak_61691	65.077
chr4	126235821	126236543	MCF7-DR_1_peak_54462	65.0552
chr12	53894357	53895486	MCF7-DR_1_peak_16365	65.0342
chr8	42349664	42350451	MCF7-DR_1_peak_71011	65.0338
chr14	85699890	85700406	MCF7-DR_1_peak_22519	64.958
chr14	59654882	59655977	MCF7-DR_1_peak_21550	64.9543
chr12	56511635	56512632	MCF7-DR_1_peak_16503	64.9543
chr10	105677441	105678527	MCF7-DR_1_peak_9953	64.9482
chr8	118859818	118860903	MCF7-DR_1_peak_73079	64.9256
chr3	42631828	42632685	MCF7-DR_1_peak_47876	64.9144
chr8	48872411	48874031	MCF7-DR_1_peak_71135	64.9044
chr11	85429910	85430755	MCF7-DR_1_peak_13245	64.8941
chr2	97498195	97499266	MCF7-DR_1_peak_38544	64.8903
chr19	19174210	19174895	MCF7-DR_1_peak_34422	64.8401
chr5	158129182	158129944	MCF7-DR_1_peak_59524	64.8371
chr7	85050153	85050756	MCF7-DR_1_peak_68034	64.8284
chr1	247094792	247095757	MCF7-DR_1_peak_7020	64.8267
chr12	50505386	50506365	MCF7-DR_1_peak_16188	64.762
chr20	50073011	50073661	MCF7-DR_1_peak_43934	64.7596
chr8	52811477	52812732	MCF7-DR_1_peak_71239	64.7266
chr10	103911170	103912240	MCF7-DR_1_peak_9860	64.7029
chr7	158622100	158622966	MCF7-DR_1_peak_69950	64.7023
chr17	2863364	2864131	MCF7-DR_1_peak_28621	64.7023
chr8	144691208	144692544	MCF7-DR_1_peak_74231	64.6877
chr10	101380163	101381481	MCF7-DR_1_peak_9752	64.6825
chr20	58824252	58825036	MCF7-DR_1_peak_44176	64.659
chr15	26075883	26076714	MCF7-DR_1_peak_23497	64.659
chr7	150736024	150736980	MCF7-DR_1_peak_69711	64.6422
chr7	12250251	12251375	MCF7-DR_1_peak_66190	64.631
chr10	1757951	1758556	MCF7-DR_1_peak_7144	64.6051
chr2	97452366	97453035	MCF7-DR_1_peak_38541	64.598
chr8	116068116	116068996	MCF7-DR_1_peak_72961	64.5944
chr8	125486352	125487838	MCF7-DR_1_peak_73454	64.5793
chr14	79483152	79483812	MCF7-DR_1_peak_22412	64.5793
chr8	126374920	126375384	MCF7-DR_1_peak_73505	64.5788
chr6	24774965	24776333	MCF7-DR_1_peak_61203	64.5784
chr8	117586917	117587940	MCF7-DR_1_peak_73011	64.4949
chr19	15529152	15530290	MCF7-DR_1_peak_34222	64.4869
chr14	64854003	64855190	MCF7-DR_1_peak_21771	64.4751
chr11	82762746	82763765	MCF7-DR_1_peak_13164	64.4751
chr7	158224618	158225772	MCF7-DR_1_peak_69928	64.4676
chr14	36538090	36539123	MCF7-DR_1_peak_20885	64.4676
chr2	241309277	241310329	MCF7-DR_1_peak_42227	64.4555
chr4	123704231	123704931	MCF7-DR_1_peak_54400	64.4385
chr20	43321522	43322127	MCF7-DR_1_peak_43607	64.4373
chr5	150460079	150461062	MCF7-DR_1_peak_59316	64.4012
chr8	79577832	79579010	MCF7-DR_1_peak_72031	64.3851
chr14	64584212	64585130	MCF7-DR_1_peak_21761	64.3851
chr5	171433209	171434182	MCF7-DR_1_peak_59880	64.3789
chr4	122791001	122791919	MCF7-DR_1_peak_54376	64.37
chr2	127782321	127783577	MCF7-DR_1_peak_39547	64.368
chr11	96688035	96688922	MCF7-DR_1_peak_13614	64.3589
chr14	62031188	62031855	MCF7-DR_1_peak_21659	64.3171
chr3	128399414	128400283	MCF7-DR_1_peak_50041	64.3123
chr13	52157834	52158717	MCF7-DR_1_peak_19333	64.2978
chr3	8893150	8893869	MCF7-DR_1_peak_46901	64.2821
chr14	23355655	23356399	MCF7-DR_1_peak_20450	64.2821
chr14	52021011	52021549	MCF7-DR_1_peak_21220	64.2514
chr14	100046132	100046902	MCF7-DR_1_peak_22986	64.2296
chr11	111797274	111798114	MCF7-DR_1_peak_14045	64.2228
chr12	6445297	6446100	MCF7-DR_1_peak_15142	64.2182
chr4	140374210	140375401	MCF7-DR_1_peak_54716	64.1964
chr8	42248703	42249722	MCF7-DR_1_peak_71007	64.1534
chr8	146127330	146127854	MCF7-DR_1_peak_74348	64.1381
chr2	106593651	106594281	MCF7-DR_1_peak_38908	64.1333
chr20	25603839	25605251	MCF7-DR_1_peak_43051	64.1255
chr16	22201577	22202851	MCF7-DR_1_peak_26705	64.0978
chr16	2264760	2265457	MCF7-DR_1_peak_26075	64.0977
chr1	55894620	55895392	MCF7-DR_1_peak_2176	64.0921
chr17	19280845	19281879	MCF7-DR_1_peak_29297	64.0443
chr13	96328388	96329965	MCF7-DR_1_peak_19922	64.0293
chr22	41985339	41986278	MCF7-DR_1_peak_46421	64.0088
chr11	128392184	128392969	MCF7-DR_1_peak_14745	63.9956
chr17	76182593	76183709	MCF7-DR_1_peak_31673	63.9865
chr20	3869263	3870160	MCF7-DR_1_peak_42502	63.9674
chr6	15062510	15063237	MCF7-DR_1_peak_60889	63.9616
chr11	87063784	87064468	MCF7-DR_1_peak_13325	63.9599
chr8	142869555	142870280	MCF7-DR_1_peak_74121	63.9557
chr20	45034603	45035782	MCF7-DR_1_peak_43705	63.9382
chr14	19649805	19650488	MCF7-DR_1_peak_20276	63.9291
chr19	39174013	39175362	MCF7-DR_1_peak_34947	63.9048
chr14	24911115	24912278	MCF7-DR_1_peak_20561	63.9037
chr7	84891231	84892783	MCF7-DR_1_peak_68002	63.8865
chr12	120933362	120934142	MCF7-DR_1_peak_18294	63.8676
chr20	56076120	56077364	MCF7-DR_1_peak_44079	63.8217
chr4	53578058	53579239	MCF7-DR_1_peak_52976	63.8211
chr22	30017671	30018816	MCF7-DR_1_peak_45894	63.8043
chr19	12661757	12662821	MCF7-DR_1_peak_34069	63.8019
chr14	24640684	24641576	MCF7-DR_1_peak_20528	63.8019
chr9	70391922	70392854	MCF7-DR_1_peak_75695	63.7961
chr17	59940264	59941247	MCF7-DR_1_peak_30930	63.7815
chr2	48541232	48542283	MCF7-DR_1_peak_37335	63.7807
chr12	110887550	110888387	MCF7-DR_1_peak_17975	63.769
chr8	143757046	143757888	MCF7-DR_1_peak_74165	63.7221
chr3	60041407	60041995	MCF7-DR_1_peak_48616	63.701
chr1	236958247	236959403	MCF7-DR_1_peak_6711	63.701
chr6	53516303	53517139	MCF7-DR_1_peak_62291	63.6966
chr5	162864127	162865179	MCF7-DR_1_peak_59615	63.6583
chr17	48139276	48140178	MCF7-DR_1_peak_30498	63.6355
chr19	36673329	36674544	MCF7-DR_1_peak_34816	63.6156
chr14	19924865	19925947	MCF7-DR_1_peak_20290	63.5876
chr1	27438449	27439145	MCF7-DR_1_peak_1125	63.5868
chr1	226850403	226851064	MCF7-DR_1_peak_6275	63.5673
chr1	98519053	98520060	MCF7-DR_1_peak_3159	63.5065
chr12	54239223	54239629	MCF7-DR_1_peak_16379	63.4944
chr5	38871925	38872720	MCF7-DR_1_peak_56591	63.4699
chr11	63952631	63953795	MCF7-DR_1_peak_12268	63.4005
chr8	127845545	127846705	MCF7-DR_1_peak_73596	63.3398
chr10	6778890	6779632	MCF7-DR_1_peak_7371	63.3314
chr1	16970504	16971729	MCF7-DR_1_peak_644	63.3142
chr2	107586985	107587793	MCF7-DR_1_peak_38934	63.2933
chr2	136288042	136289582	MCF7-DR_1_peak_39803	63.2871
chr9	78504886	78506054	MCF7-DR_1_peak_75937	63.2479
chr17	49243079	49244249	MCF7-DR_1_peak_30586	63.2458
chr11	119231712	119232400	MCF7-DR_1_peak_14371	63.2162
chr20	31062633	31063528	MCF7-DR_1_peak_43162	63.2128
chr8	1703644	1704505	MCF7-DR_1_peak_70011	63.1797
chr7	7361050	7361806	MCF7-DR_1_peak_66117	63.1797
chr17	74667092	74668142	MCF7-DR_1_peak_31577	63.1629
chr6	20212271	20213240	MCF7-DR_1_peak_61100	63.1187
chrX	67867104	67867897	MCF7-DR_1_peak_78970	63.096
chr10	10952858	10953911	MCF7-DR_1_peak_7488	63.0613
chr8	129678070	129679184	MCF7-DR_1_peak_73707	63.053
chr2	96192011	96193085	MCF7-DR_1_peak_38479	63.0346
chr11	67141215	67142340	MCF7-DR_1_peak_12544	63.0274
chr17	26368072	26368902	MCF7-DR_1_peak_29433	63.0234
chr10	79152464	79153066	MCF7-DR_1_peak_9081	63.0234
chr11	85565615	85566452	MCF7-DR_1_peak_13253	63.017
chr20	62466298	62466893	MCF7-DR_1_peak_44334	63.0092
chr2	239078015	239078941	MCF7-DR_1_peak_42156	62.9937
chr13	99136638	99137520	MCF7-DR_1_peak_19983	62.9849
chr2	62081541	62082385	MCF7-DR_1_peak_37606	62.9845
chr7	77427319	77428389	MCF7-DR_1_peak_67775	62.9324
chr19	19496016	19496809	MCF7-DR_1_peak_34433	62.9291
chr11	127520974	127522001	MCF7-DR_1_peak_14703	62.9291
chr5	172410349	172411597	MCF7-DR_1_peak_59955	62.9031
chr7	4784239	4785177	MCF7-DR_1_peak_65990	62.8985
chr3	64070173	64070772	MCF7-DR_1_peak_48741	62.886
chr16	57278566	57279646	MCF7-DR_1_peak_27358	62.874
chr8	129984568	129985940	MCF7-DR_1_peak_73717	62.8255
chr19	5720002	5720846	MCF7-DR_1_peak_33699	62.8228
chr20	30160269	30161223	MCF7-DR_1_peak_43106	62.8206
chr11	95522520	95524308	MCF7-DR_1_peak_13566	62.8168
chr20	13975706	13976863	MCF7-DR_1_peak_42816	62.8088
chr16	70414378	70415857	MCF7-DR_1_peak_27800	62.8052
chr14	48609849	48610647	MCF7-DR_1_peak_21091	62.7828
chr3	61649441	61650330	MCF7-DR_1_peak_48670	62.7707
chr1	152020087	152021250	MCF7-DR_1_peak_4154	62.7696
chr6	24721278	24722032	MCF7-DR_1_peak_61201	62.7385
chr8	144639824	144641085	MCF7-DR_1_peak_74225	62.719
chr8	82470080	82470911	MCF7-DR_1_peak_72141	62.6953
chr5	173314718	173315468	MCF7-DR_1_peak_60001	62.6937
chr17	25334825	25335687	MCF7-DR_1_peak_29393	62.6879
chr3	131080329	131081258	MCF7-DR_1_peak_50145	62.6834
chr10	42596816	42597241	MCF7-DR_1_peak_8201	62.6821
chr11	51590296	51591455	MCF7-DR_1_peak_11890	62.6566
chr1	247170774	247171679	MCF7-DR_1_peak_7022	62.6502
chr3	185463157	185463667	MCF7-DR_1_peak_51424	62.6457
chr11	85358775	85359344	MCF7-DR_1_peak_13240	62.6271
chr7	7950879	7951701	MCF7-DR_1_peak_66129	62.6255
chr8	71247957	71248566	MCF7-DR_1_peak_71816	62.6181
chr17	41546049	41546956	MCF7-DR_1_peak_30089	62.6164
chr12	102513725	102514471	MCF7-DR_1_peak_17651	62.5725
chr6	11232255	11233347	MCF7-DR_1_peak_60736	62.5584
chr1	118471510	118472826	MCF7-DR_1_peak_3674	62.5545
chr7	148787379	148788820	MCF7-DR_1_peak_69621	62.5473
chr3	197463429	197464159	MCF7-DR_1_peak_51919	62.5397
chr21	44312821	44313739	MCF7-DR_1_peak_45139	62.5332
chr1	244437028	244437446	MCF7-DR_1_peak_6930	62.5114
chr11	112397416	112398025	MCF7-DR_1_peak_14085	62.4925
chr2	114779922	114780655	MCF7-DR_1_peak_39298	62.4775
chr8	66545986	66546786	MCF7-DR_1_peak_71620	62.4368
chr9	116356039	116356589	MCF7-DR_1_peak_76828	62.4341
chr2	74881098	74881819	MCF7-DR_1_peak_38007	62.416
chr19	16221988	16222781	MCF7-DR_1_peak_34235	62.4124
chr19	7525273	7526010	MCF7-DR_1_peak_33794	62.3896
chr12	57118787	57119541	MCF7-DR_1_peak_16549	62.3735
chr9	169810	170346	MCF7-DR_1_peak_74371	62.365
chr14	79477633	79478682	MCF7-DR_1_peak_22411	62.3334
chr10	126772749	126773358	MCF7-DR_1_peak_10333	62.3135
chr9	114803875	114804512	MCF7-DR_1_peak_76784	62.3094
chr6	35337884	35338590	MCF7-DR_1_peak_61701	62.2641
chr3	52080195	52080987	MCF7-DR_1_peak_48296	62.2616
chr6	86070801	86071716	MCF7-DR_1_peak_63096	62.2483
chr6	54845460	54846322	MCF7-DR_1_peak_62340	62.2352
chr22	29999122	29999972	MCF7-DR_1_peak_45893	62.2352
chr6	43596889	43598266	MCF7-DR_1_peak_62029	62.2318
chr10	369643	370323	MCF7-DR_1_peak_7098	62.2303
chr3	28389824	28391158	MCF7-DR_1_peak_47514	62.2233
chr8	101734284	101735150	MCF7-DR_1_peak_72618	62.216
chr5	43120934	43122026	MCF7-DR_1_peak_56703	62.2155
chr9	34328937	34329956	MCF7-DR_1_peak_75225	62.2135
chr11	69068965	69069789	MCF7-DR_1_peak_12646	62.2094
chr19	38791232	38791835	MCF7-DR_1_peak_34919	62.1526
chr8	119484712	119485632	MCF7-DR_1_peak_73138	62.1357
chr3	81810043	81811075	MCF7-DR_1_peak_49001	62.1243
chr14	48088571	48089544	MCF7-DR_1_peak_21086	62.121
chr20	43349284	43350198	MCF7-DR_1_peak_43612	62.1037
chr7	85778319	85778993	MCF7-DR_1_peak_68104	62.0966
chr5	172184663	172185701	MCF7-DR_1_peak_59919	62.0778
chr9	133454191	133455063	MCF7-DR_1_peak_77509	62.0631
chr3	61167576	61167950	MCF7-DR_1_peak_48647	62.0577
chr6	80713829	80714777	MCF7-DR_1_peak_62923	61.9902
chr12	116892483	116893763	MCF7-DR_1_peak_18154	61.9817
chr14	21852011	21852972	MCF7-DR_1_peak_20369	61.9761
chr18	12597733	12598144	MCF7-DR_1_peak_32421	61.975
chr20	48937516	48938226	MCF7-DR_1_peak_43864	61.9736
chr6	27100151	27101266	MCF7-DR_1_peak_61348	61.902
chr10	99257983	99258781	MCF7-DR_1_peak_9668	61.8649
chr8	95271277	95271723	MCF7-DR_1_peak_72392	61.8267
chr2	9252131	9252847	MCF7-DR_1_peak_36138	61.8267
chr5	145561913	145562546	MCF7-DR_1_peak_59078	61.8177
chr2	114341081	114342348	MCF7-DR_1_peak_39276	61.7809
chr4	2263739	2264594	MCF7-DR_1_peak_52023	61.7598
chr16	134264	135276	MCF7-DR_1_peak_25927	61.7598
chr6	28134491	28135363	MCF7-DR_1_peak_61429	61.7559
chr1	120837682	120839132	MCF7-DR_1_peak_3745	61.7298
chr12	118424048	118425312	MCF7-DR_1_peak_18220	61.7254
chr5	126365681	126366788	MCF7-DR_1_peak_58383	61.7187
chr4	123653398	123654121	MCF7-DR_1_peak_54394	61.7187
chr11	63741683	63742614	MCF7-DR_1_peak_12256	61.7127
chr18	3623492	3624540	MCF7-DR_1_peak_32109	61.7109
chr14	24711421	24712806	MCF7-DR_1_peak_20538	61.7021
chr1	247802619	247803405	MCF7-DR_1_peak_7053	61.6959
chr14	60631363	60632401	MCF7-DR_1_peak_21599	61.6557
chr2	176032365	176033451	MCF7-DR_1_peak_40643	61.6309
chr7	129649695	129650589	MCF7-DR_1_peak_69010	61.628
chr12	57029820	57030358	MCF7-DR_1_peak_16543	61.6251
chr16	29466145	29466523	MCF7-DR_1_peak_26902	61.6208
chr8	31612464	31613182	MCF7-DR_1_peak_70665	61.5991
chr19	11545598	11546576	MCF7-DR_1_peak_34027	61.5902
chr11	96039842	96040496	MCF7-DR_1_peak_13594	61.5792
chr8	120878933	120879704	MCF7-DR_1_peak_73210	61.5762
chr8	110551681	110552516	MCF7-DR_1_peak_72872	61.568
chr2	242447035	242448857	MCF7-DR_1_peak_42279	61.5482
chr12	125423966	125424968	MCF7-DR_1_peak_18549	61.5482
chr3	42003015	42004160	MCF7-DR_1_peak_47848	61.5379
chr16	67217332	67218259	MCF7-DR_1_peak_27619	61.5293
chr19	52692508	52693759	MCF7-DR_1_peak_35725	61.5068
chr10	45476681	45477291	MCF7-DR_1_peak_8297	61.5068
chr3	106484120	106484623	MCF7-DR_1_peak_49299	61.4828
chr8	101801098	101801871	MCF7-DR_1_peak_72622	61.437
chr6	53223815	53224852	MCF7-DR_1_peak_62277	61.435
chr17	2901715	2902546	MCF7-DR_1_peak_28626	61.4308
chr2	114204289	114204997	MCF7-DR_1_peak_39265	61.4297
chr17	60170829	60171448	MCF7-DR_1_peak_30942	61.4297
chr17	65487037	65487621	MCF7-DR_1_peak_31206	61.4297
chr19	6460059	6460861	MCF7-DR_1_peak_33749	61.4254
chrX	67652838	67653877	MCF7-DR_1_peak_78960	61.4188
chr3	110246111	110246838	MCF7-DR_1_peak_49378	61.4062
chr13	93914940	93915478	MCF7-DR_1_peak_19866	61.4062
chr14	63645505	63646251	MCF7-DR_1_peak_21715	61.3676
chr19	31630756	31631990	MCF7-DR_1_peak_34627	61.3592
chr19	9419951	9421006	MCF7-DR_1_peak_33899	61.3319
chr11	94156612	94157578	MCF7-DR_1_peak_13504	61.3248
chr6	109415556	109416487	MCF7-DR_1_peak_63570	61.3153
chr17	73696088	73697018	MCF7-DR_1_peak_31498	61.3028
chr7	36192215	36192971	MCF7-DR_1_peak_66887	61.3003
chr6	89672984	89673826	MCF7-DR_1_peak_63211	61.264
chr6	56708466	56709282	MCF7-DR_1_peak_62417	61.2544
chr1	148241423	148242513	MCF7-DR_1_peak_3970	61.2436
chr3	58291792	58292472	MCF7-DR_1_peak_48547	61.186
chr8	104992179	104993180	MCF7-DR_1_peak_72735	61.1761
chr7	128864254	128865338	MCF7-DR_1_peak_68971	61.176
chr7	87264878	87265631	MCF7-DR_1_peak_68186	61.1467
chr11	111605930	111607087	MCF7-DR_1_peak_14035	61.1405
chr19	54048452	54049240	MCF7-DR_1_peak_35789	61.1297
chr19	57018837	57019776	MCF7-DR_1_peak_35921	61.1297
chr5	151119384	151119722	MCF7-DR_1_peak_59349	61.1238
chr17	67488537	67489129	MCF7-DR_1_peak_31275	61.0977
chr8	72273791	72274690	MCF7-DR_1_peak_71848	61.0893
chr6	159274269	159275151	MCF7-DR_1_peak_64824	61.0727
chr17	46969365	46970317	MCF7-DR_1_peak_30417	61.0721
chr8	67458724	67459755	MCF7-DR_1_peak_71680	61.0523
chr15	67546543	67547549	MCF7-DR_1_peak_24794	61.0523
chr11	101785511	101786220	MCF7-DR_1_peak_13717	61.0523
chr12	8012555	8013574	MCF7-DR_1_peak_15229	61.0479
chr7	27702309	27702901	MCF7-DR_1_peak_66651	61.0452
chr3	28282766	28283544	MCF7-DR_1_peak_47512	61.029
chr3	51975640	51976464	MCF7-DR_1_peak_48285	60.9862
chr14	31495447	31496356	MCF7-DR_1_peak_20704	60.9617
chr6	26537496	26538761	MCF7-DR_1_peak_61324	60.9594
chr2	101593127	101593957	MCF7-DR_1_peak_38702	60.9201
chr19	47164083	47164964	MCF7-DR_1_peak_35421	60.9139
chr11	128373192	128373867	MCF7-DR_1_peak_14743	60.8982
chr20	24972795	24973741	MCF7-DR_1_peak_43020	60.8968
chr1	160175508	160176566	MCF7-DR_1_peak_4529	60.8968
chr8	33342064	33343053	MCF7-DR_1_peak_70728	60.8941
chr3	138312939	138313854	MCF7-DR_1_peak_50393	60.8157
chr2	28021800	28022992	MCF7-DR_1_peak_36698	60.8157
chr6	57534902	57535831	MCF7-DR_1_peak_62460	60.8156
chr14	88335957	88336795	MCF7-DR_1_peak_22581	60.7953
chr3	33481549	33482738	MCF7-DR_1_peak_47650	60.7847
chr12	3563153	3564316	MCF7-DR_1_peak_15056	60.7778
chr11	94226551	94227503	MCF7-DR_1_peak_13506	60.7757
chr1	201531384	201532384	MCF7-DR_1_peak_5524	60.7752
chr16	585272	586122	MCF7-DR_1_peak_25960	60.7663
chr7	88006721	88007157	MCF7-DR_1_peak_68241	60.7538
chr11	75036858	75037838	MCF7-DR_1_peak_12896	60.7416
chr11	117198313	117199614	MCF7-DR_1_peak_14239	60.7245
chr20	24653063	24654163	MCF7-DR_1_peak_43008	60.7239
chr7	1979153	1980749	MCF7-DR_1_peak_65866	60.7177
chr12	4140058	4141261	MCF7-DR_1_peak_15068	60.7139
chr2	27008274	27009077	MCF7-DR_1_peak_36645	60.6771
chr20	30654971	30655688	MCF7-DR_1_peak_43143	60.6582
chr11	117588069	117589124	MCF7-DR_1_peak_14252	60.6326
chr8	53379556	53380312	MCF7-DR_1_peak_71253	60.629
chr11	59436340	59437364	MCF7-DR_1_peak_12032	60.6095
chr3	46886902	46887951	MCF7-DR_1_peak_48028	60.5936
chr11	118955399	118956429	MCF7-DR_1_peak_14344	60.5907
chr16	57768870	57770387	MCF7-DR_1_peak_27390	60.5809
chr3	9987797	9989375	MCF7-DR_1_peak_46959	60.5502
chr6	17589404	17590524	MCF7-DR_1_peak_61008	60.5396
chr21	18864398	18865340	MCF7-DR_1_peak_44519	60.4937
chr20	43965180	43965861	MCF7-DR_1_peak_43646	60.4629
chr2	241259295	241260166	MCF7-DR_1_peak_42224	60.447
chr11	4628939	4629930	MCF7-DR_1_peak_10735	60.447
chr7	94287089	94287975	MCF7-DR_1_peak_68356	60.419
chr3	136537118	136538197	MCF7-DR_1_peak_50331	60.4153
chr10	88159574	88160450	MCF7-DR_1_peak_9304	60.4139
chr1	148917229	148918069	MCF7-DR_1_peak_3986	60.4139
chr7	23144962	23146291	MCF7-DR_1_peak_66497	60.3798
chr3	186463599	186464218	MCF7-DR_1_peak_51469	60.3525
chr4	147162516	147163625	MCF7-DR_1_peak_54920	60.3457
chr5	11068682	11069570	MCF7-DR_1_peak_56051	60.3181
chr8	123706238	123706758	MCF7-DR_1_peak_73342	60.3016
chr7	35042843	35044001	MCF7-DR_1_peak_66857	60.2998
chr2	32288055	32289236	MCF7-DR_1_peak_36829	60.2795
chr12	2921582	2922501	MCF7-DR_1_peak_15012	60.2493
chr11	126173578	126174401	MCF7-DR_1_peak_14669	60.2317
chr17	1302971	1303983	MCF7-DR_1_peak_28489	60.2298
chr11	67250300	67251561	MCF7-DR_1_peak_12556	60.229
chr11	118782178	118783328	MCF7-DR_1_peak_14325	60.1906
chr9	88968955	88969817	MCF7-DR_1_peak_76232	60.182
chr1	230240160	230241112	MCF7-DR_1_peak_6416	60.181
chr18	13726030	13727347	MCF7-DR_1_peak_32480	60.1691
chr20	1547833	1548636	MCF7-DR_1_peak_42397	60.1589
chr8	104196810	104197581	MCF7-DR_1_peak_72710	60.1564
chr14	64009518	64010657	MCF7-DR_1_peak_21730	60.1382
chr8	74206028	74206934	MCF7-DR_1_peak_71907	60.1364
chr7	87135654	87137052	MCF7-DR_1_peak_68158	60.1234
chr2	182656001	182656511	MCF7-DR_1_peak_40801	60.0901
chr2	92315260	92315525	MCF7-DR_1_peak_38423	60.083
chr17	4166648	4167729	MCF7-DR_1_peak_28676	60.0592
chr11	126138324	126139385	MCF7-DR_1_peak_14666	60.0392
chr14	65757527	65758159	MCF7-DR_1_peak_21841	60.0169
chr3	128930523	128931275	MCF7-DR_1_peak_50063	60.0002
chr14	95731407	95732379	MCF7-DR_1_peak_22872	60.0002
chr11	18655786	18656540	MCF7-DR_1_peak_11203	59.9952
chr8	70906584	70907389	MCF7-DR_1_peak_71805	59.9858
chr3	9217042	9217543	MCF7-DR_1_peak_46919	59.9858
chr20	56566224	56567003	MCF7-DR_1_peak_44103	59.9813
chr12	56693559	56694427	MCF7-DR_1_peak_16520	59.9813
chr14	59197849	59198714	MCF7-DR_1_peak_21532	59.9764
chr3	190231365	190232046	MCF7-DR_1_peak_51615	59.9497
chr22	36783920	36784673	MCF7-DR_1_peak_46141	59.946
chr9	91932991	91934004	MCF7-DR_1_peak_76320	59.9454
chr8	142047912	142048802	MCF7-DR_1_peak_74077	59.9293
chr9	77642433	77643633	MCF7-DR_1_peak_75915	59.9291
chr7	149570345	149571441	MCF7-DR_1_peak_69665	59.916
chr12	6276385	6277361	MCF7-DR_1_peak_15119	59.916
chr1	202310935	202311407	MCF7-DR_1_peak_5579	59.8926
chr11	113417882	113418288	MCF7-DR_1_peak_14105	59.8806
chr12	57030458	57031080	MCF7-DR_1_peak_16544	59.8805
chr7	137686182	137687304	MCF7-DR_1_peak_69271	59.874
chr9	22008593	22009693	MCF7-DR_1_peak_74939	59.8671
chr15	49103051	49103691	MCF7-DR_1_peak_24214	59.8671
chr1	38477725	38478938	MCF7-DR_1_peak_1584	59.8671
chr14	61569947	61571039	MCF7-DR_1_peak_21628	59.8406
chr2	676032	677648	MCF7-DR_1_peak_36056	59.8379
chr19	10981432	10982193	MCF7-DR_1_peak_33992	59.8281
chr6	33547385	33548470	MCF7-DR_1_peak_61585	59.8271
chr18	18518803	18520429	MCF7-DR_1_peak_32539	59.8173
chr8	143316380	143317783	MCF7-DR_1_peak_74136	59.8029
chr17	47269724	47270661	MCF7-DR_1_peak_30436	59.7957
chr5	154061893	154062747	MCF7-DR_1_peak_59427	59.7928
chr7	139044107	139044834	MCF7-DR_1_peak_69323	59.7713
chr14	80891677	80892708	MCF7-DR_1_peak_22444	59.7407
chr4	146655609	146656136	MCF7-DR_1_peak_54907	59.7345
chr1	228996737	228997601	MCF7-DR_1_peak_6375	59.7311
chr6	144536996	144538032	MCF7-DR_1_peak_64371	59.711
chr11	9482092	9483049	MCF7-DR_1_peak_10887	59.7078
chr14	101539490	101540151	MCF7-DR_1_peak_23063	59.6768
chr16	89767964	89768760	MCF7-DR_1_peak_28381	59.6655
chr2	73460249	73461014	MCF7-DR_1_peak_37942	59.6651
chr19	45393567	45394557	MCF7-DR_1_peak_35303	59.6651
chr14	31926087	31926929	MCF7-DR_1_peak_20723	59.634
chr19	6515991	6517224	MCF7-DR_1_peak_33750	59.6169
chr16	56965641	56966545	MCF7-DR_1_peak_27336	59.5945
chr10	80062667	80063451	MCF7-DR_1_peak_9125	59.5939
chr9	33290080	33291218	MCF7-DR_1_peak_75174	59.5868
chr8	135697261	135698361	MCF7-DR_1_peak_73948	59.5785
chr3	58079367	58080002	MCF7-DR_1_peak_48532	59.5661
chr6	1952891	1953540	MCF7-DR_1_peak_60353	59.5616
chr8	111906244	111907256	MCF7-DR_1_peak_72898	59.5383
chr19	37463912	37464940	MCF7-DR_1_peak_34847	59.5263
chr9	69261974	69262934	MCF7-DR_1_peak_75671	59.5188
chr17	17875237	17876293	MCF7-DR_1_peak_29199	59.5044
chr12	80291351	80292068	MCF7-DR_1_peak_17134	59.5037
chr5	176249205	176250435	MCF7-DR_1_peak_60082	59.4938
chr14	73493450	73494148	MCF7-DR_1_peak_22145	59.4344
chr1	244210981	244211946	MCF7-DR_1_peak_6923	59.4264
chr9	66469664	66470535	MCF7-DR_1_peak_75595	59.4118
chr16	89640388	89641670	MCF7-DR_1_peak_28369	59.4118
chr11	57424776	57425347	MCF7-DR_1_peak_11951	59.3962
chr3	111487174	111488033	MCF7-DR_1_peak_49416	59.3863
chr17	42733266	42734071	MCF7-DR_1_peak_30176	59.3822
chr8	82597990	82598778	MCF7-DR_1_peak_72145	59.3791
chrX	67905959	67906810	MCF7-DR_1_peak_78974	59.3638
chr11	63334487	63335174	MCF7-DR_1_peak_12233	59.3623
chr2	45236473	45237539	MCF7-DR_1_peak_37180	59.3616
chr7	87081415	87082084	MCF7-DR_1_peak_68142	59.3558
chr14	35590851	35592273	MCF7-DR_1_peak_20853	59.3495
chr17	48141606	48142462	MCF7-DR_1_peak_30499	59.3154
chr7	141062353	141063392	MCF7-DR_1_peak_69401	59.2875
chr11	68227416	68228266	MCF7-DR_1_peak_12599	59.2673
chr3	64671324	64672392	MCF7-DR_1_peak_48765	59.2632
chr17	74705174	74706093	MCF7-DR_1_peak_31581	59.2494
chr10	65313325	65314198	MCF7-DR_1_peak_8676	59.2488
chr2	161126249	161127482	MCF7-DR_1_peak_40282	59.2449
chr2	132439490	132440473	MCF7-DR_1_peak_39717	59.2115
chr16	810453	811271	MCF7-DR_1_peak_25987	59.2115
chr3	183735153	183736201	MCF7-DR_1_peak_51336	59.1951
chr8	145980534	145981221	MCF7-DR_1_peak_74332	59.1891
chr9	137516546	137517203	MCF7-DR_1_peak_77734	59.1777
chr6	42896783	42897885	MCF7-DR_1_peak_61984	59.168
chr6	3826204	3826841	MCF7-DR_1_peak_60460	59.1614
chr19	46195419	46196080	MCF7-DR_1_peak_35369	59.1492
chr8	31547366	31548121	MCF7-DR_1_peak_70664	59.1469
chr7	148822858	148824205	MCF7-DR_1_peak_69624	59.1405
chr7	85229685	85230955	MCF7-DR_1_peak_68082	59.1366
chr4	83205661	83206497	MCF7-DR_1_peak_53561	59.1159
chr4	113152438	113153744	MCF7-DR_1_peak_54146	59.1136
chr1	27339070	27340109	MCF7-DR_1_peak_1118	59.0934
chr6	58287397	58288254	MCF7-DR_1_peak_62475	59.0838
chr9	140171329	140172426	MCF7-DR_1_peak_77888	59.0825
chr10	134346287	134346736	MCF7-DR_1_peak_10465	59.0825
chr11	114270708	114271778	MCF7-DR_1_peak_14149	59.0821
chr12	3409105	3410007	MCF7-DR_1_peak_15049	59.0721
chr2	240866741	240867372	MCF7-DR_1_peak_42209	59.0427
chr17	43138298	43139109	MCF7-DR_1_peak_30202	59.0378
chr2	223652388	223653311	MCF7-DR_1_peak_41644	59.032
chr14	24610374	24611285	MCF7-DR_1_peak_20524	59.0249
chr8	146078004	146078983	MCF7-DR_1_peak_74344	59.0034
chr19	42746642	42747564	MCF7-DR_1_peak_35140	58.9986
chr2	100106515	100107223	MCF7-DR_1_peak_38637	58.9816
chr15	49462077	49462785	MCF7-DR_1_peak_24231	58.9636
chr1	91869657	91870523	MCF7-DR_1_peak_2958	58.9451
chr1	85795817	85796384	MCF7-DR_1_peak_2804	58.9408
chr16	30381688	30382659	MCF7-DR_1_peak_26959	58.9404
chr7	20369760	20370760	MCF7-DR_1_peak_66403	58.9347
chr4	148538302	148538995	MCF7-DR_1_peak_54952	58.9303
chr17	654885	656141	MCF7-DR_1_peak_28442	58.9065
chr16	3354729	3356088	MCF7-DR_1_peak_26165	58.9036
chr18	13375087	13375889	MCF7-DR_1_peak_32474	58.8994
chr5	178286631	178287471	MCF7-DR_1_peak_60184	58.8842
chr17	3497716	3498710	MCF7-DR_1_peak_28640	58.8818
chr11	111749522	111750337	MCF7-DR_1_peak_14042	58.8727
chr20	42085766	42087101	MCF7-DR_1_peak_43553	58.8171
chr2	139705579	139706241	MCF7-DR_1_peak_39899	58.8171
chr14	69783707	69784415	MCF7-DR_1_peak_22029	58.7958
chr5	149011833	149012600	MCF7-DR_1_peak_59215	58.7932
chr16	57798169	57799168	MCF7-DR_1_peak_27392	58.7897
chr10	6763359	6764935	MCF7-DR_1_peak_7369	58.7897
chr1	59616621	59617394	MCF7-DR_1_peak_2259	58.7897
chr19	32896047	32897008	MCF7-DR_1_peak_34652	58.7859
chr3	12549347	12550335	MCF7-DR_1_peak_47068	58.7802
chr1	45186275	45187570	MCF7-DR_1_peak_1879	58.7795
chr16	3173955	3174994	MCF7-DR_1_peak_26147	58.7629
chr11	119287973	119289287	MCF7-DR_1_peak_14376	58.747
chr22	37171802	37172735	MCF7-DR_1_peak_46163	58.7432
chr14	90797899	90798628	MCF7-DR_1_peak_22670	58.7356
chr17	64947880	64948689	MCF7-DR_1_peak_31178	58.7065
chr11	2790854	2791195	MCF7-DR_1_peak_10659	58.6839
chr11	85396749	85397519	MCF7-DR_1_peak_13244	58.6804
chr16	9184493	9185653	MCF7-DR_1_peak_26316	58.6653
chr6	45623416	45624268	MCF7-DR_1_peak_62099	58.656
chr11	119088871	119089766	MCF7-DR_1_peak_14358	58.656
chr21	43460193	43461187	MCF7-DR_1_peak_45114	58.6516
chr14	99502079	99502899	MCF7-DR_1_peak_22957	58.6373
chr11	66444986	66445707	MCF7-DR_1_peak_12495	58.629
chr4	129697679	129698467	MCF7-DR_1_peak_54556	58.6077
chr19	6537921	6538712	MCF7-DR_1_peak_33753	58.6077
chr2	121227858	121228466	MCF7-DR_1_peak_39421	58.6015
chr6	3247353	3247773	MCF7-DR_1_peak_60426	58.6009
chr11	59317746	59318913	MCF7-DR_1_peak_12024	58.6003
chrX	48659994	48661072	MCF7-DR_1_peak_78761	58.5847
chr2	118943241	118944398	MCF7-DR_1_peak_39329	58.5677
chr11	57671058	57671793	MCF7-DR_1_peak_11964	58.5634
chr17	58290051	58290656	MCF7-DR_1_peak_30877	58.5627
chr11	66405192	66406235	MCF7-DR_1_peak_12493	58.561
chr3	197226222	197226786	MCF7-DR_1_peak_51901	58.5174
chr6	35452653	35453668	MCF7-DR_1_peak_61710	58.5048
chr9	31908213	31909499	MCF7-DR_1_peak_75124	58.4905
chr11	13689517	13690601	MCF7-DR_1_peak_11057	58.456
chr3	184278849	184279668	MCF7-DR_1_peak_51376	58.4541
chr6	90183876	90184722	MCF7-DR_1_peak_63245	58.4437
chr14	65748748	65749900	MCF7-DR_1_peak_21840	58.4437
chr5	137667040	137667891	MCF7-DR_1_peak_58752	58.4405
chr12	57334792	57335753	MCF7-DR_1_peak_16553	58.4405
chr10	93412084	93412631	MCF7-DR_1_peak_9478	58.4391
chr7	82630648	82631402	MCF7-DR_1_peak_67876	58.4119
chr8	56106340	56107096	MCF7-DR_1_peak_71356	58.4113
chr20	5093443	5094193	MCF7-DR_1_peak_42562	58.4113
chr17	42852915	42853613	MCF7-DR_1_peak_30182	58.3912
chr16	4303261	4304333	MCF7-DR_1_peak_26211	58.3793
chr15	96816722	96817406	MCF7-DR_1_peak_25732	58.3667
chr3	56590818	56591916	MCF7-DR_1_peak_48460	58.363
chr21	17935803	17936765	MCF7-DR_1_peak_44496	58.363
chr20	57198750	57199536	MCF7-DR_1_peak_44136	58.344
chr2	118926899	118927551	MCF7-DR_1_peak_39327	58.3415
chr4	148752912	148753509	MCF7-DR_1_peak_54969	58.3402
chr8	38853704	38854600	MCF7-DR_1_peak_70899	58.3236
chr11	6340736	6341939	MCF7-DR_1_peak_10773	58.3201
chr12	121562143	121562721	MCF7-DR_1_peak_18326	58.2982
chr19	55677841	55678594	MCF7-DR_1_peak_35844	58.2791
chr16	8891095	8892249	MCF7-DR_1_peak_26294	58.2398
chr12	4429802	4430678	MCF7-DR_1_peak_15074	58.2398
chr5	95047996	95048528	MCF7-DR_1_peak_57768	58.1496
chr11	114237284	114238278	MCF7-DR_1_peak_14147	58.1482
chr16	13203876	13204739	MCF7-DR_1_peak_26455	58.1459
chr11	95888747	95889821	MCF7-DR_1_peak_13581	58.1422
chr19	10490959	10491675	MCF7-DR_1_peak_33952	58.1385
chr6	151380863	151381658	MCF7-DR_1_peak_64597	58.1381
chr12	98746181	98747171	MCF7-DR_1_peak_17497	58.1173
chr18	12296001	12296774	MCF7-DR_1_peak_32406	58.1127
chr6	16277323	16278275	MCF7-DR_1_peak_60938	58.1052
chr20	30181029	30181892	MCF7-DR_1_peak_43107	58.1014
chr8	144033476	144034003	MCF7-DR_1_peak_74183	58.0967
chr11	118295179	118296228	MCF7-DR_1_peak_14293	58.0967
chr11	118809149	118809917	MCF7-DR_1_peak_14330	58.0967
chr12	90484737	90485430	MCF7-DR_1_peak_17287	58.0533
chr12	104234960	104236049	MCF7-DR_1_peak_17696	58.043
chr5	175236437	175237400	MCF7-DR_1_peak_60035	58.0191
chr14	64804557	64806052	MCF7-DR_1_peak_21767	58.0166
chr9	35510811	35511551	MCF7-DR_1_peak_75278	58.0068
chr3	66271018	66271765	MCF7-DR_1_peak_48801	58.0046
chr16	15981946	15982808	MCF7-DR_1_peak_26558	58.0035
chr7	134895731	134896898	MCF7-DR_1_peak_69180	57.9978
chr12	110010925	110011718	MCF7-DR_1_peak_17930	57.9978
chr8	126789683	126790365	MCF7-DR_1_peak_73543	57.9483
chr10	97666803	97668058	MCF7-DR_1_peak_9602	57.9483
chr12	1584961	1585572	MCF7-DR_1_peak_14975	57.9442
chr1	8021247	8022110	MCF7-DR_1_peak_291	57.9329
chr7	131223004	131223880	MCF7-DR_1_peak_69084	57.9271
chr12	102933337	102934241	MCF7-DR_1_peak_17659	57.9165
chr17	617748	618612	MCF7-DR_1_peak_28439	57.909
chr14	75760474	75761299	MCF7-DR_1_peak_22273	57.9088
chr12	108908719	108909678	MCF7-DR_1_peak_17876	57.9088
chr3	9539544	9540183	MCF7-DR_1_peak_46930	57.8872
chr19	18632830	18633593	MCF7-DR_1_peak_34395	57.8794
chr2	24238378	24239506	MCF7-DR_1_peak_36534	57.8535
chr14	75725350	75726189	MCF7-DR_1_peak_22267	57.8535
chr20	50149118	50150640	MCF7-DR_1_peak_43938	57.8433
chr5	6766587	6767273	MCF7-DR_1_peak_55921	57.8326
chr11	118436587	118437433	MCF7-DR_1_peak_14300	57.8221
chr9	34254253	34255194	MCF7-DR_1_peak_75224	57.8205
chr9	70489990	70490433	MCF7-DR_1_peak_75698	57.8202
chr17	54979479	54980337	MCF7-DR_1_peak_30702	57.8202
chr5	108745020	108746452	MCF7-DR_1_peak_58005	57.8058
chr16	3200330	3201043	MCF7-DR_1_peak_26152	57.7864
chr9	77375011	77375864	MCF7-DR_1_peak_75906	57.7808
chr1	186343912	186345336	MCF7-DR_1_peak_5265	57.7746
chr12	65930460	65931273	MCF7-DR_1_peak_16819	57.7704
chr11	124823688	124824617	MCF7-DR_1_peak_14621	57.7659
chr16	4994665	4995247	MCF7-DR_1_peak_26268	57.7465
chr12	30947748	30949627	MCF7-DR_1_peak_15775	57.727
chr14	62400945	62401520	MCF7-DR_1_peak_21685	57.7192
chr12	54121153	54121624	MCF7-DR_1_peak_16375	57.7192
chr7	143169214	143169881	MCF7-DR_1_peak_69475	57.7183
chr20	25203670	25204337	MCF7-DR_1_peak_43029	57.7117
chr17	48255306	48256408	MCF7-DR_1_peak_30513	57.6967
chr17	41919626	41920336	MCF7-DR_1_peak_30120	57.6938
chr11	69257691	69258507	MCF7-DR_1_peak_12657	57.6639
chr19	9878899	9879973	MCF7-DR_1_peak_33909	57.6524
chr10	375277	376034	MCF7-DR_1_peak_7099	57.6524
chr10	17715475	17716160	MCF7-DR_1_peak_7680	57.642
chr9	79073828	79075147	MCF7-DR_1_peak_75958	57.6182
chr12	2999510	3000785	MCF7-DR_1_peak_15018	57.5991
chr5	114701858	114702614	MCF7-DR_1_peak_58147	57.5944
chr20	18487911	18488702	MCF7-DR_1_peak_42904	57.5944
chr5	169397860	169398490	MCF7-DR_1_peak_59801	57.5754
chr14	71584749	71585527	MCF7-DR_1_peak_22089	57.5644
chr11	64794395	64795463	MCF7-DR_1_peak_12345	57.5644
chr11	129731435	129732302	MCF7-DR_1_peak_14793	57.4926
chr1	149870934	149871962	MCF7-DR_1_peak_4028	57.4926
chr8	127387398	127388325	MCF7-DR_1_peak_73567	57.4811
chr11	58555255	58556139	MCF7-DR_1_peak_11996	57.4811
chr8	131108547	131109119	MCF7-DR_1_peak_73778	57.4715
chr3	140660274	140661151	MCF7-DR_1_peak_50446	57.4714
chr12	109348962	109349587	MCF7-DR_1_peak_17905	57.4625
chr1	2063739	2065138	MCF7-DR_1_peak_107	57.4603
chr2	99528728	99529459	MCF7-DR_1_peak_38616	57.4534
chr9	135230071	135230804	MCF7-DR_1_peak_77616	57.4432
chr2	33294857	33295699	MCF7-DR_1_peak_36860	57.4311
chr5	112311892	112312851	MCF7-DR_1_peak_58089	57.4013
chr1	55908931	55909636	MCF7-DR_1_peak_2177	57.4005
chr3	48130089	48130971	MCF7-DR_1_peak_48094	57.3737
chr5	178986369	178987084	MCF7-DR_1_peak_60203	57.3734
chr9	135089276	135089998	MCF7-DR_1_peak_77609	57.3524
chr7	134463832	134464753	MCF7-DR_1_peak_69169	57.347
chr7	151505504	151506529	MCF7-DR_1_peak_69768	57.347
chr8	79933141	79933745	MCF7-DR_1_peak_72039	57.3426
chr7	84041340	84042269	MCF7-DR_1_peak_67923	57.3426
chr4	77674159	77674743	MCF7-DR_1_peak_53435	57.3426
chr19	38085056	38086280	MCF7-DR_1_peak_34867	57.3426
chr11	67275516	67276276	MCF7-DR_1_peak_12558	57.3405
chr4	77068900	77070052	MCF7-DR_1_peak_53398	57.3404
chr11	120678082	120678654	MCF7-DR_1_peak_14451	57.3404
chr12	121124086	121125061	MCF7-DR_1_peak_18306	57.3342
chr8	141554880	141555809	MCF7-DR_1_peak_74042	57.326
chr14	24693767	24694423	MCF7-DR_1_peak_20535	57.3202
chr10	3149426	3150153	MCF7-DR_1_peak_7184	57.3194
chr1	28240750	28241738	MCF7-DR_1_peak_1179	57.3069
chr4	37687445	37688733	MCF7-DR_1_peak_52719	57.2987
chr4	74974805	74975911	MCF7-DR_1_peak_53334	57.2839
chr6	9482093	9482891	MCF7-DR_1_peak_60664	57.2561
chr6	72178529	72179409	MCF7-DR_1_peak_62667	57.2334
chr17	80415973	80416875	MCF7-DR_1_peak_31915	57.2255
chr7	12151066	12151979	MCF7-DR_1_peak_66185	57.2207
chr2	3605574	3606602	MCF7-DR_1_peak_36083	57.1996
chr14	96857600	96858580	MCF7-DR_1_peak_22915	57.1996
chr8	67340671	67341599	MCF7-DR_1_peak_71661	57.175
chr2	62932268	62932978	MCF7-DR_1_peak_37625	57.1656
chr14	39643813	39644764	MCF7-DR_1_peak_20971	57.1594
chr19	14247263	14248518	MCF7-DR_1_peak_34167	57.1362
chr6	26457995	26458893	MCF7-DR_1_peak_61317	57.1096
chr5	172285416	172286515	MCF7-DR_1_peak_59935	57.1069
chr11	73881799	73882690	MCF7-DR_1_peak_12858	57.0942
chr16	57624549	57625647	MCF7-DR_1_peak_27383	57.0554
chr12	123868156	123868849	MCF7-DR_1_peak_18472	57.0523
chr20	49982301	49983475	MCF7-DR_1_peak_43929	57.0356
chr2	127414884	127415965	MCF7-DR_1_peak_39539	57.035
chr6	86159171	86160419	MCF7-DR_1_peak_63104	57.0304
chr5	154236943	154238318	MCF7-DR_1_peak_59437	57.0304
chr16	67969408	67970547	MCF7-DR_1_peak_27684	57.0297
chr7	19444451	19445007	MCF7-DR_1_peak_66374	57.0018
chr8	75262233	75263105	MCF7-DR_1_peak_71967	57.0006
chr17	73840454	73841661	MCF7-DR_1_peak_31512	56.9872
chr2	29199108	29199863	MCF7-DR_1_peak_36752	56.9822
chr1	165567149	165567807	MCF7-DR_1_peak_4685	56.9822
chr2	71453918	71454783	MCF7-DR_1_peak_37879	56.9684
chr12	8388251	8388833	MCF7-DR_1_peak_15249	56.9463
chr21	28942272	28943240	MCF7-DR_1_peak_44649	56.9338
chr9	88694314	88695056	MCF7-DR_1_peak_76216	56.921
chr2	119426019	119427027	MCF7-DR_1_peak_39340	56.921
chr16	24680622	24681184	MCF7-DR_1_peak_26767	56.9093
chr4	103748003	103749784	MCF7-DR_1_peak_53954	56.9063
chr9	43133566	43134445	MCF7-DR_1_peak_75529	56.9031
chr22	41047673	41048564	MCF7-DR_1_peak_46376	56.8802
chr5	458803	459373	MCF7-DR_1_peak_55844	56.8659
chr19	54023832	54024470	MCF7-DR_1_peak_35788	56.8646
chr1	201139602	201140801	MCF7-DR_1_peak_5489	56.8294
chr5	157002397	157003318	MCF7-DR_1_peak_59478	56.8259
chr17	56429217	56430153	MCF7-DR_1_peak_30774	56.8257
chr7	4322271	4322947	MCF7-DR_1_peak_65977	56.8252
chr17	47491936	47492838	MCF7-DR_1_peak_30451	56.8252
chr4	39183670	39184259	MCF7-DR_1_peak_52757	56.82
chr11	129765084	129765856	MCF7-DR_1_peak_14794	56.82
chr2	97481711	97482392	MCF7-DR_1_peak_38543	56.7949
chr15	26128952	26129444	MCF7-DR_1_peak_23501	56.7826
chr14	75087224	75087645	MCF7-DR_1_peak_22229	56.7784
chr12	6202003	6202889	MCF7-DR_1_peak_15116	56.7781
chr2	109029361	109030406	MCF7-DR_1_peak_38973	56.7659
chr11	83485036	83485986	MCF7-DR_1_peak_13201	56.7659
chr1	39657704	39658147	MCF7-DR_1_peak_1617	56.7503
chr4	41162052	41163143	MCF7-DR_1_peak_52818	56.7397
chr8	105211671	105212427	MCF7-DR_1_peak_72740	56.7366
chr6	167369556	167370633	MCF7-DR_1_peak_65008	56.697
chr2	70484595	70485576	MCF7-DR_1_peak_37842	56.6823
chr21	46431917	46432858	MCF7-DR_1_peak_45252	56.6764
chr10	38299293	38300391	MCF7-DR_1_peak_8172	56.6764
chr2	108913522	108914464	MCF7-DR_1_peak_38965	56.6676
chr12	1566778	1567553	MCF7-DR_1_peak_14973	56.6676
chr9	6757019	6758699	MCF7-DR_1_peak_74565	56.6628
chr4	130014307	130015207	MCF7-DR_1_peak_54566	56.6628
chr17	27037933	27039208	MCF7-DR_1_peak_29464	56.6433
chr6	170101853	170102868	MCF7-DR_1_peak_65047	56.6431
chr12	6539370	6540340	MCF7-DR_1_peak_15152	56.6431
chr8	141844839	141845327	MCF7-DR_1_peak_74061	56.6383
chr1	27325876	27326354	MCF7-DR_1_peak_1116	56.6351
chr2	118870231	118870909	MCF7-DR_1_peak_39323	56.6337
chr17	3793335	3793745	MCF7-DR_1_peak_28659	56.6241
chr6	117488726	117489512	MCF7-DR_1_peak_63751	56.6212
chr6	39693066	39693630	MCF7-DR_1_peak_61864	56.6171
chr16	64898106	64898745	MCF7-DR_1_peak_27524	56.6171
chr8	144622929	144623952	MCF7-DR_1_peak_74224	56.6036
chr5	172192223	172193858	MCF7-DR_1_peak_59920	56.6034
chr22	24180907	24181686	MCF7-DR_1_peak_45688	56.5467
chr16	13400961	13401615	MCF7-DR_1_peak_26465	56.5421
chr8	121136476	121136816	MCF7-DR_1_peak_73224	56.5401
chr3	49710635	49712134	MCF7-DR_1_peak_48181	56.5332
chr10	61666132	61666892	MCF7-DR_1_peak_8588	56.5258
chr2	120010312	120010858	MCF7-DR_1_peak_39364	56.5193
chr2	113341616	113342588	MCF7-DR_1_peak_39207	56.5184
chr7	44162734	44163583	MCF7-DR_1_peak_67083	56.5141
chr1	155715056	155715967	MCF7-DR_1_peak_4347	56.5137
chr14	58710597	58712104	MCF7-DR_1_peak_21516	56.5103
chr9	33264416	33265181	MCF7-DR_1_peak_75173	56.5
chr20	44440804	44441700	MCF7-DR_1_peak_43664	56.4816
chr9	77702551	77703834	MCF7-DR_1_peak_75916	56.4713
chr9	68725820	68726947	MCF7-DR_1_peak_75649	56.4618
chr6	7496499	7497088	MCF7-DR_1_peak_60605	56.4487
chr17	57435163	57435622	MCF7-DR_1_peak_30827	56.4425
chr20	62587196	62588102	MCF7-DR_1_peak_44348	56.4279
chr14	100882961	100884172	MCF7-DR_1_peak_23041	56.4155
chr6	20401411	20402174	MCF7-DR_1_peak_61106	56.399
chr8	74002104	74003113	MCF7-DR_1_peak_71899	56.3852
chr7	23571471	23572147	MCF7-DR_1_peak_66519	56.3852
chr17	62502190	62503414	MCF7-DR_1_peak_31064	56.3682
chr1	56184358	56185185	MCF7-DR_1_peak_2183	56.3674
chr4	13908840	13909559	MCF7-DR_1_peak_52346	56.3595
chr3	108307899	108309010	MCF7-DR_1_peak_49358	56.3553
chr5	14663947	14665063	MCF7-DR_1_peak_56128	56.3502
chr1	153581308	153582017	MCF7-DR_1_peak_4213	56.3502
chr6	18155167	18155866	MCF7-DR_1_peak_61039	56.349
chr1	148555543	148556530	MCF7-DR_1_peak_3977	56.3197
chr19	5790541	5790962	MCF7-DR_1_peak_33703	56.3146
chr17	10031088	10031803	MCF7-DR_1_peak_28944	56.3146
chr11	67006943	67007742	MCF7-DR_1_peak_12530	56.2897
chr7	150754722	150755535	MCF7-DR_1_peak_69713	56.2733
chr9	16963985	16964884	MCF7-DR_1_peak_74788	56.2576
chr17	6554606	6555622	MCF7-DR_1_peak_28773	56.2576
chr19	51870628	51871426	MCF7-DR_1_peak_35696	56.2496
chr14	21978897	21979857	MCF7-DR_1_peak_20375	56.2487
chr2	121528654	121529779	MCF7-DR_1_peak_39440	56.237
chr2	88990840	88991693	MCF7-DR_1_peak_38330	56.2364
chr10	31892197	31892784	MCF7-DR_1_peak_7992	56.2355
chr8	103801013	103801791	MCF7-DR_1_peak_72694	56.2111
chr19	35224626	35225562	MCF7-DR_1_peak_34731	56.2062
chr10	91460851	91461674	MCF7-DR_1_peak_9423	56.2062
chr8	124297835	124298922	MCF7-DR_1_peak_73381	56.1898
chr5	77071605	77072409	MCF7-DR_1_peak_57436	56.1898
chr7	130005527	130006349	MCF7-DR_1_peak_69026	56.189
chr17	62702753	62703719	MCF7-DR_1_peak_31083	56.1852
chr7	132550298	132551512	MCF7-DR_1_peak_69119	56.1712
chr11	83294849	83295620	MCF7-DR_1_peak_13191	56.1514
chr2	114513654	114514674	MCF7-DR_1_peak_39284	56.151
chr3	53032127	53033789	MCF7-DR_1_peak_48353	56.1486
chr2	223573880	223574589	MCF7-DR_1_peak_41641	56.123
chr17	73042421	73043406	MCF7-DR_1_peak_31439	56.123
chr16	23568364	23569248	MCF7-DR_1_peak_26744	56.123
chr5	271221	271915	MCF7-DR_1_peak_55820	56.105
chr19	41076370	41077029	MCF7-DR_1_peak_35043	56.105
chr3	93698700	93699545	MCF7-DR_1_peak_49138	56.102
chr11	120418535	120419207	MCF7-DR_1_peak_14441	56.0977
chr2	118926065	118926769	MCF7-DR_1_peak_39326	56.0972
chr7	151451204	151451830	MCF7-DR_1_peak_69761	56.0787
chr17	62770272	62770866	MCF7-DR_1_peak_31090	56.0787
chr1	234908077	234908524	MCF7-DR_1_peak_6618	56.0775
chr11	9635159	9636175	MCF7-DR_1_peak_10893	56.0725
chr16	66906845	66907651	MCF7-DR_1_peak_27585	56.0526
chr14	62795781	62796547	MCF7-DR_1_peak_21698	56.0437
chr1	89458062	89458985	MCF7-DR_1_peak_2902	56.0373
chr3	183088579	183089567	MCF7-DR_1_peak_51313	56.0285
chr12	118744909	118746120	MCF7-DR_1_peak_18235	56.0285
chr20	18233074	18234112	MCF7-DR_1_peak_42897	56.0038
chr17	4132942	4133838	MCF7-DR_1_peak_28672	55.9991
chr19	23432724	23433486	MCF7-DR_1_peak_34533	55.9849
chr21	30396812	30397526	MCF7-DR_1_peak_44680	55.9767
chr16	1392572	1393472	MCF7-DR_1_peak_26017	55.968
chr8	67976134	67977307	MCF7-DR_1_peak_71707	55.9555
chr2	236735885	236736711	MCF7-DR_1_peak_42053	55.9019
chr3	134513735	134514867	MCF7-DR_1_peak_50278	55.8886
chr11	75293910	75295105	MCF7-DR_1_peak_12926	55.8774
chr1	100714991	100715841	MCF7-DR_1_peak_3227	55.8588
chr1	236444822	236445809	MCF7-DR_1_peak_6696	55.8473
chr7	144081232	144082292	MCF7-DR_1_peak_69524	55.8456
chr1	235147357	235148244	MCF7-DR_1_peak_6636	55.8346
chr8	131080068	131081123	MCF7-DR_1_peak_73775	55.827
chr1	39863768	39864665	MCF7-DR_1_peak_1626	55.8074
chr1	245255101	245256017	MCF7-DR_1_peak_6963	55.8032
chr5	175964022	175964642	MCF7-DR_1_peak_60064	55.7928
chr7	135194368	135195401	MCF7-DR_1_peak_69190	55.7679
chr2	114646979	114648006	MCF7-DR_1_peak_39293	55.7672
chr3	49395235	49396602	MCF7-DR_1_peak_48153	55.7641
chr8	123676231	123676983	MCF7-DR_1_peak_73335	55.7512
chr11	93394485	93395367	MCF7-DR_1_peak_13474	55.7424
chr2	10633635	10634286	MCF7-DR_1_peak_36224	55.7366
chr2	119981032	119982083	MCF7-DR_1_peak_39361	55.7366
chr17	44656394	44657563	MCF7-DR_1_peak_30287	55.7366
chr16	57480586	57481892	MCF7-DR_1_peak_27374	55.7199
chr14	52013810	52014396	MCF7-DR_1_peak_21219	55.716
chr12	110476825	110477461	MCF7-DR_1_peak_17952	55.7016
chr6	74363578	74364408	MCF7-DR_1_peak_62755	55.6847
chr3	172467922	172468956	MCF7-DR_1_peak_51097	55.673
chr19	44123096	44124275	MCF7-DR_1_peak_35236	55.6621
chr12	1459008	1460276	MCF7-DR_1_peak_14968	55.6621
[truncated: 77,000 more rows]

## Sheet: MCF7-DR_2 peaks
Chr	Start	End	Peak_ID	-log10(P)
chr1	565529	565891	MCF7-DR_2_peak_15	3467.49
chr1	566012	566808	MCF7-DR_2_peak_16	2530
chr13	110076375	110076786	MCF7-DR_2_peak_18105	2229.26
chr7	84814426	84816663	MCF7-DR_2_peak_61173	2206.84
chr1	564608	565420	MCF7-DR_2_peak_14	1979.4
chr1	121483965	121485512	MCF7-DR_2_peak_3347	1806.06
chr17	22020457	22021006	MCF7-DR_2_peak_26424	1805.24
chr7	87257188	87258838	MCF7-DR_2_peak_61367	1439.24
chr7	87229426	87230613	MCF7-DR_2_peak_61361	1226.05
chr7	84764578	84765893	MCF7-DR_2_peak_61160	1081.22
chr1	567209	567693	MCF7-DR_2_peak_17	906.489
chr5	79946907	79947711	MCF7-DR_2_peak_51812	816.355
chr1	569243	569689	MCF7-DR_2_peak_19	796.292
chr11	10530343	10531643	MCF7-DR_2_peak_9802	726.345
chr7	85216593	85218006	MCF7-DR_2_peak_61268	653.008
chr7	87203516	87205183	MCF7-DR_2_peak_61357	625.648
chr19	27731823	27732865	MCF7-DR_2_peak_31073	594.711
chr7	45291478	45291804	MCF7-DR_2_peak_60384	576.385
chr7	84953101	84954412	MCF7-DR_2_peak_61203	538.496
chr7	84733098	84734510	MCF7-DR_2_peak_61154	536.303
chr7	88176070	88177037	MCF7-DR_2_peak_61439	493.251
chr2	149639195	149639519	MCF7-DR_2_peak_36140	456.146
chr21	9826857	9827660	MCF7-DR_2_peak_40001	455.491
chr7	87331540	87332320	MCF7-DR_2_peak_61386	403.957
chr7	88058540	88059510	MCF7-DR_2_peak_61422	399.64
chr1	567853	568272	MCF7-DR_2_peak_18	398.558
chr7	88030343	88031109	MCF7-DR_2_peak_61419	376.78
chr7	85224673	85225771	MCF7-DR_2_peak_61269	375.998
chr7	85118715	85119514	MCF7-DR_2_peak_61244	363.733
chr7	88084414	88085613	MCF7-DR_2_peak_61423	354.176
chr7	84670715	84671475	MCF7-DR_2_peak_61142	342.523
chr7	84743332	84744197	MCF7-DR_2_peak_61155	333.088
chr21	47604273	47604769	MCF7-DR_2_peak_40852	332.387
chr7	84801711	84802796	MCF7-DR_2_peak_61171	328.407
chr7	87103721	87105828	MCF7-DR_2_peak_61330	324.598
chr7	87064424	87065785	MCF7-DR_2_peak_61319	324.193
chr7	84732697	84733016	MCF7-DR_2_peak_61153	295.611
chr7	84789021	84790131	MCF7-DR_2_peak_61168	292.357
chr1	569792	570063	MCF7-DR_2_peak_20	284.121
chr7	84610094	84611863	MCF7-DR_2_peak_61124	282.645
chr7	84660173	84661065	MCF7-DR_2_peak_61139	282.582
chr7	84766033	84766415	MCF7-DR_2_peak_61161	279.649
chr7	87193231	87194162	MCF7-DR_2_peak_61353	273.063
chr1	17222431	17224188	MCF7-DR_2_peak_613	245.775
chr17	19014957	19015954	MCF7-DR_2_peak_26319	237.804
chr7	87986624	87987881	MCF7-DR_2_peak_61411	208.665
chr7	85183274	85183967	MCF7-DR_2_peak_61260	203.782
chr5	134259724	134260019	MCF7-DR_2_peak_52790	200.139
chr8	145992795	145994080	MCF7-DR_2_peak_66782	195.96
chr10	42529207	42529989	MCF7-DR_2_peak_7352	192.035
chr7	84698085	84698598	MCF7-DR_2_peak_61147	187.79
chr11	82867450	82868529	MCF7-DR_2_peak_11865	187.699
chr7	84846408	84847653	MCF7-DR_2_peak_61177	184.768
chr11	82782360	82783440	MCF7-DR_2_peak_11862	181.999
chr7	143533261	143534233	MCF7-DR_2_peak_62486	181.015
chr9	69710748	69711381	MCF7-DR_2_peak_67977	180.473
chr11	62607736	62609355	MCF7-DR_2_peak_10975	177.29
chr7	85103565	85104077	MCF7-DR_2_peak_61240	169.549
chr7	84704348	84705132	MCF7-DR_2_peak_61150	165.366
chr11	113560726	113562038	MCF7-DR_2_peak_12688	161.717
chr7	84627842	84628523	MCF7-DR_2_peak_61127	159.786
chr11	51579347	51579723	MCF7-DR_2_peak_10674	159.69
chr7	87199425	87200091	MCF7-DR_2_peak_61356	159.47
chr1	16839149	16840823	MCF7-DR_2_peak_592	159.336
chr5	134260105	134260412	MCF7-DR_2_peak_52791	155.777
chr9	66970928	66971553	MCF7-DR_2_peak_67909	154.049
chr2	113998390	113999473	MCF7-DR_2_peak_35376	152.46
chr5	1326365	1328775	MCF7-DR_2_peak_50379	152.395
chr7	61968718	61969690	MCF7-DR_2_peak_60648	151.879
chr7	84703351	84703724	MCF7-DR_2_peak_61149	150.944
chr7	87146089	87147159	MCF7-DR_2_peak_61340	150.107
chr7	148930588	148931411	MCF7-DR_2_peak_62605	149.572
chr8	128981557	128982720	MCF7-DR_2_peak_66186	148.486
chr8	129121125	129122018	MCF7-DR_2_peak_66192	147.141
chr8	128961413	128962642	MCF7-DR_2_peak_66185	145.734
chr14	66974184	66975319	MCF7-DR_2_peak_19642	143.733
chr11	82996672	82997691	MCF7-DR_2_peak_11873	139.15
chr19	27738328	27738654	MCF7-DR_2_peak_31076	135.371
chr22	16200632	16202283	MCF7-DR_2_peak_40874	134.581
chr9	67320388	67321039	MCF7-DR_2_peak_67921	133.751
chr8	144301699	144302841	MCF7-DR_2_peak_66662	132.395
chr19	33667268	33668756	MCF7-DR_2_peak_31186	132.045
chrX	125606350	125606842	MCF7-DR_2_peak_71440	131.981
chr8	2216000	2216725	MCF7-DR_2_peak_62955	131.04
chr17	56594929	56595836	MCF7-DR_2_peak_27683	130.513
chr7	143317613	143318573	MCF7-DR_2_peak_62475	129.789
chr2	101178820	101180109	MCF7-DR_2_peak_34855	129.594
chr1	16992258	16993915	MCF7-DR_2_peak_602	129.26
chr3	133727330	133728545	MCF7-DR_2_peak_45271	128.923
chr1	17066549	17068325	MCF7-DR_2_peak_607	128.231
chr8	54426489	54427617	MCF7-DR_2_peak_64089	128.058
chr17	56708456	56709252	MCF7-DR_2_peak_27688	127.651
chr7	84916189	84917066	MCF7-DR_2_peak_61193	126.674
chr8	119344556	119345692	MCF7-DR_2_peak_65699	126.558
chr2	96099818	96101407	MCF7-DR_2_peak_34674	126.046
chr8	74883974	74884873	MCF7-DR_2_peak_64656	125.089
chr17	56735739	56736992	MCF7-DR_2_peak_27691	123.313
chr14	19932466	19934554	MCF7-DR_2_peak_18238	122.956
chr7	87255798	87256125	MCF7-DR_2_peak_61366	122.806
chr1	149222697	149224264	MCF7-DR_2_peak_3555	121.412
chr3	73159796	73160418	MCF7-DR_2_peak_44054	121.173
chr10	1094501	1095601	MCF7-DR_2_peak_6365	120.869
chr10	42527881	42528181	MCF7-DR_2_peak_7351	120.024
chr8	132868800	132869690	MCF7-DR_2_peak_66366	119.916
chr8	128866100	128867099	MCF7-DR_2_peak_66169	119.673
chr1	143913031	143914396	MCF7-DR_2_peak_3375	118.558
chr17	19091252	19092209	MCF7-DR_2_peak_26331	118.164
chr2	92008104	92009014	MCF7-DR_2_peak_34603	117.985
chr3	131100231	131101166	MCF7-DR_2_peak_45192	117.026
chr18	107801	109489	MCF7-DR_2_peak_28754	116.692
chr12	56367135	56368027	MCF7-DR_2_peak_14832	116.12
chr6	52859937	52860815	MCF7-DR_2_peak_56051	115.864
chr8	145550208	145551137	MCF7-DR_2_peak_66750	115.846
chr1	28975072	28976156	MCF7-DR_2_peak_1115	115.799
chr8	103250699	103252047	MCF7-DR_2_peak_65281	115.534
chr14	35015869	35017401	MCF7-DR_2_peak_18708	115.47
chr8	62626923	62627619	MCF7-DR_2_peak_64300	114.392
chr2	118613915	118614835	MCF7-DR_2_peak_35425	114.39
chr8	126441481	126442773	MCF7-DR_2_peak_66051	114.276
chr3	129829993	129831458	MCF7-DR_2_peak_45165	113.887
chr6	58776274	58779476	MCF7-DR_2_peak_56251	112.999
chr12	99848921	99849785	MCF7-DR_2_peak_15803	112.789
chr8	52307063	52307984	MCF7-DR_2_peak_64037	112.685
chr7	132766256	132767219	MCF7-DR_2_peak_62165	112.654
chr8	141655393	141656548	MCF7-DR_2_peak_66535	112.633
chr7	85093293	85094397	MCF7-DR_2_peak_61239	112.523
chr11	82611187	82612934	MCF7-DR_2_peak_11850	112.33
chr8	120885709	120886974	MCF7-DR_2_peak_65776	110.992
chr8	129195352	129195901	MCF7-DR_2_peak_66199	110.912
chr8	115953034	115954080	MCF7-DR_2_peak_65538	110.69
chr2	114041217	114042293	MCF7-DR_2_peak_35380	110.618
chr2	105654016	105655102	MCF7-DR_2_peak_35018	110.111
chr19	5903773	5904993	MCF7-DR_2_peak_30268	110.044
chr8	142634717	142635700	MCF7-DR_2_peak_66593	110.044
chr8	49426601	49427811	MCF7-DR_2_peak_63990	109.783
chr2	133109954	133111341	MCF7-DR_2_peak_35824	109.684
chr8	128047670	128048456	MCF7-DR_2_peak_66130	109.463
chr14	20810740	20811948	MCF7-DR_2_peak_18263	109.372
chr7	87883955	87884862	MCF7-DR_2_peak_61407	109.111
chr6	56673666	56674289	MCF7-DR_2_peak_56180	109.099
chr8	126692239	126693164	MCF7-DR_2_peak_66074	108.967
chr12	107380363	107381209	MCF7-DR_2_peak_16069	108.836
chr8	122823616	122824487	MCF7-DR_2_peak_65870	108.828
chr1	91852694	91853186	MCF7-DR_2_peak_2637	108.724
chr2	92219734	92220707	MCF7-DR_2_peak_34612	108.375
chr2	120124179	120125342	MCF7-DR_2_peak_35481	108.289
chr10	6316975	6317836	MCF7-DR_2_peak_6585	108.051
chr5	151150496	151151739	MCF7-DR_2_peak_53439	107.841
chr8	66556477	66557584	MCF7-DR_2_peak_64384	107.423
chr8	129188718	129189663	MCF7-DR_2_peak_66198	107.013
chr12	105811866	105812889	MCF7-DR_2_peak_16003	106.941
chr8	124053741	124054978	MCF7-DR_2_peak_65920	106.915
chr14	35023885	35025639	MCF7-DR_2_peak_18709	106.512
chr8	125878656	125879366	MCF7-DR_2_peak_66016	106.425
chr14	51561616	51562666	MCF7-DR_2_peak_19061	106.359
chr8	120428077	120429597	MCF7-DR_2_peak_65750	106.296
chr8	74268561	74269152	MCF7-DR_2_peak_64625	106.135
chr2	120516977	120517851	MCF7-DR_2_peak_35500	106.106
chr2	96728635	96729592	MCF7-DR_2_peak_34700	106.036
chr17	57183567	57184885	MCF7-DR_2_peak_27703	105.92
chr14	36295245	36296183	MCF7-DR_2_peak_18758	105.183
chr1	16939429	16940527	MCF7-DR_2_peak_599	104.928
chr6	86303091	86304453	MCF7-DR_2_peak_56817	104.588
chr3	96336651	96336962	MCF7-DR_2_peak_44281	104.161
chr7	84992600	84993457	MCF7-DR_2_peak_61212	103.943
chr8	120598655	120599359	MCF7-DR_2_peak_65764	103.924
chr6	56954378	56955524	MCF7-DR_2_peak_56200	103.878
chr12	8395483	8396610	MCF7-DR_2_peak_13716	103.858
chr7	85137703	85139178	MCF7-DR_2_peak_61247	103.72
chr14	91526875	91527581	MCF7-DR_2_peak_20376	103.577
chr2	131555045	131556061	MCF7-DR_2_peak_35780	103.33
chr3	125634526	125635802	MCF7-DR_2_peak_44970	102.924
chr8	117778349	117779332	MCF7-DR_2_peak_65606	102.687
chr2	91786425	91787583	MCF7-DR_2_peak_34588	102.57
chr8	93977537	93978568	MCF7-DR_2_peak_64996	102.393
chr11	51588295	51589138	MCF7-DR_2_peak_10679	102.258
chr17	58754616	58755503	MCF7-DR_2_peak_27778	102.212
chr14	65453352	65454268	MCF7-DR_2_peak_19593	101.813
chr9	66493081	66494828	MCF7-DR_2_peak_67896	101.373
chr11	64774041	64775042	MCF7-DR_2_peak_11092	101.004
chr8	37773427	37774061	MCF7-DR_2_peak_63676	100.855
chr19	6424787	6425972	MCF7-DR_2_peak_30300	100.557
chr18	7038179	7038937	MCF7-DR_2_peak_28924	100.445
chr12	133841437	133841989	MCF7-DR_2_peak_16793	100.404
chr10	103124498	103124854	MCF7-DR_2_peak_8808	100.071
chr9	80911687	80912703	MCF7-DR_2_peak_68292	99.8215
chr7	85159053	85160423	MCF7-DR_2_peak_61252	99.517
chr8	125384400	125385572	MCF7-DR_2_peak_65994	99.3875
chr10	42400156	42400780	MCF7-DR_2_peak_7349	99.3151
chr7	132737937	132738758	MCF7-DR_2_peak_62164	99.159
chr3	61438054	61438774	MCF7-DR_2_peak_43846	99.1166
chr8	129799812	129800406	MCF7-DR_2_peak_66224	98.9278
chr5	148205614	148206692	MCF7-DR_2_peak_53253	98.8887
chr16	5147463	5148834	MCF7-DR_2_peak_23583	98.8643
chr8	145158490	145159988	MCF7-DR_2_peak_66732	98.6699
chr8	131892657	131893382	MCF7-DR_2_peak_66339	98.2867
chr7	21466585	21467244	MCF7-DR_2_peak_59743	98.1972
chr12	109085198	109086100	MCF7-DR_2_peak_16109	98.0584
chr11	105947585	105948816	MCF7-DR_2_peak_12454	97.9607
chrY	59362937	59363496	MCF7-DR_2_peak_71838	97.7485
chr17	45726495	45727468	MCF7-DR_2_peak_27288	97.6345
chr15	65596992	65598476	MCF7-DR_2_peak_22152	97.4555
chr8	124428422	124429452	MCF7-DR_2_peak_65940	97.2632
chr19	8590210	8591051	MCF7-DR_2_peak_30412	97.2178
chr6	56392816	56393598	MCF7-DR_2_peak_56157	96.9762
chr8	143781010	143782000	MCF7-DR_2_peak_66633	96.9358
chr7	148725262	148726194	MCF7-DR_2_peak_62589	96.5639
chr7	87563036	87563994	MCF7-DR_2_peak_61401	96.3068
chr21	9594414	9595530	MCF7-DR_2_peak_39994	96.2346
chr6	7389560	7390504	MCF7-DR_2_peak_54577	96.1123
chr14	64108091	64109292	MCF7-DR_2_peak_19523	95.9691
chr9	6680824	6682133	MCF7-DR_2_peak_66984	95.9379
chr1	144891503	144892224	MCF7-DR_2_peak_3406	95.7542
chr3	134146061	134146874	MCF7-DR_2_peak_45293	95.7479
chr8	126010096	126011189	MCF7-DR_2_peak_66021	95.6724
chr8	146094536	146095547	MCF7-DR_2_peak_66795	95.4918
chr14	74550817	74552005	MCF7-DR_2_peak_19921	95.4918
chr12	107167717	107168904	MCF7-DR_2_peak_16063	95.4838
chr8	127559053	127560009	MCF7-DR_2_peak_66111	95.3605
chr8	118823116	118824171	MCF7-DR_2_peak_65649	95.1317
chr20	8996087	8996990	MCF7-DR_2_peak_38421	94.9665
chr8	131495283	131496219	MCF7-DR_2_peak_66312	94.8385
chr8	117950223	117951183	MCF7-DR_2_peak_65618	94.8046
chr14	55239851	55241035	MCF7-DR_2_peak_19212	94.7133
chr14	53018840	53019661	MCF7-DR_2_peak_19116	94.621
chr2	97778423	97779461	MCF7-DR_2_peak_34749	94.5653
chr7	86974427	86975302	MCF7-DR_2_peak_61314	94.1844
chr19	33165779	33166469	MCF7-DR_2_peak_31165	94.1612
chr9	136739047	136740062	MCF7-DR_2_peak_69729	93.8335
chr7	150725165	150726039	MCF7-DR_2_peak_62663	93.74
chr3	61236916	61237358	MCF7-DR_2_peak_43839	93.4228
chr19	30520760	30521691	MCF7-DR_2_peak_31123	93.3656
chr10	43133477	43134362	MCF7-DR_2_peak_7376	93.0759
chr19	8008240	8009491	MCF7-DR_2_peak_30381	92.9655
chr2	106020230	106021102	MCF7-DR_2_peak_35042	92.7752
chr17	2262438	2263419	MCF7-DR_2_peak_25702	92.5698
chr8	134309176	134310411	MCF7-DR_2_peak_66409	92.5494
chr3	139108139	139109274	MCF7-DR_2_peak_45433	92.4934
chr8	135844406	135845222	MCF7-DR_2_peak_66444	92.439
chr9	79791791	79792849	MCF7-DR_2_peak_68249	92.4061
chr3	77874223	77875291	MCF7-DR_2_peak_44085	92.3055
chr8	124084583	124085687	MCF7-DR_2_peak_65923	92.2728
chr5	912403	913136	MCF7-DR_2_peak_50366	91.8212
chr9	45355897	45357515	MCF7-DR_2_peak_67851	91.7172
chr14	67826030	67827241	MCF7-DR_2_peak_19658	91.6395
chr16	19009739	19010460	MCF7-DR_2_peak_23889	91.6207
chr14	69521740	69522354	MCF7-DR_2_peak_19753	91.3879
chr12	116871945	116873168	MCF7-DR_2_peak_16351	91.1822
chr11	85338836	85339783	MCF7-DR_2_peak_11923	91.1706
chr11	125461908	125463286	MCF7-DR_2_peak_13168	91.1045
chr11	128337257	128338363	MCF7-DR_2_peak_13248	91.0782
chr8	42149266	42150851	MCF7-DR_2_peak_63832	90.982
chr7	88011835	88012647	MCF7-DR_2_peak_61417	90.8846
chr3	121553565	121554453	MCF7-DR_2_peak_44813	90.7708
chr3	52704651	52705499	MCF7-DR_2_peak_43555	90.6657
chr7	7679958	7680747	MCF7-DR_2_peak_59477	90.6564
chr6	18216629	18217145	MCF7-DR_2_peak_54966	90.5214
chr2	98206149	98207223	MCF7-DR_2_peak_34753	90.3756
chr9	20683906	20684899	MCF7-DR_2_peak_67282	90.2288
chr17	1619399	1620204	MCF7-DR_2_peak_25658	90.1373
chr8	134387481	134388158	MCF7-DR_2_peak_66414	90.1246
chr3	11641877	11642654	MCF7-DR_2_peak_42364	90.05
chr8	124285899	124287685	MCF7-DR_2_peak_65933	90.0431
chr12	7052943	7054082	MCF7-DR_2_peak_13663	89.7531
chr14	67707311	67708761	MCF7-DR_2_peak_19655	89.7517
chr8	74086264	74086975	MCF7-DR_2_peak_64614	89.7165
chr16	53537087	53537862	MCF7-DR_2_peak_24496	89.6922
chr16	67891380	67892123	MCF7-DR_2_peak_24903	89.6414
chr16	29465488	29466044	MCF7-DR_2_peak_24167	89.5806
chr12	113658759	113659755	MCF7-DR_2_peak_16284	89.4475
chr17	57232138	57233245	MCF7-DR_2_peak_27707	89.4277
chr12	6960419	6961949	MCF7-DR_2_peak_13649	89.3695
chr19	10828017	10828865	MCF7-DR_2_peak_30520	89.3463
chr8	73391387	73392374	MCF7-DR_2_peak_64599	89.2957
chr2	128266123	128266646	MCF7-DR_2_peak_35687	89.2176
chr1	233248621	233249597	MCF7-DR_2_peak_5833	89.153
chr11	126032777	126033517	MCF7-DR_2_peak_13184	89.153
chr8	131275882	131276815	MCF7-DR_2_peak_66295	89.0873
chr3	61560395	61560942	MCF7-DR_2_peak_43850	89.0504
chr14	52104691	52105577	MCF7-DR_2_peak_19085	89.0208
chr3	62095173	62095717	MCF7-DR_2_peak_43867	89.0157
chr14	53196486	53197464	MCF7-DR_2_peak_19123	88.9788
chr8	141319537	141320523	MCF7-DR_2_peak_66515	88.9359
chr5	74632576	74633184	MCF7-DR_2_peak_51696	88.8994
chr14	101213306	101213971	MCF7-DR_2_peak_20700	88.8141
chr17	54776532	54777247	MCF7-DR_2_peak_27607	88.801
chr6	86173725	86174959	MCF7-DR_2_peak_56805	88.6655
chr14	78082730	78083528	MCF7-DR_2_peak_20079	88.3818
chr6	80713752	80714751	MCF7-DR_2_peak_56634	88.2124
chr2	238409326	238410174	MCF7-DR_2_peak_37951	88.1728
chr8	67035905	67036780	MCF7-DR_2_peak_64405	88.1045
chr3	11178427	11179442	MCF7-DR_2_peak_42336	88.0473
chr12	9599869	9601544	MCF7-DR_2_peak_13752	87.8562
chr8	120604528	120605145	MCF7-DR_2_peak_65765	87.8291
chr11	66383523	66384891	MCF7-DR_2_peak_11244	87.8078
chr8	54797882	54798924	MCF7-DR_2_peak_64102	87.7995
chr6	80816018	80816974	MCF7-DR_2_peak_56635	87.7712
chr17	1325941	1326640	MCF7-DR_2_peak_25635	87.77
chr10	3214574	3215685	MCF7-DR_2_peak_6422	87.7414
chr7	85324798	85325342	MCF7-DR_2_peak_61277	87.7286
chr3	186334720	186335569	MCF7-DR_2_peak_46401	87.6238
chr12	53773121	53774050	MCF7-DR_2_peak_14715	87.4572
chr7	157357285	157358282	MCF7-DR_2_peak_62845	87.2349
chr14	71276186	71276970	MCF7-DR_2_peak_19809	86.7657
chr6	87864575	87865621	MCF7-DR_2_peak_56853	86.6781
chr17	73974746	73976057	MCF7-DR_2_peak_28332	86.678
chr8	129895346	129895951	MCF7-DR_2_peak_66228	86.678
chr2	96657465	96658719	MCF7-DR_2_peak_34696	86.6105
chr18	11980471	11981526	MCF7-DR_2_peak_29094	86.5584
chr6	56407229	56408272	MCF7-DR_2_peak_56158	86.3515
chr7	25901794	25902537	MCF7-DR_2_peak_59894	86.3327
chr8	128821461	128822877	MCF7-DR_2_peak_66161	86.3028
chr6	74230493	74231656	MCF7-DR_2_peak_56461	86.2235
chr2	133104239	133105238	MCF7-DR_2_peak_35823	86.2214
chr14	64970058	64971541	MCF7-DR_2_peak_19557	86.1648
chr1	184723406	184724609	MCF7-DR_2_peak_4669	86.0892
chr8	128871789	128872703	MCF7-DR_2_peak_66170	86.0751
chr17	61698925	61699852	MCF7-DR_2_peak_27874	86.0726
chr14	20929520	20930271	MCF7-DR_2_peak_18270	85.5764
chr14	54976223	54977197	MCF7-DR_2_peak_19197	85.5321
chr8	131054070	131055099	MCF7-DR_2_peak_66279	85.5251
chr6	90538773	90540011	MCF7-DR_2_peak_56935	85.4557
chr9	76555256	76555883	MCF7-DR_2_peak_68164	85.3697
chr8	141606969	141608167	MCF7-DR_2_peak_66530	85.3354
chr7	84330765	84331106	MCF7-DR_2_peak_61119	85.2404
chr10	4704754	4705924	MCF7-DR_2_peak_6502	85.1814
chr9	74525703	74526909	MCF7-DR_2_peak_68090	85.1785
chr14	69161940	69162836	MCF7-DR_2_peak_19724	85.156
chr11	59383143	59384020	MCF7-DR_2_peak_10814	85.108
chr12	107349029	107350808	MCF7-DR_2_peak_16068	85.059
chr14	105956952	105957755	MCF7-DR_2_peak_20941	85.0366
chr7	158611073	158611886	MCF7-DR_2_peak_62874	84.9623
chr9	74919557	74920525	MCF7-DR_2_peak_68108	84.9455
chr17	58450047	58451039	MCF7-DR_2_peak_27768	84.8172
chrX	155259955	155260490	MCF7-DR_2_peak_71799	84.7244
chr3	57955430	57956035	MCF7-DR_2_peak_43713	84.6925
chr9	82185299	82186995	MCF7-DR_2_peak_68338	84.5255
chr7	132937552	132938241	MCF7-DR_2_peak_62167	84.5177
chr9	140506069	140507084	MCF7-DR_2_peak_69921	84.4642
chr15	102501428	102502377	MCF7-DR_2_peak_23242	84.4585
chr5	148345074	148346078	MCF7-DR_2_peak_53261	84.4428
chr7	158496946	158497961	MCF7-DR_2_peak_62870	84.3628
chr8	146126256	146127251	MCF7-DR_2_peak_66796	84.3201
chr14	19641181	19642965	MCF7-DR_2_peak_18223	84.232
chr9	88896790	88898212	MCF7-DR_2_peak_68463	84.1941
chr14	58764222	58765340	MCF7-DR_2_peak_19343	84.1434
chr20	33113353	33114214	MCF7-DR_2_peak_38980	84.0929
chr6	155635461	155636405	MCF7-DR_2_peak_58248	84.0604
chr8	110346193	110347025	MCF7-DR_2_peak_65457	83.9873
chr2	96931589	96932396	MCF7-DR_2_peak_34710	83.9634
chr8	126667601	126668468	MCF7-DR_2_peak_66070	83.9309
chr11	67572002	67573626	MCF7-DR_2_peak_11310	83.9164
chr9	69774883	69775817	MCF7-DR_2_peak_67980	83.9092
chr12	56709494	56710369	MCF7-DR_2_peak_14867	83.7729
chr8	145088636	145089223	MCF7-DR_2_peak_66726	83.6808
chr16	47921001	47922421	MCF7-DR_2_peak_24381	83.6742
chr14	96000766	96001490	MCF7-DR_2_peak_20562	83.388
chr14	81999840	82000616	MCF7-DR_2_peak_20173	83.2903
chr11	65149290	65150551	MCF7-DR_2_peak_11128	83.0651
chr18	9474752	9475690	MCF7-DR_2_peak_29013	83.0346
chr20	34203949	34204623	MCF7-DR_2_peak_39033	82.9862
chr5	174673152	174673973	MCF7-DR_2_peak_54050	82.9777
chr11	82691344	82692237	MCF7-DR_2_peak_11853	82.9665
chr6	2988589	2989579	MCF7-DR_2_peak_54402	82.8371
chr10	84048098	84048812	MCF7-DR_2_peak_8304	82.7868
chr2	122288396	122289662	MCF7-DR_2_peak_35590	82.7401
chr20	5107102	5107846	MCF7-DR_2_peak_38340	82.6804
chr1	120838209	120839077	MCF7-DR_2_peak_3328	82.6782
chr9	35996554	35997394	MCF7-DR_2_peak_67655	82.6404
chr14	105218870	105219808	MCF7-DR_2_peak_20896	82.584
chr14	51312944	51313614	MCF7-DR_2_peak_19048	82.5474
chr8	55541668	55542310	MCF7-DR_2_peak_64135	82.5123
chr1	249132058	249133350	MCF7-DR_2_peak_6322	82.4331
chr19	39340522	39341642	MCF7-DR_2_peak_31450	82.432
chr2	127822132	127822915	MCF7-DR_2_peak_35658	82.3427
chr3	189655157	189655994	MCF7-DR_2_peak_46507	82.3237
chr8	54857375	54858472	MCF7-DR_2_peak_64105	82.3237
chr17	44438482	44439609	MCF7-DR_2_peak_27236	82.3042
chr20	62313609	62314312	MCF7-DR_2_peak_39946	82.2947
chr11	62389113	62390271	MCF7-DR_2_peak_10955	82.2516
chr6	169825007	169826012	MCF7-DR_2_peak_58545	82.1941
chr5	159546136	159547168	MCF7-DR_2_peak_53651	82.172
chr19	48972028	48973135	MCF7-DR_2_peak_31976	82.0314
chr2	240322609	240323592	MCF7-DR_2_peak_38018	81.8771
chr17	2951991	2952832	MCF7-DR_2_peak_25756	81.8527
chr2	96873920	96874952	MCF7-DR_2_peak_34707	81.7988
chr3	136471082	136472041	MCF7-DR_2_peak_45343	81.7913
chr10	38299298	38300428	MCF7-DR_2_peak_7326	81.7853
chr8	73920773	73921629	MCF7-DR_2_peak_64609	81.7443
chr20	34471680	34472522	MCF7-DR_2_peak_39051	81.7275
chr11	64044098	64044846	MCF7-DR_2_peak_11035	81.6919
chr10	38265022	38265865	MCF7-DR_2_peak_7325	81.6593
chr2	99757210	99758458	MCF7-DR_2_peak_34812	81.6319
chr8	141474060	141475270	MCF7-DR_2_peak_66521	81.6074
chr11	122932499	122933449	MCF7-DR_2_peak_13064	81.5507
chr17	53828134	53828859	MCF7-DR_2_peak_27579	81.4759
chr2	112456380	112457028	MCF7-DR_2_peak_35291	81.4507
chr14	62910281	62911126	MCF7-DR_2_peak_19499	81.4056
chr8	142036489	142037372	MCF7-DR_2_peak_66556	81.3358
chr8	145647955	145649391	MCF7-DR_2_peak_66760	81.3113
chr3	53303938	53304586	MCF7-DR_2_peak_43588	81.3036
chr1	185125707	185126715	MCF7-DR_2_peak_4681	81.3024
chr2	101741115	101741882	MCF7-DR_2_peak_34884	81.2567
chr6	56803093	56804246	MCF7-DR_2_peak_56192	81.2495
chr2	120861326	120862150	MCF7-DR_2_peak_35518	81.22
chr7	85158331	85158936	MCF7-DR_2_peak_61251	81.1903
chr2	70141331	70142342	MCF7-DR_2_peak_34104	81.1336
chr8	142356657	142357545	MCF7-DR_2_peak_66580	81.1065
chr20	25676794	25677814	MCF7-DR_2_peak_38789	81.1008
chr16	46722474	46724158	MCF7-DR_2_peak_24351	81.0919
chr6	86369600	86370412	MCF7-DR_2_peak_56822	81.0824
chr11	86195190	86195941	MCF7-DR_2_peak_11962	81.032
chr16	70748884	70749713	MCF7-DR_2_peak_25030	80.9615
chr19	40476406	40477214	MCF7-DR_2_peak_31504	80.8561
chr14	65005936	65007472	MCF7-DR_2_peak_19560	80.7943
chr1	249167685	249168759	MCF7-DR_2_peak_6326	80.7717
chr1	203661696	203662207	MCF7-DR_2_peak_5043	80.758
chr8	66546007	66546713	MCF7-DR_2_peak_64382	80.6744
chr11	86748403	86749293	MCF7-DR_2_peak_11997	80.5953
chr1	120601489	120602503	MCF7-DR_2_peak_3313	80.5871
chr10	76585578	76586721	MCF7-DR_2_peak_8094	80.5743
chr5	9995	11845	MCF7-DR_2_peak_50311	80.5442
chr7	87077691	87078131	MCF7-DR_2_peak_61322	80.464
chr2	121775613	121776994	MCF7-DR_2_peak_35574	80.316
chr5	157158221	157158910	MCF7-DR_2_peak_53552	80.2428
chr19	41283750	41284837	MCF7-DR_2_peak_31552	80.0815
chr8	126901204	126902149	MCF7-DR_2_peak_66089	80.0677
chr12	109227078	109227798	MCF7-DR_2_peak_16123	79.7202
chr5	174714649	174715714	MCF7-DR_2_peak_54053	79.5678
chr12	116892632	116893199	MCF7-DR_2_peak_16352	79.5524
chr11	124981236	124981988	MCF7-DR_2_peak_13157	79.3111
chr16	89556855	89557689	MCF7-DR_2_peak_25511	79.1868
chr1	17231186	17232392	MCF7-DR_2_peak_615	79.1836
chr17	4612907	4614119	MCF7-DR_2_peak_25820	79.1792
chr17	3539096	3540134	MCF7-DR_2_peak_25767	79.108
chr1	151253636	151255162	MCF7-DR_2_peak_3659	79.0899
chr21	15754994	15756178	MCF7-DR_2_peak_40047	79.0899
chr14	65878340	65880075	MCF7-DR_2_peak_19618	79.0531
chr12	100966973	100968363	MCF7-DR_2_peak_15843	79.0362
chr1	233117917	233118689	MCF7-DR_2_peak_5828	78.9586
chr1	247241782	247242507	MCF7-DR_2_peak_6272	78.891
chr2	114575886	114576617	MCF7-DR_2_peak_35404	78.8661
chr17	4633992	4635306	MCF7-DR_2_peak_25821	78.7065
chr8	124186373	124187186	MCF7-DR_2_peak_65930	78.685
chr12	56753709	56754675	MCF7-DR_2_peak_14869	78.549
chr1	147993696	147995030	MCF7-DR_2_peak_3526	78.5113
chr3	112372177	112373275	MCF7-DR_2_peak_44563	78.4449
chr16	18812374	18813406	MCF7-DR_2_peak_23879	78.2505
chr2	102843986	102844639	MCF7-DR_2_peak_34947	78.198
chr14	69014233	69015554	MCF7-DR_2_peak_19715	78.1565
chr8	134368392	134369464	MCF7-DR_2_peak_66413	78.1401
chr6	62283942	62284253	MCF7-DR_2_peak_56256	78.1284
chr3	172428525	172429543	MCF7-DR_2_peak_46055	78.0201
chr8	126568562	126569348	MCF7-DR_2_peak_66064	78.0071
chr12	100660443	100661671	MCF7-DR_2_peak_15829	77.9757
chr10	43950493	43951582	MCF7-DR_2_peak_7414	77.8353
chr12	56497833	56498840	MCF7-DR_2_peak_14847	77.7897
chr8	62672108	62673551	MCF7-DR_2_peak_64303	77.7839
chr7	135194372	135195401	MCF7-DR_2_peak_62224	77.7249
chr14	59494990	59495633	MCF7-DR_2_peak_19365	77.7087
chr11	18404911	18406135	MCF7-DR_2_peak_10055	77.695
chr8	67579099	67580140	MCF7-DR_2_peak_64438	77.5944
chr12	107487000	107488272	MCF7-DR_2_peak_16074	77.5744
chr12	109125253	109126200	MCF7-DR_2_peak_16115	77.4509
chr12	133484826	133485652	MCF7-DR_2_peak_16786	77.4401
chr8	124194166	124195418	MCF7-DR_2_peak_65931	77.4207
chr9	34989164	34989838	MCF7-DR_2_peak_67605	77.411
chr8	67686970	67687864	MCF7-DR_2_peak_64445	77.3786
chr8	49701205	49701847	MCF7-DR_2_peak_64003	77.3478
chr11	3818394	3819436	MCF7-DR_2_peak_9606	77.1083
chr16	67840297	67841161	MCF7-DR_2_peak_24897	76.9985
chr8	42318443	42319110	MCF7-DR_2_peak_63841	76.9575
chr6	86388208	86389206	MCF7-DR_2_peak_56825	76.7821
chr11	57078216	57079403	MCF7-DR_2_peak_10707	76.7249
chr16	46917636	46918347	MCF7-DR_2_peak_24360	76.6587
chr8	117587031	117587935	MCF7-DR_2_peak_65591	76.6572
chr17	48255290	48256266	MCF7-DR_2_peak_27442	76.6414
chr12	73846	74917	MCF7-DR_2_peak_13397	76.536
chr11	125756825	125758160	MCF7-DR_2_peak_13173	76.3275
chr6	17865952	17866642	MCF7-DR_2_peak_54950	76.3275
chr12	8379690	8380405	MCF7-DR_2_peak_13711	76.3275
chr7	86781308	86782304	MCF7-DR_2_peak_61307	76.2112
chr11	114309966	114310948	MCF7-DR_2_peak_12724	76.196
chr16	2955051	2956146	MCF7-DR_2_peak_23433	76.1694
chr9	36190503	36191039	MCF7-DR_2_peak_67663	76.1484
chr14	69417704	69418491	MCF7-DR_2_peak_19741	76.1211
chr6	14271138	14271793	MCF7-DR_2_peak_54812	76.0542
chr17	3571184	3572256	MCF7-DR_2_peak_25769	76.0476
chr2	113521615	113522685	MCF7-DR_2_peak_35347	76.0445
chr2	198317773	198318790	MCF7-DR_2_peak_37028	76.0011
chr8	128306816	128307592	MCF7-DR_2_peak_66143	75.9091
chr8	59762563	59763817	MCF7-DR_2_peak_64225	75.8832
chr7	139366667	139367762	MCF7-DR_2_peak_62346	75.8543
chr7	143534355	143534677	MCF7-DR_2_peak_62487	75.773
chr8	131206766	131207302	MCF7-DR_2_peak_66288	75.764
chr1	228327502	228328475	MCF7-DR_2_peak_5670	75.7375
chr14	24615762	24616867	MCF7-DR_2_peak_18445	75.7375
chr7	155744104	155744890	MCF7-DR_2_peak_62792	75.6306
chr19	31704895	31706172	MCF7-DR_2_peak_31141	75.6306
chr8	1942085	1942870	MCF7-DR_2_peak_62946	75.6048
chr11	118991791	118992706	MCF7-DR_2_peak_12903	75.5975
chr12	107026554	107027069	MCF7-DR_2_peak_16057	75.5853
chr8	12051534	12052688	MCF7-DR_2_peak_63108	75.5392
chr14	99947121	99948088	MCF7-DR_2_peak_20629	75.529
chr9	134248644	134249512	MCF7-DR_2_peak_69621	75.4908
chr11	58873782	58874908	MCF7-DR_2_peak_10792	75.4399
chr19	42772318	42773482	MCF7-DR_2_peak_31625	75.3961
chr14	55574327	55575408	MCF7-DR_2_peak_19233	75.3741
chr2	131099608	131100849	MCF7-DR_2_peak_35768	75.3639
chr8	64144136	64145132	MCF7-DR_2_peak_64341	75.352
chr5	172839350	172840323	MCF7-DR_2_peak_54013	75.3393
chr8	62220493	62221224	MCF7-DR_2_peak_64279	75.3163
chr10	25304998	25305689	MCF7-DR_2_peak_7015	75.3163
chr5	118604172	118604808	MCF7-DR_2_peak_52427	75.1876
chr7	129649723	129650553	MCF7-DR_2_peak_62072	75.1764
chr12	103954321	103954961	MCF7-DR_2_peak_15930	75.1568
chr9	133587857	133588570	MCF7-DR_2_peak_69583	75.0824
chr3	185826649	185827362	MCF7-DR_2_peak_46383	75.0805
chr16	68741113	68742001	MCF7-DR_2_peak_24949	74.8075
chr10	6820938	6821790	MCF7-DR_2_peak_6601	74.7485
chr3	60041373	60041997	MCF7-DR_2_peak_43807	74.7315
chr8	77912110	77913155	MCF7-DR_2_peak_64716	74.7279
chr8	2074797	2075903	MCF7-DR_2_peak_62951	74.7259
chr11	114165568	114166398	MCF7-DR_2_peak_12710	74.708
chr20	62168620	62169838	MCF7-DR_2_peak_39934	74.6566
chr16	57333404	57334800	MCF7-DR_2_peak_24619	74.6553
chr1	148241416	148242346	MCF7-DR_2_peak_3533	74.6389
chr20	49126419	49127135	MCF7-DR_2_peak_39561	74.6235
chr1	244614615	244615726	MCF7-DR_2_peak_6188	74.4929
chr5	33049414	33050499	MCF7-DR_2_peak_50845	74.437
chr3	13891613	13892292	MCF7-DR_2_peak_42461	74.437
chr17	1419522	1420577	MCF7-DR_2_peak_25643	74.3882
chr8	130951639	130952728	MCF7-DR_2_peak_66270	74.2863
chr3	136580731	136581754	MCF7-DR_2_peak_45354	74.2115
chr8	142027701	142028473	MCF7-DR_2_peak_66555	74.1757
chr3	16306077	16306935	MCF7-DR_2_peak_42551	74.0847
chr11	6255729	6256747	MCF7-DR_2_peak_9661	74.0782
chr8	67025298	67026558	MCF7-DR_2_peak_64403	74.0275
chr6	86352517	86354024	MCF7-DR_2_peak_56821	74.0211
chr11	114270646	114271731	MCF7-DR_2_peak_12722	74.0085
chr2	739903	740969	MCF7-DR_2_peak_32486	73.9584
chr7	84633764	84634211	MCF7-DR_2_peak_61131	73.9039
chr1	59249410	59250483	MCF7-DR_2_peak_1987	73.8802
chr8	71313922	71315150	MCF7-DR_2_peak_64545	73.8479
chr19	10946211	10947071	MCF7-DR_2_peak_30529	73.8025
chr8	126980625	126981657	MCF7-DR_2_peak_66093	73.7846
chr14	55657890	55658867	MCF7-DR_2_peak_19236	73.7455
chr1	28051959	28052888	MCF7-DR_2_peak_1063	73.7455
chr10	38645027	38645816	MCF7-DR_2_peak_7330	73.7405
chr11	66725551	66726424	MCF7-DR_2_peak_11263	73.7389
chr19	39390070	39390959	MCF7-DR_2_peak_31453	73.7244
chr14	23789860	23790772	MCF7-DR_2_peak_18408	73.6966
chr19	20162513	20163424	MCF7-DR_2_peak_30979	73.666
chr11	125495425	125496755	MCF7-DR_2_peak_13169	73.6209
chr8	49413920	49414646	MCF7-DR_2_peak_63989	73.5819
chr9	35657673	35658088	MCF7-DR_2_peak_67630	73.4873
chr11	77899054	77900219	MCF7-DR_2_peak_11740	73.4654
chr5	14926114	14926457	MCF7-DR_2_peak_50620	73.3965
chr12	109232014	109232636	MCF7-DR_2_peak_16124	73.3407
chr17	57069929	57070616	MCF7-DR_2_peak_27700	73.3312
chr16	2932519	2933378	MCF7-DR_2_peak_23428	73.2217
chr14	50328783	50329841	MCF7-DR_2_peak_18999	73.2025
chr19	33462715	33463484	MCF7-DR_2_peak_31174	73.1876
chr11	108093195	108094155	MCF7-DR_2_peak_12514	73.1806
chr2	105216205	105217150	MCF7-DR_2_peak_35002	73.1436
chr12	104234924	104236079	MCF7-DR_2_peak_15940	73.1144
chr11	96688150	96688920	MCF7-DR_2_peak_12261	73.0733
chr8	71581031	71581776	MCF7-DR_2_peak_64555	73.0384
chr18	12377032	12378129	MCF7-DR_2_peak_29119	72.9826
chr5	172160137	172161256	MCF7-DR_2_peak_53958	72.9447
chr4	126235819	126236492	MCF7-DR_2_peak_49120	72.8948
chr6	80246700	80247802	MCF7-DR_2_peak_56615	72.8378
chr3	56590814	56591898	MCF7-DR_2_peak_43666	72.8346
chr17	41465618	41466888	MCF7-DR_2_peak_27061	72.8065
chr17	45401010	45401928	MCF7-DR_2_peak_27281	72.7965
chr2	118845629	118846570	MCF7-DR_2_peak_35433	72.7711
chr2	111111840	111112573	MCF7-DR_2_peak_35224	72.7383
chr14	23398243	23399097	MCF7-DR_2_peak_18383	72.7294
chr3	8543095	8543680	MCF7-DR_2_peak_42228	72.7169
chr13	98085141	98085865	MCF7-DR_2_peak_17946	72.6808
chr12	99037887	99039560	MCF7-DR_2_peak_15776	72.6617
chr1	53791689	53792697	MCF7-DR_2_peak_1868	72.6574
chr12	56211385	56212182	MCF7-DR_2_peak_14817	72.6526
chr10	127350669	127351516	MCF7-DR_2_peak_9273	72.6347
chr14	53683840	53684767	MCF7-DR_2_peak_19146	72.4758
chr19	19887056	19887973	MCF7-DR_2_peak_30972	72.4403
chr5	159592074	159593089	MCF7-DR_2_peak_53652	72.431
chr10	2154011	2154811	MCF7-DR_2_peak_6389	72.3236
chr14	64584434	64585133	MCF7-DR_2_peak_19539	72.3043
chr1	98519043	98520062	MCF7-DR_2_peak_2812	72.1966
chr19	4968535	4969223	MCF7-DR_2_peak_30231	72.1229
chr16	19078662	19079424	MCF7-DR_2_peak_23891	72.1156
chr14	59197850	59198708	MCF7-DR_2_peak_19355	72.099
chr8	126557783	126558781	MCF7-DR_2_peak_66063	72.059
chr2	239078392	239078891	MCF7-DR_2_peak_37980	71.9695
chr5	108083980	108085224	MCF7-DR_2_peak_52238	71.9339
chr3	185376238	185377072	MCF7-DR_2_peak_46349	71.9268
chr5	137667325	137667893	MCF7-DR_2_peak_52881	71.9142
chr11	64808238	64809166	MCF7-DR_2_peak_11095	71.8495
chr8	123613816	123614345	MCF7-DR_2_peak_65890	71.8347
chr8	69672018	69672813	MCF7-DR_2_peak_64496	71.8037
chr4	166248396	166249369	MCF7-DR_2_peak_49921	71.7481
chr17	60856182	60857107	MCF7-DR_2_peak_27837	71.7369
chr12	31881689	31882508	MCF7-DR_2_peak_14235	71.723
chr7	85144048	85144828	MCF7-DR_2_peak_61248	71.7151
chr5	156569446	156570385	MCF7-DR_2_peak_53526	71.476
chr16	58663377	58664571	MCF7-DR_2_peak_24690	71.4629
chr8	64132868	64133469	MCF7-DR_2_peak_64340	71.2905
chr9	2014671	2015586	MCF7-DR_2_peak_66858	71.1925
chr13	60737536	60738688	MCF7-DR_2_peak_17463	71.1865
chr8	49448290	49449061	MCF7-DR_2_peak_63991	71.1609
chr6	57178354	57179146	MCF7-DR_2_peak_56209	71.0663
chr11	57479221	57480291	MCF7-DR_2_peak_10739	71.0438
chr2	55277408	55278105	MCF7-DR_2_peak_33770	71.0319
chr8	119646999	119648318	MCF7-DR_2_peak_65719	70.9472
chr17	2907170	2908063	MCF7-DR_2_peak_25754	70.921
chr3	119813181	119814732	MCF7-DR_2_peak_44758	70.824
chr14	74416479	74417477	MCF7-DR_2_peak_19917	70.7891
chr11	105892471	105893392	MCF7-DR_2_peak_12452	70.7315
chr11	79847972	79848652	MCF7-DR_2_peak_11795	70.7148
chr18	14104882	14105715	MCF7-DR_2_peak_29192	70.6901
chr10	43857529	43858333	MCF7-DR_2_peak_7406	70.5501
chr3	59312879	59313581	MCF7-DR_2_peak_43789	70.5201
chr8	130471784	130472822	MCF7-DR_2_peak_66244	70.5131
chr2	136288057	136289240	MCF7-DR_2_peak_35892	70.4974
chr3	138634267	138635142	MCF7-DR_2_peak_45413	70.4949
chr19	9945398	9946173	MCF7-DR_2_peak_30449	70.4949
chr2	114513599	114514603	MCF7-DR_2_peak_35401	70.4888
chr2	223652448	223653294	MCF7-DR_2_peak_37509	70.3996
chr1	244815940	244816813	MCF7-DR_2_peak_6191	70.3887
chr16	72127154	72128105	MCF7-DR_2_peak_25084	70.3797
chr5	158129146	158129929	MCF7-DR_2_peak_53589	70.3058
chr3	33481729	33482779	MCF7-DR_2_peak_42919	70.2954
chr17	41437727	41438721	MCF7-DR_2_peak_27055	70.2656
chr9	69381208	69381960	MCF7-DR_2_peak_67967	70.1428
chr19	7894356	7895113	MCF7-DR_2_peak_30366	70.1343
chr6	17589441	17590394	MCF7-DR_2_peak_54937	70.1343
chr11	66056317	66057248	MCF7-DR_2_peak_11217	70.1196
chr6	151361989	151362757	MCF7-DR_2_peak_58134	70.0931
chr2	54950311	54951336	MCF7-DR_2_peak_33762	70.0823
chr11	64577879	64578584	MCF7-DR_2_peak_11071	70.0503
chr3	110246095	110246811	MCF7-DR_2_peak_44481	70.0149
chr14	79483152	79483826	MCF7-DR_2_peak_20106	70.0149
chr14	71132605	71133406	MCF7-DR_2_peak_19798	70.0104
chr3	9437828	9439328	MCF7-DR_2_peak_42275	70.0062
chr5	168777596	168778239	MCF7-DR_2_peak_53816	69.9262
chr9	74979770	74981047	MCF7-DR_2_peak_68111	69.9199
chr1	24743358	24743972	MCF7-DR_2_peak_891	69.8714
chr15	65588366	65589443	MCF7-DR_2_peak_22151	69.8175
chr8	128747238	128748695	MCF7-DR_2_peak_66153	69.7836
chr9	4792523	4793500	MCF7-DR_2_peak_66930	69.7606
chr1	145113977	145114856	MCF7-DR_2_peak_3425	69.6333
chr7	83097417	83098116	MCF7-DR_2_peak_61082	69.6156
chr11	69068940	69069809	MCF7-DR_2_peak_11375	69.6097
chr16	54962752	54963421	MCF7-DR_2_peak_24521	69.6078
chr14	77787040	77787890	MCF7-DR_2_peak_20066	69.5331
chr1	224075688	224076399	MCF7-DR_2_peak_5495	69.4812
chr1	231114244	231115045	MCF7-DR_2_peak_5759	69.4714
chr12	7125296	7126441	MCF7-DR_2_peak_13668	69.4451
chr14	90096520	90097972	MCF7-DR_2_peak_20320	69.4018
chr8	116068160	116069084	MCF7-DR_2_peak_65540	69.3728
chr8	37000131	37001284	MCF7-DR_2_peak_63639	69.3668
chr10	42384952	42385677	MCF7-DR_2_peak_7343	69.3409
chr20	43716560	43717402	MCF7-DR_2_peak_39325	69.3166
chr8	118532693	118533509	MCF7-DR_2_peak_65638	69.3058
chr1	59762061	59763023	MCF7-DR_2_peak_2020	69.2955
chr12	6862136	6863079	MCF7-DR_2_peak_13642	69.273
chr8	42398086	42398733	MCF7-DR_2_peak_63849	69.2587
chr16	89509126	89510368	MCF7-DR_2_peak_25505	69.1497
chr5	167126183	167127034	MCF7-DR_2_peak_53751	69.1312
chr3	53925530	53926373	MCF7-DR_2_peak_43605	68.9802
chr8	119451850	119452365	MCF7-DR_2_peak_65706	68.973
chr14	74352981	74354095	MCF7-DR_2_peak_19916	68.9716
chr7	13959640	13960335	MCF7-DR_2_peak_59576	68.9321
chr3	42002917	42004178	MCF7-DR_2_peak_43109	68.9241
chr17	73285021	73286061	MCF7-DR_2_peak_28276	68.9076
chr14	60558388	60559026	MCF7-DR_2_peak_19402	68.9001
chr14	24583013	24584510	MCF7-DR_2_peak_18442	68.8565
chr11	64427227	64427719	MCF7-DR_2_peak_11062	68.7989
chr2	110858358	110859374	MCF7-DR_2_peak_35215	68.7838
chr3	121468008	121468992	MCF7-DR_2_peak_44812	68.7746
chr3	114866065	114867108	MCF7-DR_2_peak_44632	68.7605
chr8	130697493	130698418	MCF7-DR_2_peak_66253	68.7164
chr5	14190242	14190919	MCF7-DR_2_peak_50583	68.7164
chr5	172881620	172882799	MCF7-DR_2_peak_54015	68.7123
chr16	66906837	66907602	MCF7-DR_2_peak_24819	68.6876
chr11	65819220	65820168	MCF7-DR_2_peak_11197	68.6522
chr2	27008300	27009033	MCF7-DR_2_peak_33024	68.6338
chr4	9693031	9693669	MCF7-DR_2_peak_47133	68.6106
chr8	146012071	146013029	MCF7-DR_2_peak_66783	68.6
chr7	134331228	134332111	MCF7-DR_2_peak_62200	68.533
chr2	91844707	91846059	MCF7-DR_2_peak_34594	68.5236
chr17	45973009	45974079	MCF7-DR_2_peak_27312	68.4449
chr7	151216660	151217970	MCF7-DR_2_peak_62690	68.4002
chr1	150601550	150602405	MCF7-DR_2_peak_3627	68.3815
chr3	88107544	88108520	MCF7-DR_2_peak_44217	68.2833
chr7	83306413	83307160	MCF7-DR_2_peak_61090	68.1285
chr7	4784502	4785172	MCF7-DR_2_peak_59348	68.1285
chr11	66444963	66445698	MCF7-DR_2_peak_11247	68.1267
chr16	30204847	30205815	MCF7-DR_2_peak_24217	68.1196
chr6	79943230	79943885	MCF7-DR_2_peak_56601	68.0724
chr20	39969168	39969709	MCF7-DR_2_peak_39237	68.0276
chr7	87505172	87506215	MCF7-DR_2_peak_61399	67.9685
chr17	61850604	61851594	MCF7-DR_2_peak_27880	67.9617
chr2	112811737	112813421	MCF7-DR_2_peak_35307	67.9239
chr12	6873140	6873899	MCF7-DR_2_peak_13643	67.8898
chr2	64977804	64978871	MCF7-DR_2_peak_33975	67.8795
chr11	96122445	96123754	MCF7-DR_2_peak_12249	67.8689
chr9	34376238	34377308	MCF7-DR_2_peak_67579	67.8689
chr6	48794514	48795480	MCF7-DR_2_peak_55978	67.8351
chr18	8799933	8801532	MCF7-DR_2_peak_28994	67.8068
chr14	21851705	21852860	MCF7-DR_2_peak_18316	67.7651
chr1	117663977	117665020	MCF7-DR_2_peak_3255	67.7323
chr11	106269200	106270336	MCF7-DR_2_peak_12460	67.7097
chr8	142085647	142086531	MCF7-DR_2_peak_66560	67.6875
chr1	159750305	159751244	MCF7-DR_2_peak_4025	67.6837
chr14	64009451	64010682	MCF7-DR_2_peak_19520	67.6516
chr19	37861719	37862427	MCF7-DR_2_peak_31352	67.6231
chr12	1459326	1460301	MCF7-DR_2_peak_13458	67.6231
chr3	66024298	66025177	MCF7-DR_2_peak_43968	67.6195
chr3	113775004	113776052	MCF7-DR_2_peak_44606	67.5845
chr20	47662518	47663690	MCF7-DR_2_peak_39472	67.5681
chr7	83654553	83655223	MCF7-DR_2_peak_61095	67.5324
chr19	10679481	10680121	MCF7-DR_2_peak_30506	67.498
chr9	35814495	35815671	MCF7-DR_2_peak_67645	67.474
chr2	95872851	95873845	MCF7-DR_2_peak_34659	67.437
chr2	97523362	97524722	MCF7-DR_2_peak_34742	67.4031
chr14	19924989	19925914	MCF7-DR_2_peak_18237	67.379
chr4	120133374	120134495	MCF7-DR_2_peak_48968	67.3393
chr6	52368266	52369617	MCF7-DR_2_peak_56018	67.3089
chr2	65058183	65059113	MCF7-DR_2_peak_33981	67.3018
chr14	73924569	73925670	MCF7-DR_2_peak_19885	67.2359
chr11	59317726	59318894	MCF7-DR_2_peak_10808	67.2359
chr14	77923603	77924939	MCF7-DR_2_peak_20070	67.1606
chr19	40971496	40972261	MCF7-DR_2_peak_31529	67.1606
chr2	98280303	98281107	MCF7-DR_2_peak_34760	67.1419
chr5	157811607	157812534	MCF7-DR_2_peak_53576	67.1284
chr11	119251532	119252686	MCF7-DR_2_peak_12927	67.1034
chr6	24774970	24776314	MCF7-DR_2_peak_55111	67.0475
chr7	134670910	134671782	MCF7-DR_2_peak_62214	67.0375
chr16	22201686	22202858	MCF7-DR_2_peak_23978	67.0258
chr8	74371744	74372407	MCF7-DR_2_peak_64630	66.9639
chr14	68066391	68067376	MCF7-DR_2_peak_19675	66.9345
chr5	138279931	138280988	MCF7-DR_2_peak_52916	66.9161
chr8	42574872	42576382	MCF7-DR_2_peak_63857	66.9161
chr17	57504747	57505234	MCF7-DR_2_peak_27728	66.8084
chr20	44440814	44441688	MCF7-DR_2_peak_39351	66.773
chr20	39957812	39958760	MCF7-DR_2_peak_39234	66.741
chr10	6244572	6245088	MCF7-DR_2_peak_6579	66.7192
chr8	125763703	125764591	MCF7-DR_2_peak_66009	66.7105
chr16	67345545	67346342	MCF7-DR_2_peak_24868	66.7026
chr8	128911074	128912125	MCF7-DR_2_peak_66176	66.6572
chr17	22252880	22253410	MCF7-DR_2_peak_26426	66.6499
chr12	6579459	6580432	MCF7-DR_2_peak_13618	66.6062
chr8	128755254	128755966	MCF7-DR_2_peak_66155	66.6012
chr17	16913479	16914770	MCF7-DR_2_peak_26210	66.6
chr11	86343562	86344367	MCF7-DR_2_peak_11973	66.5901
chr3	186856866	186857779	MCF7-DR_2_peak_46422	66.5181
chr7	36155094	36155838	MCF7-DR_2_peak_60149	66.4307
chr5	148865367	148866217	MCF7-DR_2_peak_53303	66.4295
chr9	136343702	136344826	MCF7-DR_2_peak_69713	66.4244
chr6	58287259	58288309	MCF7-DR_2_peak_56232	66.4244
chr1	27097765	27098849	MCF7-DR_2_peak_990	66.4216
chr3	58984052	58984892	MCF7-DR_2_peak_43778	66.4207
chr8	75193783	75194224	MCF7-DR_2_peak_64672	66.3852
chr8	42248726	42249721	MCF7-DR_2_peak_63839	66.3838
chr19	19174195	19174895	MCF7-DR_2_peak_30939	66.3601
chr11	127391305	127392220	MCF7-DR_2_peak_13211	66.3348
chr17	48104301	48106115	MCF7-DR_2_peak_27424	66.2839
chr20	30160257	30161196	MCF7-DR_2_peak_38844	66.2827
chr3	4534372	4535401	MCF7-DR_2_peak_42176	66.2376
chr2	24299098	24299802	MCF7-DR_2_peak_32942	66.2225
chr11	118560477	118561230	MCF7-DR_2_peak_12873	66.1324
chr14	23475845	23476615	MCF7-DR_2_peak_18390	66.0526
chr8	12293808	12294739	MCF7-DR_2_peak_63113	66.051
chr3	122102713	122103569	MCF7-DR_2_peak_44821	66.0051
chr14	61569949	61571073	MCF7-DR_2_peak_19429	65.9938
chr7	155021634	155022378	MCF7-DR_2_peak_62763	65.9628
chr8	82754007	82755163	MCF7-DR_2_peak_64832	65.9094
chr19	6828817	6829517	MCF7-DR_2_peak_30322	65.908
chr3	140660284	140661203	MCF7-DR_2_peak_45451	65.8789
chr2	121832000	121833041	MCF7-DR_2_peak_35575	65.8731
chr1	246591784	246592569	MCF7-DR_2_peak_6244	65.8647
chr16	4513578	4514822	MCF7-DR_2_peak_23537	65.8647
chr2	242294709	242295780	MCF7-DR_2_peak_38080	65.849
chr8	128920051	128920551	MCF7-DR_2_peak_66178	65.8362
chr19	50269517	50270317	MCF7-DR_2_peak_32077	65.8055
chr12	58087485	58088227	MCF7-DR_2_peak_14946	65.7338
chr6	5003673	5004715	MCF7-DR_2_peak_54512	65.7161
chr11	67006818	67007726	MCF7-DR_2_peak_11275	65.7052
chr8	144691200	144692587	MCF7-DR_2_peak_66694	65.6766
chr17	4870195	4871342	MCF7-DR_2_peak_25836	65.6587
chr11	51590299	51591454	MCF7-DR_2_peak_10680	65.6576
chr7	137686231	137687291	MCF7-DR_2_peak_62290	65.649
chr4	83205925	83206519	MCF7-DR_2_peak_48310	65.6206
chr8	145980283	145981199	MCF7-DR_2_peak_66781	65.6152
chr2	15499813	15500785	MCF7-DR_2_peak_32769	65.5664
chr11	3443674	3444666	MCF7-DR_2_peak_9594	65.5163
chr14	80891688	80892626	MCF7-DR_2_peak_20137	65.5019
chr8	104426824	104427843	MCF7-DR_2_peak_65321	65.4818
chr8	66402811	66403612	MCF7-DR_2_peak_64375	65.4818
chr10	38145995	38147206	MCF7-DR_2_peak_7323	65.4601
chr19	11545779	11546504	MCF7-DR_2_peak_30572	65.4413
chr11	76288084	76288722	MCF7-DR_2_peak_11673	65.437
chr7	85616830	85617600	MCF7-DR_2_peak_61289	65.4231
chr5	176852876	176853741	MCF7-DR_2_peak_54139	65.3971
chr14	24610062	24611228	MCF7-DR_2_peak_18444	65.3971
chr16	56485124	56485896	MCF7-DR_2_peak_24559	65.3404
chr21	15399469	15400340	MCF7-DR_2_peak_40040	65.3404
chr9	70391920	70392802	MCF7-DR_2_peak_67988	65.3243
chr19	30456090	30456867	MCF7-DR_2_peak_31121	65.2794
chr1	62901799	62902516	MCF7-DR_2_peak_2080	65.2045
chr1	233679146	233679912	MCF7-DR_2_peak_5847	65.2
chr8	67976148	67977322	MCF7-DR_2_peak_64458	65.1865
chr7	158224430	158225765	MCF7-DR_2_peak_62859	65.1285
chr7	132550471	132551219	MCF7-DR_2_peak_62162	65.1279
chr11	66247011	66248290	MCF7-DR_2_peak_11237	65.0777
chr12	13492393	13493117	MCF7-DR_2_peak_13876	65.036
chr9	114803869	114804530	MCF7-DR_2_peak_68938	65.0286
chr3	9791237	9792127	MCF7-DR_2_peak_42284	65.0236
chr22	16192216	16193571	MCF7-DR_2_peak_40872	64.9731
chr16	30381721	30382611	MCF7-DR_2_peak_24224	64.9515
chr16	67217341	67218263	MCF7-DR_2_peak_24849	64.9114
chr11	62598969	62600288	MCF7-DR_2_peak_10974	64.9052
chr2	114779857	114780663	MCF7-DR_2_peak_35415	64.8893
chr2	9427551	9428218	MCF7-DR_2_peak_32575	64.8824
chr10	43931952	43932811	MCF7-DR_2_peak_7413	64.8337
chr5	150460091	150461133	MCF7-DR_2_peak_53402	64.8291
chr16	30389421	30389859	MCF7-DR_2_peak_24226	64.8262
chr8	142164064	142164653	MCF7-DR_2_peak_66568	64.8223
chr14	50778309	50779688	MCF7-DR_2_peak_19024	64.7998
chr6	1952911	1953530	MCF7-DR_2_peak_54364	64.7686
chr7	144081232	144082291	MCF7-DR_2_peak_62506	64.7602
chr8	124780081	124781279	MCF7-DR_2_peak_65959	64.7147
chr1	247170740	247171608	MCF7-DR_2_peak_6271	64.6811
chr17	27429659	27430613	MCF7-DR_2_peak_26530	64.573
chr5	14250136	14250892	MCF7-DR_2_peak_50588	64.573
chr14	19649822	19650500	MCF7-DR_2_peak_18224	64.5406
chr1	117602000	117602982	MCF7-DR_2_peak_3250	64.5398
chr19	39521775	39522722	MCF7-DR_2_peak_31460	64.5319
chr17	47841363	47841971	MCF7-DR_2_peak_27409	64.5039
chr14	73493450	73494216	MCF7-DR_2_peak_19874	64.4907
chr11	128392200	128392939	MCF7-DR_2_peak_13253	64.4839
chr17	46125048	46126509	MCF7-DR_2_peak_27327	64.4705
chr19	1812269	1813270	MCF7-DR_2_peak_30067	64.4354
chr7	157197524	157198142	MCF7-DR_2_peak_62838	64.4191
chr10	70660384	70661480	MCF7-DR_2_peak_7869	64.405
chr19	30335275	30336830	MCF7-DR_2_peak_31114	64.385
chr17	46048071	46048878	MCF7-DR_2_peak_27318	64.3615
chr17	57170631	57171604	MCF7-DR_2_peak_27702	64.3419
chr12	50505387	50506491	MCF7-DR_2_peak_14565	64.3414
chr11	78426513	78427156	MCF7-DR_2_peak_11759	64.3381
chr8	130719839	130720674	MCF7-DR_2_peak_66256	64.3173
chr10	2256247	2257591	MCF7-DR_2_peak_6396	64.3168
chr12	104323155	104324710	MCF7-DR_2_peak_15944	64.2811
chr13	50017936	50019069	MCF7-DR_2_peak_17323	64.2782
chr18	18518803	18520429	MCF7-DR_2_peak_29229	64.2771
chr12	120728509	120729744	MCF7-DR_2_peak_16463	64.2477
chr12	120524678	120525459	MCF7-DR_2_peak_16448	64.244
chr3	141085421	141086526	MCF7-DR_2_peak_45469	64.2327
chr2	3583321	3584272	MCF7-DR_2_peak_32509	64.2289
chr19	36673334	36674544	MCF7-DR_2_peak_31310	64.2252
chr6	53191091	53191790	MCF7-DR_2_peak_56066	64.1658
chr2	62932324	62932978	MCF7-DR_2_peak_33925	64.1564
chr1	43672251	43673512	MCF7-DR_2_peak_1608	64.1125
chr9	6931861	6932318	MCF7-DR_2_peak_66998	64.0907
chr8	67340686	67341770	MCF7-DR_2_peak_64416	64.0709
chr1	11968207	11969936	MCF7-DR_2_peak_439	64.0607
chr2	118571888	118572862	MCF7-DR_2_peak_35422	64.0349
chr3	57582913	57583604	MCF7-DR_2_peak_43699	64.0275
chr1	59616479	59617373	MCF7-DR_2_peak_2015	64.0079
chr2	239990954	239991602	MCF7-DR_2_peak_38009	63.9866
chr3	28389845	28391145	MCF7-DR_2_peak_42792	63.9807
chr12	123431216	123431834	MCF7-DR_2_peak_16608	63.9514
chr8	37887681	37889274	MCF7-DR_2_peak_63678	63.9506
chr19	54640656	54641584	MCF7-DR_2_peak_32255	63.9443
chr12	56521582	56522215	MCF7-DR_2_peak_14849	63.9062
chr7	140326007	140326727	MCF7-DR_2_peak_62383	63.8919
chr8	131074256	131075206	MCF7-DR_2_peak_66280	63.8919
chr1	45272665	45273740	MCF7-DR_2_peak_1680	63.8755
chr14	21923892	21924813	MCF7-DR_2_peak_18319	63.8589
chr6	19804620	19805617	MCF7-DR_2_peak_55007	63.8468
chr17	4132947	4133801	MCF7-DR_2_peak_25791	63.8337
chr8	107870477	107870897	MCF7-DR_2_peak_65413	63.7237
chr11	114237231	114238420	MCF7-DR_2_peak_12720	63.7057
chr8	67424496	67425343	MCF7-DR_2_peak_64427	63.6992
chr15	42867227	42867977	MCF7-DR_2_peak_21578	63.6945
chr3	113415449	113415943	MCF7-DR_2_peak_44593	63.6938
chr1	17096666	17097238	MCF7-DR_2_peak_609	63.6938
chr21	16388197	16388857	MCF7-DR_2_peak_40065	63.6938
chr11	57424757	57425369	MCF7-DR_2_peak_10736	63.6745
chr14	54863168	54864309	MCF7-DR_2_peak_19189	63.6609
chr9	137029517	137030740	MCF7-DR_2_peak_69741	63.6541
chr12	6325066	6325623	MCF7-DR_2_peak_13593	63.6541
chr2	101519208	101519946	MCF7-DR_2_peak_34873	63.5633
chr2	121371225	121372311	MCF7-DR_2_peak_35551	63.454
chr17	1013990	1015087	MCF7-DR_2_peak_25618	63.413
chr15	98503419	98504064	MCF7-DR_2_peak_23109	63.3896
chr9	130158771	130159804	MCF7-DR_2_peak_69375	63.2856
chr12	21226239	21227247	MCF7-DR_2_peak_14004	63.2759
chr17	1587613	1588462	MCF7-DR_2_peak_25654	63.2059
chr22	17382390	17383284	MCF7-DR_2_peak_40895	63.169
chr17	467544	468226	MCF7-DR_2_peak_25584	63.1673
chr2	100496683	100497407	MCF7-DR_2_peak_34835	63.1238
chr15	49103107	49103667	MCF7-DR_2_peak_21734	63.0816
chr8	126676479	126677357	MCF7-DR_2_peak_66073	63.061
chr12	116863924	116865400	MCF7-DR_2_peak_16350	63.0411
chr14	45430809	45431921	MCF7-DR_2_peak_18913	63.0385
chr9	16704648	16705616	MCF7-DR_2_peak_67183	63.0336
chr5	139780280	139781701	MCF7-DR_2_peak_52992	63.0019
chr5	179158975	179159911	MCF7-DR_2_peak_54228	63.0004
chr11	62320649	62321836	MCF7-DR_2_peak_10946	62.9862
chr8	127845534	127846615	MCF7-DR_2_peak_66126	62.978
chr8	122709321	122710339	MCF7-DR_2_peak_65864	62.94
chr1	186344100	186345144	MCF7-DR_2_peak_4711	62.9318
chr12	117175730	117176480	MCF7-DR_2_peak_16368	62.92
chr16	57798163	57799139	MCF7-DR_2_peak_24647	62.9098
chr12	54019547	54020424	MCF7-DR_2_peak_14729	62.9052
chr17	964197	964775	MCF7-DR_2_peak_25615	62.903
chr11	94964073	94964833	MCF7-DR_2_peak_12210	62.8824
chr6	123110288	123111373	MCF7-DR_2_peak_57497	62.8048
chr12	58145589	58146550	MCF7-DR_2_peak_14951	62.7994
chr2	107586969	107587796	MCF7-DR_2_peak_35091	62.7993
chr20	56076161	56077260	MCF7-DR_2_peak_39743	62.7686
chr12	110010793	110011702	MCF7-DR_2_peak_16150	62.7247
chr7	84331216	84331657	MCF7-DR_2_peak_61120	62.6907
chr9	42753861	42754736	MCF7-DR_2_peak_67827	62.6602
chr9	77375026	77375665	MCF7-DR_2_peak_68178	62.6529
chr1	231531072	231532188	MCF7-DR_2_peak_5776	62.6397
chr1	150533436	150534312	MCF7-DR_2_peak_3617	62.6377
chr7	128378838	128380018	MCF7-DR_2_peak_62022	62.6305
chr2	136499006	136500020	MCF7-DR_2_peak_35897	62.5728
chr7	150810414	150810767	MCF7-DR_2_peak_62672	62.5574
chr2	107707590	107708475	MCF7-DR_2_peak_35101	62.5535
chr3	135615251	135615934	MCF7-DR_2_peak_45320	62.5002
chr11	111797285	111798141	MCF7-DR_2_peak_12627	62.4962
chr6	3247350	3247789	MCF7-DR_2_peak_54427	62.4424
chr14	50052959	50053829	MCF7-DR_2_peak_18984	62.4405
chr8	38384836	38385999	MCF7-DR_2_peak_63705	62.4405
chr20	49982295	49983491	MCF7-DR_2_peak_39606	62.4283
chr12	93835620	93836461	MCF7-DR_2_peak_15626	62.4239
chr4	183735256	183736044	MCF7-DR_2_peak_50153	62.4107
chr10	5931544	5932307	MCF7-DR_2_peak_6562	62.3872
chr2	24306678	24307826	MCF7-DR_2_peak_32943	62.3766
chr17	2863392	2864065	MCF7-DR_2_peak_25747	62.365
chr17	40540309	40540996	MCF7-DR_2_peak_26979	62.304
chr8	79577825	79579055	MCF7-DR_2_peak_64727	62.2901
chr11	62521212	62521989	MCF7-DR_2_peak_10968	62.2823
chr12	57472088	57473002	MCF7-DR_2_peak_14906	62.2597
chr12	57039590	57040275	MCF7-DR_2_peak_14891	62.2437
chr1	115212376	115213469	MCF7-DR_2_peak_3175	62.2339
chr16	72042291	72043056	MCF7-DR_2_peak_25083	62.2013
chr6	88299371	88300208	MCF7-DR_2_peak_56867	62.1398
chr17	6554724	6555622	MCF7-DR_2_peak_25881	62.1398
chr1	227127154	227128117	MCF7-DR_2_peak_5627	62.1321
chr4	2263773	2264666	MCF7-DR_2_peak_46888	62.1321
chr1	28879015	28880199	MCF7-DR_2_peak_1108	62.1033
chr4	149363172	149363955	MCF7-DR_2_peak_49578	62.095
chr16	53737443	53738287	MCF7-DR_2_peak_24498	62.0851
chr3	160167071	160168328	MCF7-DR_2_peak_45906	62.0601
chr16	4784109	4784645	MCF7-DR_2_peak_23560	62.0055
chr7	1979306	1980744	MCF7-DR_2_peak_59236	61.9569
chr17	48141606	48142475	MCF7-DR_2_peak_27433	61.9538
chr12	58165505	58166693	MCF7-DR_2_peak_14955	61.9042
chr2	223573880	223574588	MCF7-DR_2_peak_37505	61.8591
chr8	128352254	128352858	MCF7-DR_2_peak_66146	61.8582
chr4	130014277	130014969	MCF7-DR_2_peak_49220	61.8507
chr14	75725383	75726509	MCF7-DR_2_peak_19981	61.8323
chr5	14268286	14268995	MCF7-DR_2_peak_50591	61.815
chr8	141997669	141998307	MCF7-DR_2_peak_66551	61.8095
chr19	55677857	55678227	MCF7-DR_2_peak_32291	61.7988
chr14	65380909	65381600	MCF7-DR_2_peak_19590	61.6967
chr5	145582618	145583505	MCF7-DR_2_peak_53188	61.6953
chr8	121004178	121005046	MCF7-DR_2_peak_65778	61.6953
chr9	4984312	4985705	MCF7-DR_2_peak_66934	61.6904
chr11	68227513	68228498	MCF7-DR_2_peak_11337	61.6427
chr12	112563049	112563756	MCF7-DR_2_peak_16255	61.6325
chr6	11770853	11771749	MCF7-DR_2_peak_54724	61.6153
chr5	153008327	153009017	MCF7-DR_2_peak_53464	61.6139
chr12	125423725	125425003	MCF7-DR_2_peak_16690	61.5776
chr4	123653412	123654366	MCF7-DR_2_peak_49057	61.5625
chr12	6832886	6833579	MCF7-DR_2_peak_13639	61.5625
chr1	8021190	8022089	MCF7-DR_2_peak_267	61.5338
chr3	38065832	38066856	MCF7-DR_2_peak_43008	61.4863
chr20	32450451	32451250	MCF7-DR_2_peak_38949	61.4833
chr8	67524947	67526068	MCF7-DR_2_peak_64436	61.4483
chr2	127975496	127976708	MCF7-DR_2_peak_35673	61.4453
chr6	57535038	57535837	MCF7-DR_2_peak_56222	61.4122
chr8	102217561	102218617	MCF7-DR_2_peak_65261	61.407
chr3	194039784	194041044	MCF7-DR_2_peak_46641	61.4037
chr3	184278875	184279668	MCF7-DR_2_peak_46316	61.4037
chr14	53257625	53258899	MCF7-DR_2_peak_19124	61.388
chr2	97405363	97406102	MCF7-DR_2_peak_34734	61.3523
chr11	57434486	57435820	MCF7-DR_2_peak_10737	61.3346
chr8	144699171	144700604	MCF7-DR_2_peak_66695	61.3004
chr14	104181663	104182204	MCF7-DR_2_peak_20854	61.2756
chr14	67880682	67881478	MCF7-DR_2_peak_19662	61.2441
chr11	94226551	94227551	MCF7-DR_2_peak_12168	61.1943
chr9	66457824	66458732	MCF7-DR_2_peak_67891	61.182
chr14	24711428	24712463	MCF7-DR_2_peak_18457	61.1688
chr19	28284007	28285029	MCF7-DR_2_peak_31079	61.0628
chr9	35603840	35604847	MCF7-DR_2_peak_67628	61.0557
chr11	127520940	127521999	MCF7-DR_2_peak_13216	61.0336
chr11	82762738	82763751	MCF7-DR_2_peak_11859	61.01
chr3	49711120	49712151	MCF7-DR_2_peak_43415	61.01
chr14	21081351	21082459	MCF7-DR_2_peak_18276	60.9924
chr12	118573193	118574600	MCF7-DR_2_peak_16419	60.9696
chr3	33839871	33840965	MCF7-DR_2_peak_42928	60.9652
chr9	70141471	70142537	MCF7-DR_2_peak_67984	60.9587
chr3	135969024	135969678	MCF7-DR_2_peak_45335	60.9558
chr17	2310115	2311091	MCF7-DR_2_peak_25709	60.9436
chr8	42010009	42011145	MCF7-DR_2_peak_63817	60.9315
chr20	5099964	5100937	MCF7-DR_2_peak_38339	60.9169
chr1	85741819	85742737	MCF7-DR_2_peak_2488	60.9107
chr16	15684477	15685251	MCF7-DR_2_peak_23825	60.9005
chr1	244211133	244211948	MCF7-DR_2_peak_6169	60.8979
chr14	23754836	23756075	MCF7-DR_2_peak_18404	60.8979
chr1	23670656	23671401	MCF7-DR_2_peak_826	60.8972
chr10	42398494	42398945	MCF7-DR_2_peak_7347	60.8707
chr3	192597030	192598100	MCF7-DR_2_peak_46591	60.8552
chr5	14406187	14407046	MCF7-DR_2_peak_50596	60.8305
chr2	10633532	10634271	MCF7-DR_2_peak_32649	60.8305
chr20	33893457	33894296	MCF7-DR_2_peak_39010	60.8146
chr1	232278096	232279309	MCF7-DR_2_peak_5805	60.7651
chr12	104359368	104360136	MCF7-DR_2_peak_15946	60.7651
chr14	55914710	55915447	MCF7-DR_2_peak_19250	60.7516
chr1	113932469	113933211	MCF7-DR_2_peak_3146	60.7508
chr15	89631020	89631827	MCF7-DR_2_peak_22909	60.7199
chr12	106477606	106478534	MCF7-DR_2_peak_16023	60.7152
chr1	230240220	230241065	MCF7-DR_2_peak_5728	60.706
chr10	6790712	6791550	MCF7-DR_2_peak_6600	60.706
chr14	73392755	73393971	MCF7-DR_2_peak_19871	60.7054
chr12	2999476	3000625	MCF7-DR_2_peak_13497	60.6959
chr4	3956893	3957972	MCF7-DR_2_peak_46953	60.6595
chr19	15529341	15530260	MCF7-DR_2_peak_30760	60.6283
chr8	143762968	143763936	MCF7-DR_2_peak_66632	60.6199
chr19	21299780	21300302	MCF7-DR_2_peak_31002	60.6104
chr16	57278559	57279494	MCF7-DR_2_peak_24614	60.5454
chr11	64794439	64795466	MCF7-DR_2_peak_11094	60.5338
chr6	70506462	70507343	MCF7-DR_2_peak_56346	60.5264
chr2	27273187	27274554	MCF7-DR_2_peak_33033	60.5229
chr1	65713306	65714134	MCF7-DR_2_peak_2141	60.4971
chr17	76182961	76183653	MCF7-DR_2_peak_28471	60.4945
chr19	9929429	9930529	MCF7-DR_2_peak_30447	60.4445
chr9	139685174	139686166	MCF7-DR_2_peak_69849	60.3776
chr7	66093070	66094300	MCF7-DR_2_peak_60727	60.3776
chr2	220362618	220363753	MCF7-DR_2_peak_37445	60.3619
chr11	126081056	126082207	MCF7-DR_2_peak_13185	60.3619
chr7	35043296	35044033	MCF7-DR_2_peak_60127	60.3619
chr12	100593470	100595017	MCF7-DR_2_peak_15826	60.356
chr8	101801168	101801787	MCF7-DR_2_peak_65234	60.3559
chr6	84577337	84577709	MCF7-DR_2_peak_56753	60.3494
chr5	148637407	148638021	MCF7-DR_2_peak_53282	60.3364
chr17	47269800	47270649	MCF7-DR_2_peak_27383	60.3329
chr5	168587615	168588890	MCF7-DR_2_peak_53810	60.332
chr8	52810971	52812548	MCF7-DR_2_peak_64051	60.2598
chr1	45139711	45140501	MCF7-DR_2_peak_1668	60.234
chr11	63334546	63335175	MCF7-DR_2_peak_10994	60.221
chr6	41040001	41041042	MCF7-DR_2_peak_55729	60.2143
chr9	139980858	139981638	MCF7-DR_2_peak_69877	60.2002
chr8	64080496	64081283	MCF7-DR_2_peak_64335	60.1683
chr4	166033494	166034642	MCF7-DR_2_peak_49918	60.148
chr19	31630776	31632024	MCF7-DR_2_peak_31138	60.1419
chr8	143316335	143317246	MCF7-DR_2_peak_66609	60.1406
chr3	38206223	38207185	MCF7-DR_2_peak_43016	60.1406
chr14	62031197	62031860	MCF7-DR_2_peak_19461	60.1376
chr1	144931615	144932663	MCF7-DR_2_peak_3410	60.1273
chr19	55850465	55851324	MCF7-DR_2_peak_32302	60.1273
chr2	44394959	44396096	MCF7-DR_2_peak_33505	60.1265
chr7	134463977	134464771	MCF7-DR_2_peak_62208	60.1223
chr12	6445331	6446105	MCF7-DR_2_peak_13605	60.1088
chr12	4140167	4141244	MCF7-DR_2_peak_13537	60.0975
chr19	32895979	32897016	MCF7-DR_2_peak_31160	60.0279
chr3	17783958	17784593	MCF7-DR_2_peak_42590	60.0276
chr11	85396721	85397529	MCF7-DR_2_peak_11926	59.9894
chr8	61367983	61368602	MCF7-DR_2_peak_64256	59.9763
chr8	109455124	109456370	MCF7-DR_2_peak_65437	59.9705
chr5	131132503	131133326	MCF7-DR_2_peak_52667	59.9631
chr8	71247829	71248622	MCF7-DR_2_peak_64543	59.9588
chr1	111505774	111506919	MCF7-DR_2_peak_3081	59.9419
chr7	84744397	84745516	MCF7-DR_2_peak_61156	59.9157
chr5	657646	658064	MCF7-DR_2_peak_50355	59.8685
chr10	112158379	112159473	MCF7-DR_2_peak_9019	59.8524
chr5	179285290	179286512	MCF7-DR_2_peak_54240	59.8065
chr7	134895913	134896764	MCF7-DR_2_peak_62217	59.8065
chr16	89668450	89669410	MCF7-DR_2_peak_25524	59.7592
chr12	98812085	98812835	MCF7-DR_2_peak_15759	59.7349
chr19	16222005	16222841	MCF7-DR_2_peak_30772	59.7068
chr8	124297960	124298601	MCF7-DR_2_peak_65934	59.7034
chr17	21305431	21306154	MCF7-DR_2_peak_26408	59.6956
chr16	69760183	69761053	MCF7-DR_2_peak_24993	59.6648
chr9	34329134	34329915	MCF7-DR_2_peak_67577	59.6386
chr8	131154062	131155325	MCF7-DR_2_peak_66286	59.6371
chr20	13975644	13976776	MCF7-DR_2_peak_38564	59.6082
chr14	90797888	90798617	MCF7-DR_2_peak_20349	59.6
chr17	54992789	54993521	MCF7-DR_2_peak_27617	59.5361
chr14	96968068	96969261	MCF7-DR_2_peak_20580	59.4887
chr14	21737494	21738381	MCF7-DR_2_peak_18314	59.4887
chr11	95976229	95977239	MCF7-DR_2_peak_12238	59.4843
chr2	88926698	88927840	MCF7-DR_2_peak_34539	59.4822
chr19	45393567	45394574	MCF7-DR_2_peak_31772	59.4641
chr1	46598551	46599184	MCF7-DR_2_peak_1720	59.4495
chr3	138312747	138313854	MCF7-DR_2_peak_45399	59.4333
chr6	170747392	170747893	MCF7-DR_2_peak_58572	59.431
chr8	62923777	62924411	MCF7-DR_2_peak_64311	59.4288
chr11	118782183	118783336	MCF7-DR_2_peak_12883	59.3946
chr1	41469257	41469880	MCF7-DR_2_peak_1527	59.3935
chr15	99663586	99664500	MCF7-DR_2_peak_23154	59.3859
chr8	129334921	129335479	MCF7-DR_2_peak_66209	59.3811
chr4	140374259	140375446	MCF7-DR_2_peak_49345	59.3444
chr16	57768886	57770008	MCF7-DR_2_peak_24645	59.2753
chr3	52570256	52570870	MCF7-DR_2_peak_43549	59.2528
chr6	169562536	169563522	MCF7-DR_2_peak_58537	59.251
chr16	68271085	68272030	MCF7-DR_2_peak_24924	59.2431
chr5	89854242	89854969	MCF7-DR_2_peak_51949	59.2316
chr8	67131914	67132663	MCF7-DR_2_peak_64412	59.2285
chr10	4386641	4387162	MCF7-DR_2_peak_6490	59.1983
chr11	85430016	85430506	MCF7-DR_2_peak_11927	59.178
chr8	145747412	145748297	MCF7-DR_2_peak_66772	59.172
chr6	15283504	15284236	MCF7-DR_2_peak_54835	59.172
chr5	178692344	178693196	MCF7-DR_2_peak_54209	59.1678
chr8	125985026	125986028	MCF7-DR_2_peak_66020	59.1339
chr6	20212270	20213283	MCF7-DR_2_peak_55014	59.1339
chr4	775368	776377	MCF7-DR_2_peak_46837	59.1339
chr14	81636633	81637279	MCF7-DR_2_peak_20153	59.0968
chr2	92290457	92291275	MCF7-DR_2_peak_34617	59.0694
chr3	179280309	179281500	MCF7-DR_2_peak_46174	59.0564
chr16	15982313	15982808	MCF7-DR_2_peak_23841	59.0395
chr7	84628675	84629159	MCF7-DR_2_peak_61128	59.0138
chr4	18023270	18024151	MCF7-DR_2_peak_47269	59.0077
chr8	128863719	128864112	MCF7-DR_2_peak_66167	58.9941
chr3	58419120	58420080	MCF7-DR_2_peak_43757	58.9708
chr8	130527729	130528462	MCF7-DR_2_peak_66247	58.9442
chr11	86013047	86013841	MCF7-DR_2_peak_11957	58.9309
chr11	85565610	85566404	MCF7-DR_2_peak_11933	58.9309
chr1	93250262	93251252	MCF7-DR_2_peak_2675	58.9051
chr2	32288092	32289310	MCF7-DR_2_peak_33198	58.8993
chr6	52217151	52217845	MCF7-DR_2_peak_56009	58.8937
chr1	172501528	172502739	MCF7-DR_2_peak_4356	58.854
chr3	43907906	43908775	MCF7-DR_2_peak_43171	58.8486
chr11	76784313	76785075	MCF7-DR_2_peak_11696	58.8111
chr17	19280928	19281886	MCF7-DR_2_peak_26350	58.8092
chr1	95249048	95249863	MCF7-DR_2_peak_2764	58.797
chr2	109149817	109150896	MCF7-DR_2_peak_35132	58.7818
chr1	86072633	86073512	MCF7-DR_2_peak_2518	58.7794
chr11	120177014	120177830	MCF7-DR_2_peak_12967	58.7754
chr1	235667400	235668664	MCF7-DR_2_peak_5935	58.7692
chr19	38489831	38490569	MCF7-DR_2_peak_31384	58.7246
chr9	37464649	37466041	MCF7-DR_2_peak_67704	58.708
chr17	72868796	72869910	MCF7-DR_2_peak_28248	58.6919
chr9	128003490	128004073	MCF7-DR_2_peak_69306	58.666
chr10	43455650	43456612	MCF7-DR_2_peak_7388	58.6622
chr10	44796170	44797145	MCF7-DR_2_peak_7427	58.6336
chr11	75525484	75526885	MCF7-DR_2_peak_11652	58.5622
chr8	80941802	80942679	MCF7-DR_2_peak_64763	58.5581
chr1	27438240	27439064	MCF7-DR_2_peak_1018	58.5581
chr12	1566819	1567597	MCF7-DR_2_peak_13461	58.5421
chr1	171750192	171750948	MCF7-DR_2_peak_4332	58.5222
chr8	41386297	41387100	MCF7-DR_2_peak_63788	58.5035
chr8	131245032	131245719	MCF7-DR_2_peak_66291	58.4543
chr1	246729203	246730465	MCF7-DR_2_peak_6251	58.4506
chr12	53894357	53895449	MCF7-DR_2_peak_14723	58.4448
chr11	118809197	118809871	MCF7-DR_2_peak_12887	58.4387
chr8	144372896	144373864	MCF7-DR_2_peak_66668	58.4339
chr14	24682187	24682943	MCF7-DR_2_peak_18452	58.427
chr8	129678065	129678665	MCF7-DR_2_peak_66221	58.4216
chr9	2843441	2844425	MCF7-DR_2_peak_66882	58.3898
chr18	77005524	77006861	MCF7-DR_2_peak_29927	58.386
chr10	1331727	1332517	MCF7-DR_2_peak_6372	58.3831
chr7	131310463	131311100	MCF7-DR_2_peak_62140	58.3764
chr11	64545925	64546755	MCF7-DR_2_peak_11068	58.3764
chr5	179125260	179126315	MCF7-DR_2_peak_54227	58.3669
chr8	67458795	67459741	MCF7-DR_2_peak_64433	58.3562
chr7	84805400	84805862	MCF7-DR_2_peak_61172	58.3445
chr5	148289947	148290817	MCF7-DR_2_peak_53257	58.3234
chr2	101593107	101594036	MCF7-DR_2_peak_34876	58.3202
chr8	75262216	75263102	MCF7-DR_2_peak_64676	58.3051
chr2	112732599	112733175	MCF7-DR_2_peak_35302	58.2632
chr7	134001157	134002026	MCF7-DR_2_peak_62184	58.2289
chr16	89625342	89626091	MCF7-DR_2_peak_25517	58.2071
chr8	63951067	63952211	MCF7-DR_2_peak_64329	58.1804
chr11	126138365	126139337	MCF7-DR_2_peak_13186	58.1339
chr9	38392239	38393081	MCF7-DR_2_peak_67760	58.1109
chr19	46087181	46088333	MCF7-DR_2_peak_31817	58.1061
chr11	13689652	13690710	MCF7-DR_2_peak_9927	58.1001
chr6	74289656	74290568	MCF7-DR_2_peak_56467	58.0865
chr5	172483794	172484644	MCF7-DR_2_peak_53998	58.0591
chr19	9878901	9879763	MCF7-DR_2_peak_30444	58.0528
chr6	35452647	35453683	MCF7-DR_2_peak_55572	58.0294
chr8	82695568	82696361	MCF7-DR_2_peak_64829	58.0145
chr16	4303400	4304214	MCF7-DR_2_peak_23512	58.0047
chr10	369641	370310	MCF7-DR_2_peak_6338	57.9688
chr5	178487121	178487976	MCF7-DR_2_peak_54203	57.958
chr7	148822853	148824222	MCF7-DR_2_peak_62594	57.9535
chr4	122790988	122791932	MCF7-DR_2_peak_49039	57.9419
chr7	143598491	143599481	MCF7-DR_2_peak_62489	57.9298
chr12	6202087	6202882	MCF7-DR_2_peak_13582	57.9087
chr16	84047411	84048294	MCF7-DR_2_peak_25254	57.8959
chr3	131080174	131081291	MCF7-DR_2_peak_45191	57.8857
chr2	135594499	135595482	MCF7-DR_2_peak_35874	57.8701
chr4	114388860	114390074	MCF7-DR_2_peak_48874	57.8644
chr14	55518040	55518974	MCF7-DR_2_peak_19225	57.8484
chr5	137089929	137090843	MCF7-DR_2_peak_52867	57.8354
chr3	28282580	28283537	MCF7-DR_2_peak_42790	57.8354
chr11	73881856	73882698	MCF7-DR_2_peak_11574	57.831
chr1	44115251	44116286	MCF7-DR_2_peak_1627	57.8202
chr3	37034193	37035359	MCF7-DR_2_peak_42981	57.807
chr18	12287858	12288578	MCF7-DR_2_peak_29108	57.8047
chr2	65357160	65357908	MCF7-DR_2_peak_33998	57.7755
chr12	6276439	6277644	MCF7-DR_2_peak_13586	57.7609
chr5	151119377	151120455	MCF7-DR_2_peak_53434	57.7329
chr1	59314358	59315209	MCF7-DR_2_peak_1993	57.7242
chr7	12250274	12251375	MCF7-DR_2_peak_59538	57.7242
chr5	180226915	180227794	MCF7-DR_2_peak_54270	57.7042
chr16	84884771	84885430	MCF7-DR_2_peak_25303	57.6992
chr7	146658684	146659116	MCF7-DR_2_peak_62541	57.6986
chr9	82676752	82677320	MCF7-DR_2_peak_68346	57.688
chr10	10873019	10873600	MCF7-DR_2_peak_6699	57.6614
chr2	112029061	112029782	MCF7-DR_2_peak_35261	57.6483
chr2	98612062	98613018	MCF7-DR_2_peak_34773	57.5867
chr11	107992040	107992814	MCF7-DR_2_peak_12513	57.5772
chr11	112397407	112398261	MCF7-DR_2_peak_12668	57.5673
chr17	73696407	73697145	MCF7-DR_2_peak_28308	57.5255
chr6	56579711	56580578	MCF7-DR_2_peak_56169	57.5239
chr6	56708503	56709282	MCF7-DR_2_peak_56182	57.4958
chr6	64282060	64282563	MCF7-DR_2_peak_56277	57.4921
chr20	30181068	30181923	MCF7-DR_2_peak_38845	57.4898
chr6	52149229	52149965	MCF7-DR_2_peak_56008	57.4839
chr14	65757528	65758051	MCF7-DR_2_peak_19613	57.4463
chr20	54966913	54967871	MCF7-DR_2_peak_39701	57.4463
chr8	85030998	85031640	MCF7-DR_2_peak_64852	57.4444
chr10	656159	657153	MCF7-DR_2_peak_6348	57.4305
chr11	107710974	107712097	MCF7-DR_2_peak_12504	57.4173
chr5	172357848	172358563	MCF7-DR_2_peak_53986	57.4111
chr16	89767933	89768680	MCF7-DR_2_peak_25533	57.3844
chr17	48139536	48140192	MCF7-DR_2_peak_27432	57.3763
chr5	98264592	98265579	MCF7-DR_2_peak_52122	57.3741
chr19	5977742	5978521	MCF7-DR_2_peak_30272	57.3504
chr5	134263324	134263603	MCF7-DR_2_peak_52794	57.3457
chr20	30654882	30655680	MCF7-DR_2_peak_38874	57.3377
chr8	1703634	1704168	MCF7-DR_2_peak_62932	57.3275
chr8	127592023	127592769	MCF7-DR_2_peak_66115	57.3064
chr14	58711032	58712094	MCF7-DR_2_peak_19341	57.3064
chr16	70414415	70415627	MCF7-DR_2_peak_25014	57.3064
chr12	133706478	133707325	MCF7-DR_2_peak_16791	57.2663
chr3	111793537	111794377	MCF7-DR_2_peak_44543	57.2383
chr11	63952760	63953783	MCF7-DR_2_peak_11024	57.2334
chr17	46969399	46970338	MCF7-DR_2_peak_27366	57.2172
chr11	65382428	65383331	MCF7-DR_2_peak_11161	57.2081
chr1	235530418	235531137	MCF7-DR_2_peak_5926	57.2053
chr19	48996051	48996879	MCF7-DR_2_peak_31979	57.1962
chr5	169397864	169398524	MCF7-DR_2_peak_53842	57.1846
chr10	79151827	79152995	MCF7-DR_2_peak_8152	57.1646
chr1	47779445	47780273	MCF7-DR_2_peak_1757	57.1638
chr6	79944271	79944659	MCF7-DR_2_peak_56602	57.1489
chr16	13203873	13204680	MCF7-DR_2_peak_23751	57.1438
chr1	58898257	58899238	MCF7-DR_2_peak_1973	57.1218
chr15	75959006	75959626	MCF7-DR_2_peak_22507	57.0985
chr2	97481593	97482407	MCF7-DR_2_peak_34740	57.087
chr12	98987101	98987726	MCF7-DR_2_peak_15773	57.0862
chr6	86070744	86071714	MCF7-DR_2_peak_56793	57.0862
chr19	41945336	41946059	MCF7-DR_2_peak_31587	57.068
chr1	85795816	85796377	MCF7-DR_2_peak_2496	57.0645
chr14	21571738	21572406	MCF7-DR_2_peak_18306	57.0645
chr6	53223628	53224841	MCF7-DR_2_peak_56069	57.0361
chr7	50602326	50603384	MCF7-DR_2_peak_60498	57.0361
chr6	33547641	33548334	MCF7-DR_2_peak_55454	57.0361
chr7	6048327	6049287	MCF7-DR_2_peak_59402	57.0315
chr12	102513731	102514412	MCF7-DR_2_peak_15901	57.0225
chr1	24592767	24593508	MCF7-DR_2_peak_882	57.0225
chr16	3450653	3451593	MCF7-DR_2_peak_23474	57.0196
chr8	75009980	75010993	MCF7-DR_2_peak_64663	57.0059
chr16	11295433	11296338	MCF7-DR_2_peak_23678	56.9982
chr6	17417955	17418904	MCF7-DR_2_peak_54931	56.9922
chr4	83294934	83295741	MCF7-DR_2_peak_48312	56.9809
chr1	36839363	36839774	MCF7-DR_2_peak_1381	56.9771
chr11	124823693	124824425	MCF7-DR_2_peak_13150	56.9104
chr2	74967642	74968563	MCF7-DR_2_peak_34264	56.9104
chr14	48088584	48089516	MCF7-DR_2_peak_18950	56.9104
chr9	22008593	22009737	MCF7-DR_2_peak_67323	56.9104
chr17	48716120	48717020	MCF7-DR_2_peak_27471	56.9057
chr6	18307062	18307737	MCF7-DR_2_peak_54974	56.8965
chr11	64684316	64685134	MCF7-DR_2_peak_11086	56.8678
chr21	38639545	38640613	MCF7-DR_2_peak_40520	56.8678
chr5	114505181	114506258	MCF7-DR_2_peak_52367	56.8635
chr20	62466111	62466865	MCF7-DR_2_peak_39957	56.8344
chr16	2033466	2034242	MCF7-DR_2_peak_23362	56.7976
chr7	157599862	157600573	MCF7-DR_2_peak_62851	56.7694
chr9	35732058	35733187	MCF7-DR_2_peak_67637	56.7685
chr4	129208889	129209782	MCF7-DR_2_peak_49189	56.7476
chr11	111605948	111606812	MCF7-DR_2_peak_12618	56.7476
chr7	12151074	12151967	MCF7-DR_2_peak_59533	56.7463
chr20	18487902	18488705	MCF7-DR_2_peak_38646	56.6955
chr20	42219098	42219895	MCF7-DR_2_peak_39259	56.6913
chr1	249115240	249115869	MCF7-DR_2_peak_6319	56.685
chr3	93698700	93699460	MCF7-DR_2_peak_44258	56.6318
chr20	836765	837541	MCF7-DR_2_peak_38156	56.6318
chr14	53477505	53478305	MCF7-DR_2_peak_19140	56.6162
chr8	72169876	72170921	MCF7-DR_2_peak_64570	56.5921
chr11	124745899	124746752	MCF7-DR_2_peak_13145	56.5861
chr11	64623883	64624548	MCF7-DR_2_peak_11076	56.5651
chr3	31573364	31574529	MCF7-DR_2_peak_42861	56.5424
chr1	169454748	169455683	MCF7-DR_2_peak_4292	56.5408
chr19	51870425	51871375	MCF7-DR_2_peak_32136	56.5141
chr19	37807976	37809097	MCF7-DR_2_peak_31350	56.5045
chr2	121010031	121010962	MCF7-DR_2_peak_35527	56.504
chr9	91925296	91926449	MCF7-DR_2_peak_68544	56.4807
chr14	75919426	75920311	MCF7-DR_2_peak_19993	56.4697
chr4	39528756	39529792	MCF7-DR_2_peak_47595	56.4695
chr5	137878520	137879561	MCF7-DR_2_peak_52894	56.4346
chr12	1023063	1023900	MCF7-DR_2_peak_13446	56.4346
chr2	133173594	133174925	MCF7-DR_2_peak_35826	56.4157
chr4	108640766	108641905	MCF7-DR_2_peak_48737	56.4057
chr14	69445848	69446707	MCF7-DR_2_peak_19747	56.4029
chr8	103800970	103801753	MCF7-DR_2_peak_65299	56.3964
chr3	50336248	50337343	MCF7-DR_2_peak_43459	56.3964
chr19	45681394	45682340	MCF7-DR_2_peak_31790	56.3912
chr11	4628986	4629675	MCF7-DR_2_peak_9629	56.3791
chr12	101099738	101100448	MCF7-DR_2_peak_15849	56.3698
chr9	36257635	36258715	MCF7-DR_2_peak_67665	56.3272
chr7	148469442	148470134	MCF7-DR_2_peak_62575	56.3139
chr10	11835852	11836363	MCF7-DR_2_peak_6725	56.303
chr12	54121158	54121648	MCF7-DR_2_peak_14735	56.267
chr1	241682437	241683420	MCF7-DR_2_peak_6099	56.2625
chr14	59654829	59655977	MCF7-DR_2_peak_19369	56.2592
chr14	79477637	79478441	MCF7-DR_2_peak_20105	56.2252
chr20	40246761	40247443	MCF7-DR_2_peak_39244	56.2131
chr7	24781206	24781904	MCF7-DR_2_peak_59858	56.1921
chr16	2264793	2265442	MCF7-DR_2_peak_23384	56.1744
chr12	121789552	121790741	MCF7-DR_2_peak_16514	56.1648
chr19	41076371	41077036	MCF7-DR_2_peak_31534	56.127
chr6	81163769	81164589	MCF7-DR_2_peak_56645	56.1136
chr14	46517463	46518137	MCF7-DR_2_peak_18932	56.1003
chr3	128745495	128746335	MCF7-DR_2_peak_45104	56.0709
chr7	73309052	73309883	MCF7-DR_2_peak_60820	56.067
chr11	18655786	18656547	MCF7-DR_2_peak_10064	56.0668
chr17	16931342	16932113	MCF7-DR_2_peak_26213	56.0629
chr7	34026872	34027276	MCF7-DR_2_peak_60105	56.0164
chr7	87849098	87850100	MCF7-DR_2_peak_61404	56.008
chr14	37130821	37132398	MCF7-DR_2_peak_18788	56.008
chr6	10441199	10442241	MCF7-DR_2_peak_54668	55.9955
chr7	88151828	88153514	MCF7-DR_2_peak_61434	55.9928
chr17	26368067	26368900	MCF7-DR_2_peak_26468	55.9881
chr5	33440523	33441565	MCF7-DR_2_peak_50854	55.9839
chr2	96675771	96677167	MCF7-DR_2_peak_34697	55.9374
chr16	30669156	30670454	MCF7-DR_2_peak_24249	55.93
chr7	82630564	82631401	MCF7-DR_2_peak_61071	55.9189
chr3	125313978	125315083	MCF7-DR_2_peak_44963	55.9175
chr11	117198352	117199361	MCF7-DR_2_peak_12797	55.9175
chr11	96039827	96040487	MCF7-DR_2_peak_12241	55.9175
chr11	59473905	59474721	MCF7-DR_2_peak_10817	55.904
chr6	85473925	85474652	MCF7-DR_2_peak_56780	55.8965
chr11	64571031	64571584	MCF7-DR_2_peak_11070	55.8687
chr10	16859048	16859981	MCF7-DR_2_peak_6846	55.8687
chr6	75993943	75994901	MCF7-DR_2_peak_56515	55.8642
chr21	40555063	40556072	MCF7-DR_2_peak_40595	55.84
chr14	23082886	23083826	MCF7-DR_2_peak_18363	55.84
chr10	42970569	42971574	MCF7-DR_2_peak_7373	55.8333
chr21	38936032	38937090	MCF7-DR_2_peak_40530	55.8195
chr8	98102751	98103200	MCF7-DR_2_peak_65113	55.8193
chr2	114341170	114342247	MCF7-DR_2_peak_35396	55.797
chr12	121378323	121379117	MCF7-DR_2_peak_16497	55.7744
chr2	127782328	127783651	MCF7-DR_2_peak_35657	55.7515
chr19	30153496	30154218	MCF7-DR_2_peak_31096	55.7505
chr17	43170091	43170700	MCF7-DR_2_peak_27169	55.742
chr11	61129192	61130237	MCF7-DR_2_peak_10878	55.7226
chr16	11836312	11837064	MCF7-DR_2_peak_23704	55.7175
chr19	8578462	8579230	MCF7-DR_2_peak_30411	55.7108
chr12	4429807	4430757	MCF7-DR_2_peak_13542	55.6722
chr8	141844871	141845303	MCF7-DR_2_peak_66543	55.6517
chr16	53133429	53134116	MCF7-DR_2_peak_24489	55.6517
chr3	131854714	131855447	MCF7-DR_2_peak_45212	55.6169
chr1	223403525	223404306	MCF7-DR_2_peak_5463	55.5878
chr17	73389682	73390321	MCF7-DR_2_peak_28280	55.5853
chr12	8179015	8179950	MCF7-DR_2_peak_13703	55.5816
chr16	8890999	8892204	MCF7-DR_2_peak_23598	55.5757
chr11	120418516	120419085	MCF7-DR_2_peak_12981	55.5737
chr12	106751300	106752420	MCF7-DR_2_peak_16046	55.5504
chr8	33370279	33371688	MCF7-DR_2_peak_63582	55.5269
chr2	72342356	72343583	MCF7-DR_2_peak_34172	55.5121
chr4	147162525	147163008	MCF7-DR_2_peak_49526	55.5033
chr2	113402799	113403562	MCF7-DR_2_peak_35336	55.4686
chr14	89891957	89892813	MCF7-DR_2_peak_20314	55.4528
chr4	141444951	141445869	MCF7-DR_2_peak_49389	55.4305
chr10	97453361	97454107	MCF7-DR_2_peak_8603	55.4213
chr7	20424610	20425250	MCF7-DR_2_peak_59728	55.4213
chr2	73460195	73461026	MCF7-DR_2_peak_34206	55.3719
chr5	162932369	162933060	MCF7-DR_2_peak_53684	55.3327
chr4	119910325	119911153	MCF7-DR_2_peak_48958	55.3293
chr1	55894652	55895381	MCF7-DR_2_peak_1936	55.3293
chr3	172468149	172468939	MCF7-DR_2_peak_46056	55.3248
chr1	223254455	223255085	MCF7-DR_2_peak_5455	55.3177
chr11	57671007	57672455	MCF7-DR_2_peak_10749	55.3037
chr14	70233519	70234684	MCF7-DR_2_peak_19782	55.2722
chr10	42599498	42600254	MCF7-DR_2_peak_7361	55.2627
chr5	9046733	9047543	MCF7-DR_2_peak_50442	55.2622
chr7	157092450	157093204	MCF7-DR_2_peak_62827	55.2546
chr12	57030521	57031073	MCF7-DR_2_peak_14890	55.2542
chr7	151384643	151385368	MCF7-DR_2_peak_62698	55.2436
chr8	144328600	144329914	MCF7-DR_2_peak_66664	55.2402
chr8	106402273	106403016	MCF7-DR_2_peak_65373	55.2388
chr20	2217600	2218211	MCF7-DR_2_peak_38213	55.2339
chr8	125212010	125212953	MCF7-DR_2_peak_65981	55.2332
chr4	77068898	77069845	MCF7-DR_2_peak_48171	55.1899
chr3	134045603	134046209	MCF7-DR_2_peak_45284	55.1887
chr11	44586172	44587302	MCF7-DR_2_peak_10504	55.1726
chr14	93260169	93260902	MCF7-DR_2_peak_20442	55.172
chr11	58555255	58556217	MCF7-DR_2_peak_10777	55.1689
chr19	5680176	5681157	MCF7-DR_2_peak_30253	55.1603
chr3	5228943	5230102	MCF7-DR_2_peak_42206	55.155
chr17	73900820	73901642	MCF7-DR_2_peak_28329	55.1403
chr8	144622992	144623940	MCF7-DR_2_peak_66687	55.1201
chr19	11485181	11485973	MCF7-DR_2_peak_30570	55.1201
chr8	146227980	146228873	MCF7-DR_2_peak_66799	55.1134
chr7	151188952	151189520	MCF7-DR_2_peak_62688	55.104
chr11	93885106	93886078	MCF7-DR_2_peak_12161	55.104
chr9	77702628	77703985	MCF7-DR_2_peak_68189	55.1021
chr17	74667073	74668330	MCF7-DR_2_peak_28383	55.0417
chr9	77642423	77643692	MCF7-DR_2_peak_68188	55.0408
chr5	61699235	61700027	MCF7-DR_2_peak_51399	55.0224
chr1	247094903	247095765	MCF7-DR_2_peak_6268	54.9973
chr10	1757881	1758534	MCF7-DR_2_peak_6382	54.9866
chr4	146656240	146656801	MCF7-DR_2_peak_49514	54.9796
chr2	135675669	135677005	MCF7-DR_2_peak_35879	54.9709
chr1	246771894	246772793	MCF7-DR_2_peak_6253	54.9534
chr19	19495980	19496792	MCF7-DR_2_peak_30950	54.9534
chr3	111804962	111805693	MCF7-DR_2_peak_44544	54.945
chr1	713692	714595	MCF7-DR_2_peak_26	54.945
chr6	20401425	20402184	MCF7-DR_2_peak_55019	54.9261
chr5	154061888	154062888	MCF7-DR_2_peak_53502	54.9228
chr7	74202904	74203799	MCF7-DR_2_peak_60864	54.8758
chr22	36783897	36784690	MCF7-DR_2_peak_41564	54.8421
chr21	35013740	35014835	MCF7-DR_2_peak_40404	54.821
chr8	119484742	119485740	MCF7-DR_2_peak_65708	54.8196
chr11	66845454	66846446	MCF7-DR_2_peak_11270	54.8049
chr19	50143321	50144205	MCF7-DR_2_peak_32067	54.7952
chr1	148928096	148928638	MCF7-DR_2_peak_3549	54.7929
chr9	32384314	32385190	MCF7-DR_2_peak_67488	54.7896
chr8	680714	681730	MCF7-DR_2_peak_62924	54.7896
chr7	77427343	77428285	MCF7-DR_2_peak_60985	54.7478
chrX	67867027	67867914	MCF7-DR_2_peak_70893	54.7463
chr1	32180077	32181510	MCF7-DR_2_peak_1212	54.7463
chr12	102933349	102934224	MCF7-DR_2_peak_15909	54.7452
chr18	12597682	12598470	MCF7-DR_2_peak_29126	54.7301
chr7	25219835	25220477	MCF7-DR_2_peak_59886	54.7109
chr10	8408002	8409112	MCF7-DR_2_peak_6650	54.6627
chr5	112374213	112374927	MCF7-DR_2_peak_52327	54.6547
chr16	90143625	90144368	MCF7-DR_2_peak_25561	54.6547
chr2	28806784	28807709	MCF7-DR_2_peak_33103	54.6547
chr6	122720318	122720924	MCF7-DR_2_peak_57489	54.6529
chr7	85194415	85195069	MCF7-DR_2_peak_61262	54.652
chr2	238341066	238341792	MCF7-DR_2_peak_37942	54.6476
chr17	41399705	41401240	MCF7-DR_2_peak_27050	54.6476
chr14	100659093	100659925	MCF7-DR_2_peak_20669	54.6364
chr3	38035512	38036336	MCF7-DR_2_peak_43006	54.6364
chr7	151424588	151425275	MCF7-DR_2_peak_62703	54.6325
chr18	14132303	14132792	MCF7-DR_2_peak_29194	54.6325
chr1	225965219	225966129	MCF7-DR_2_peak_5578	54.6294
chr3	8893361	8893868	MCF7-DR_2_peak_42252	54.6029
chr15	96816806	96817371	MCF7-DR_2_peak_23079	54.594
chr3	4909326	4910479	MCF7-DR_2_peak_42192	54.594
chr12	100820652	100821249	MCF7-DR_2_peak_15837	54.5778
chr20	25203789	25204323	MCF7-DR_2_peak_38766	54.5778
chr20	24653175	24654213	MCF7-DR_2_peak_38747	54.5778
chr3	185463155	185463754	MCF7-DR_2_peak_46359	54.5704
chr21	30396761	30397529	MCF7-DR_2_peak_40279	54.559
chr21	18884619	18885424	MCF7-DR_2_peak_40135	54.5525
chr2	232645596	232646500	MCF7-DR_2_peak_37754	54.5218
chr19	37463917	37464912	MCF7-DR_2_peak_31341	54.5218
chr11	77705570	77706317	MCF7-DR_2_peak_11727	54.5056
chr20	18233109	18234100	MCF7-DR_2_peak_38640	54.5056
chr3	48130062	48130949	MCF7-DR_2_peak_43332	54.4894
chr11	47574609	47575233	MCF7-DR_2_peak_10627	54.488
chr8	111906548	111907234	MCF7-DR_2_peak_65487	54.4825
chr7	85778374	85779049	MCF7-DR_2_peak_61291	54.4825
chr14	21944706	21945518	MCF7-DR_2_peak_18320	54.4701
chr7	154996941	154997533	MCF7-DR_2_peak_62761	54.4667
chr14	45603294	45604078	MCF7-DR_2_peak_18918	54.464
chr6	24720905	24722027	MCF7-DR_2_peak_55109	54.464
chr8	131739264	131740571	MCF7-DR_2_peak_66330	54.3918
chr2	110773975	110774698	MCF7-DR_2_peak_35213	54.3695
chr5	70882888	70883499	MCF7-DR_2_peak_51573	54.3695
chrX	48659999	48661002	MCF7-DR_2_peak_70702	54.3606
chr20	43349257	43350217	MCF7-DR_2_peak_39307	54.3606
chr12	56842632	56843407	MCF7-DR_2_peak_14873	54.3119
chr5	14809520	14810218	MCF7-DR_2_peak_50612	54.2987
chr3	14514008	14514884	MCF7-DR_2_peak_42491	54.2987
chr8	131108550	131109342	MCF7-DR_2_peak_66284	54.2899
chr1	247802623	247803360	MCF7-DR_2_peak_6299	54.2724
chr5	157002487	157003431	MCF7-DR_2_peak_53546	54.2615
chr3	112359181	112360204	MCF7-DR_2_peak_44559	54.2605
chr16	71322822	71323636	MCF7-DR_2_peak_25050	54.2542
chr20	39656852	39657586	MCF7-DR_2_peak_39216	54.2542
chr4	148928449	148929076	MCF7-DR_2_peak_49573	54.2347
chr5	114961329	114962356	MCF7-DR_2_peak_52386	54.2263
chr6	159290186	159291393	MCF7-DR_2_peak_58353	54.2209
chr3	42631831	42632551	MCF7-DR_2_peak_43134	54.1999
chr3	106484121	106484618	MCF7-DR_2_peak_44399	54.1807
chr6	24981613	24982126	MCF7-DR_2_peak_55118	54.1607
chr11	94527420	94528310	MCF7-DR_2_peak_12188	54.1583
chr8	127387418	127388160	MCF7-DR_2_peak_66100	54.1562
chr3	62572909	62573985	MCF7-DR_2_peak_43873	54.1533
chr19	57791027	57791451	MCF7-DR_2_peak_32366	54.1533
chr16	29466152	29466523	MCF7-DR_2_peak_24168	54.146
chr22	42486666	42487396	MCF7-DR_2_peak_41857	54.1145
chr3	130466138	130467057	MCF7-DR_2_peak_45171	54.0789
chr17	74705208	74706055	MCF7-DR_2_peak_28387	54.0789
chr7	148787402	148788753	MCF7-DR_2_peak_62592	54.0653
chr8	125117046	125117510	MCF7-DR_2_peak_65973	54.0625
chr8	126103534	126104330	MCF7-DR_2_peak_66023	54.0314
chr20	39686642	39687455	MCF7-DR_2_peak_39219	54.0314
chr19	18303483	18304177	MCF7-DR_2_peak_30881	54.0146
chr2	47261212	47261972	MCF7-DR_2_peak_33605	54.0131
chr1	2063739	2065211	MCF7-DR_2_peak_101	54.0117
chr14	102746016	102746736	MCF7-DR_2_peak_20754	53.9819
chr3	134513739	134514887	MCF7-DR_2_peak_45302	53.9593
chr5	108744991	108746521	MCF7-DR_2_peak_52244	53.9486
chr12	3563165	3564767	MCF7-DR_2_peak_13524	53.9476
chr11	83294814	83295596	MCF7-DR_2_peak_11881	53.9272
chr14	64854008	64855210	MCF7-DR_2_peak_19548	53.9195
chr1	10458519	10459602	MCF7-DR_2_peak_388	53.9168
chr12	9101887	9102987	MCF7-DR_2_peak_13745	53.9092
chr3	128930545	128931137	MCF7-DR_2_peak_45114	53.8651
chr2	97498409	97499227	MCF7-DR_2_peak_34741	53.8574
chr19	39174006	39175355	MCF7-DR_2_peak_31438	53.855
chr14	59950137	59951572	MCF7-DR_2_peak_19386	53.8482
chr4	124753358	124754240	MCF7-DR_2_peak_49093	53.8387
chr1	64808803	64809789	MCF7-DR_2_peak_2119	53.8387
chr14	39571858	39572892	MCF7-DR_2_peak_18838	53.8387
chr6	24359944	24360595	MCF7-DR_2_peak_55092	53.8387
chr1	170043198	170044138	MCF7-DR_2_peak_4302	53.8383
chr14	102414264	102415292	MCF7-DR_2_peak_20732	53.8366
chr3	193587059	193587998	MCF7-DR_2_peak_46622	53.8129
chr1	94203601	94204323	MCF7-DR_2_peak_2714	53.7993
chr8	43092789	43093167	MCF7-DR_2_peak_63875	53.7931
chr12	2921580	2922443	MCF7-DR_2_peak_13492	53.7895
chr8	56106308	56107095	MCF7-DR_2_peak_64152	53.7892
chr8	74790160	74791607	MCF7-DR_2_peak_64650	53.7846
chr3	9974388	9975820	MCF7-DR_2_peak_42298	53.7731
chr5	149415946	149416526	MCF7-DR_2_peak_53340	53.7551
chr12	56241407	56242244	MCF7-DR_2_peak_14820	53.7551
chr8	132230681	132231422	MCF7-DR_2_peak_66349	53.7343
chr1	229694323	229695114	MCF7-DR_2_peak_5713	53.7159
chr22	22292077	22292755	MCF7-DR_2_peak_41111	53.7032
chr8	144097176	144098046	MCF7-DR_2_peak_66651	53.6636
chr5	178069290	178069976	MCF7-DR_2_peak_54191	53.6451
chr14	20291953	20292290	MCF7-DR_2_peak_18252	53.6451
chr2	95999465	96000097	MCF7-DR_2_peak_34666	53.6428
chr16	67969202	67970138	MCF7-DR_2_peak_24910	53.6005
chr11	18548075	18548905	MCF7-DR_2_peak_10062	53.5834
chr1	152020130	152021253	MCF7-DR_2_peak_3706	53.5683
chr20	62533912	62534640	MCF7-DR_2_peak_39966	53.5683
chr6	53516323	53517134	MCF7-DR_2_peak_56081	53.566
chr12	109348982	109349628	MCF7-DR_2_peak_16128	53.5352
chr19	12661756	12662830	MCF7-DR_2_peak_30614	53.5352
chr12	54069510	54070781	MCF7-DR_2_peak_14730	53.5268
chr6	89672943	89673739	MCF7-DR_2_peak_56898	53.5196
chr12	115121754	115122776	MCF7-DR_2_peak_16312	53.4634
chr6	24313500	24314306	MCF7-DR_2_peak_55087	53.457
chr2	127414937	127415976	MCF7-DR_2_peak_35649	53.4504
chr7	149535165	149536129	MCF7-DR_2_peak_62625	53.4468
chr14	76127083	76128092	MCF7-DR_2_peak_20000	53.4468
chr1	65383073	65383594	MCF7-DR_2_peak_2128	53.4468
chr8	74206042	74207076	MCF7-DR_2_peak_64621	53.4292
chr17	47491946	47492620	MCF7-DR_2_peak_27396	53.4141
chr9	137553637	137554716	MCF7-DR_2_peak_69763	53.405
chr3	127309216	127310120	MCF7-DR_2_peak_45038	53.3925
chr8	121135751	121136303	MCF7-DR_2_peak_65787	53.3782
chr7	150736039	150736813	MCF7-DR_2_peak_62664	53.3583
chr16	3200354	3201023	MCF7-DR_2_peak_23461	53.352
chr10	105677441	105678389	MCF7-DR_2_peak_8935	53.3509
chr14	90420733	90421629	MCF7-DR_2_peak_20336	53.3505
chr11	82719007	82719961	MCF7-DR_2_peak_11854	53.3491
chr14	100046122	100046882	MCF7-DR_2_peak_20640	53.348
chr3	47050721	47051648	MCF7-DR_2_peak_43288	53.3194
chr2	88990847	88991709	MCF7-DR_2_peak_34542	53.2829
chr12	123868237	123869006	MCF7-DR_2_peak_16628	53.2805
chr12	57029819	57030346	MCF7-DR_2_peak_14889	53.2571
chr22	41047652	41048592	MCF7-DR_2_peak_41778	53.2399
chr6	10722940	10723550	MCF7-DR_2_peak_54681	53.2368
chr11	130253395	130254125	MCF7-DR_2_peak_13317	53.2259
chr20	35806558	35807856	MCF7-DR_2_peak_39104	53.2206
chr14	66258309	66259630	MCF7-DR_2_peak_19625	53.2201
chr1	28241002	28241625	MCF7-DR_2_peak_1071	53.2183
chr5	9060022	9060842	MCF7-DR_2_peak_50443	53.2183
chr17	2414766	2415437	MCF7-DR_2_peak_25718	53.2183
chr3	38178286	38179142	MCF7-DR_2_peak_43013	53.1887
chr12	120105314	120106314	MCF7-DR_2_peak_16429	53.1733
chr12	116400139	116401186	MCF7-DR_2_peak_16325	53.171
chr19	8454734	8455372	MCF7-DR_2_peak_30401	53.171
chr19	27733049	27733507	MCF7-DR_2_peak_31074	53.1709
chr10	77118519	77119330	MCF7-DR_2_peak_8116	53.1008
chr11	71497750	71498645	MCF7-DR_2_peak_11463	53.0651
chr12	21654104	21654822	MCF7-DR_2_peak_14009	53.0493
chr6	90348061	90348890	MCF7-DR_2_peak_56930	53.0402
chr19	10981365	10982191	MCF7-DR_2_peak_30534	53.0402
chr16	10837544	10838535	MCF7-DR_2_peak_23653	53.0402
chr16	4994717	4995247	MCF7-DR_2_peak_23572	53.0388
chr9	4832607	4833519	MCF7-DR_2_peak_66931	52.9911
chr13	52157820	52159132	MCF7-DR_2_peak_17378	52.9858
chr15	89877892	89878664	MCF7-DR_2_peak_22917	52.9769
chr7	139044083	139044757	MCF7-DR_2_peak_62336	52.9597
chr20	43965185	43965838	MCF7-DR_2_peak_39332	52.9479
chr6	35337917	35338592	MCF7-DR_2_peak_55562	52.9309
chr8	146078062	146079029	MCF7-DR_2_peak_66794	52.9231
chr8	69901372	69902207	MCF7-DR_2_peak_64500	52.9202
chr10	128038858	128039947	MCF7-DR_2_peak_9294	52.9109
chr19	14247265	14248122	MCF7-DR_2_peak_30708	52.8983
chr5	131725293	131725789	MCF7-DR_2_peak_52693	52.8884
chr20	50366662	50367257	MCF7-DR_2_peak_39632	52.8877
chr18	11807648	11808316	MCF7-DR_2_peak_29081	52.8877
chr14	24911130	24912278	MCF7-DR_2_peak_18476	52.8782
chr1	23694650	23695117	MCF7-DR_2_peak_827	52.8782
chr7	83866788	83867596	MCF7-DR_2_peak_61104	52.8541
chr3	12549345	12550335	MCF7-DR_2_peak_42392	52.8541
chr3	98620382	98621011	MCF7-DR_2_peak_44318	52.849
chr6	85836155	85836956	MCF7-DR_2_peak_56788	52.849
chr10	42862560	42863764	MCF7-DR_2_peak_7372	52.849
chr4	113152420	113153104	MCF7-DR_2_peak_48835	52.8098
chr6	80656984	80657647	MCF7-DR_2_peak_56633	52.808
chr14	24422752	24423116	MCF7-DR_2_peak_18427	52.808
chr2	96306822	96308293	MCF7-DR_2_peak_34685	52.8037
chr16	102926	103937	MCF7-DR_2_peak_23244	52.8011
chr14	96857594	96858645	MCF7-DR_2_peak_20577	52.7981
chr8	141598590	141599352	MCF7-DR_2_peak_66528	52.7967
chr1	89458113	89458988	MCF7-DR_2_peak_2583	52.7774
chr6	1481496	1482101	MCF7-DR_2_peak_54342	52.7774
chr16	134312	135396	MCF7-DR_2_peak_23250	52.7309
chr3	52080236	52081035	MCF7-DR_2_peak_43520	52.7251
chr8	82738332	82739001	MCF7-DR_2_peak_64831	52.7164
chr20	33542878	33543993	MCF7-DR_2_peak_38995	52.7053
chr7	82791323	82792591	MCF7-DR_2_peak_61076	52.6816
chr14	102990839	102991465	MCF7-DR_2_peak_20765	52.6752
chr6	3209335	3210057	MCF7-DR_2_peak_54424	52.6674
chr1	119682632	119683528	MCF7-DR_2_peak_3288	52.6521
chr3	128369554	128370098	MCF7-DR_2_peak_45093	52.6492
chr16	53164360	53165026	MCF7-DR_2_peak_24490	52.6418
chr16	48156877	48157499	MCF7-DR_2_peak_24391	52.6418
chr8	105211670	105212428	MCF7-DR_2_peak_65335	52.5966
chr20	44992502	44993245	MCF7-DR_2_peak_39387	52.5699
chr4	148752899	148753509	MCF7-DR_2_peak_49571	52.563
chr19	46195448	46196038	MCF7-DR_2_peak_31829	52.563
chr1	28764386	28764873	MCF7-DR_2_peak_1103	52.5584
chr14	60714671	60715963	MCF7-DR_2_peak_19407	52.5566
chr7	2149562	2150309	MCF7-DR_2_peak_59244	52.5106
chr21	18826618	18827558	MCF7-DR_2_peak_40130	52.5084
chr20	50149801	50150686	MCF7-DR_2_peak_39615	52.5019
chr11	2790344	2790705	MCF7-DR_2_peak_9562	52.487
chr2	107198557	107198937	MCF7-DR_2_peak_35081	52.4748
chr3	124704902	124705663	MCF7-DR_2_peak_44931	52.4449
chr9	133837744	133838663	MCF7-DR_2_peak_69602	52.437
chr19	18747049	18747861	MCF7-DR_2_peak_30918	52.4213
chr6	58385918	58386384	MCF7-DR_2_peak_56237	52.4194
chr19	24269688	24270435	MCF7-DR_2_peak_31070	52.4194
chr20	25603832	25605248	MCF7-DR_2_peak_38785	52.4111
chr19	27733803	27734262	MCF7-DR_2_peak_31075	52.3889
chr19	49217124	49217916	MCF7-DR_2_peak_31995	52.3848
chr10	33269371	33269925	MCF7-DR_2_peak_7209	52.3827
chr12	121124080	121125050	MCF7-DR_2_peak_16488	52.3708
chr8	125486376	125487460	MCF7-DR_2_peak_65999	52.3474
chr5	172192102	172193867	MCF7-DR_2_peak_53962	52.3474
chr22	41487121	41487974	MCF7-DR_2_peak_41790	52.3278
chr17	44656387	44657522	MCF7-DR_2_peak_27245	52.3175
chr6	56614397	56614953	MCF7-DR_2_peak_56173	52.3123
chr16	29955254	29955942	MCF7-DR_2_peak_24199	52.2867
chr1	155715003	155715962	MCF7-DR_2_peak_3886	52.2805
chr1	233656283	233656893	MCF7-DR_2_peak_5846	52.2573
chr7	156743926	156744654	MCF7-DR_2_peak_62812	52.2341
chr15	89181575	89182413	MCF7-DR_2_peak_22887	52.2112
chr2	114646922	114648060	MCF7-DR_2_peak_35410	52.211
chr5	149011854	149012569	MCF7-DR_2_peak_53316	52.2072
chr12	58138338	58139341	MCF7-DR_2_peak_14950	52.2072
chr14	101159124	101159978	MCF7-DR_2_peak_20699	52.2055
chr19	7525318	7525981	MCF7-DR_2_peak_30345	52.1991
chr16	9184869	9185612	MCF7-DR_2_peak_23621	52.1896
chr8	103818315	103820041	MCF7-DR_2_peak_65300	52.1889
chr3	111487314	111488023	MCF7-DR_2_peak_44517	52.1402
chr12	56727324	56728276	MCF7-DR_2_peak_14868	52.1402
chr2	85822295	85823351	MCF7-DR_2_peak_34440	52.1367
chr16	89461554	89462340	MCF7-DR_2_peak_25502	52.1362
chr14	65272988	65273864	MCF7-DR_2_peak_19584	52.1209
chr2	45236539	45237554	MCF7-DR_2_peak_33522	52.113
chr21	28942301	28943200	MCF7-DR_2_peak_40249	52.1121
chr5	173314721	173315476	MCF7-DR_2_peak_54037	52.1028
chr14	105439485	105440266	MCF7-DR_2_peak_20910	52.0995
chr17	69067938	69068628	MCF7-DR_2_peak_28138	52.0916
chr9	73517517	73518002	MCF7-DR_2_peak_68059	52.07
chr6	82462921	82463340	MCF7-DR_2_peak_56674	52.0662
chr9	35071745	35073034	MCF7-DR_2_peak_67608	52.0558
chr19	38826226	38827320	MCF7-DR_2_peak_31414	52.049
chr2	95981627	95982119	MCF7-DR_2_peak_34664	52.0044
chr8	123676352	123677028	MCF7-DR_2_peak_65894	52.0014
chr14	62400940	62401487	MCF7-DR_2_peak_19483	52.0014
chr9	91932984	91934006	MCF7-DR_2_peak_68545	51.9873
chr3	50664709	50665464	MCF7-DR_2_peak_43476	51.9873
chr17	73120317	73121214	MCF7-DR_2_peak_28264	51.9791
chr17	654965	656000	MCF7-DR_2_peak_25596	51.9734
chr5	6766630	6767272	MCF7-DR_2_peak_50425	51.9355
chr2	122494167	122494933	MCF7-DR_2_peak_35605	51.8875
chr2	47303726	47304644	MCF7-DR_2_peak_33609	51.8837
chr15	26075872	26076670	MCF7-DR_2_peak_21101	51.8837
chr14	77564044	77564736	MCF7-DR_2_peak_20051	51.878
chr17	3498280	3498700	MCF7-DR_2_peak_25765	51.877
chr2	92296584	92297060	MCF7-DR_2_peak_34620	51.8757
chr14	35515194	35516158	MCF7-DR_2_peak_18732	51.8633
chr9	26292711	26293467	MCF7-DR_2_peak_67397	51.8531
chr8	53853446	53854525	MCF7-DR_2_peak_64077	51.8453
chr2	106593483	106594188	MCF7-DR_2_peak_35063	51.8443
chr5	180648815	180649881	MCF7-DR_2_peak_54294	51.8307
chr3	159646434	159647445	MCF7-DR_2_peak_45894	51.8135
chr17	59940299	59941387	MCF7-DR_2_peak_27803	51.8135
chr3	58079141	58079988	MCF7-DR_2_peak_43739	51.8135
chr5	156817466	156818201	MCF7-DR_2_peak_53534	51.7957
chr3	126422539	126423259	MCF7-DR_2_peak_45002	51.7957
chr5	152068073	152068691	MCF7-DR_2_peak_53452	51.7791
chr7	21467374	21468172	MCF7-DR_2_peak_59744	51.7747
chr6	11232246	11233092	MCF7-DR_2_peak_54703	51.769
chr19	42579831	42580626	MCF7-DR_2_peak_31610	51.7668
chr16	30759313	30760245	MCF7-DR_2_peak_24255	51.7668
chr21	17935798	17936770	MCF7-DR_2_peak_40106	51.7668
chr7	128864264	128865060	MCF7-DR_2_peak_62038	51.7579
chr12	53764618	53765615	MCF7-DR_2_peak_14714	51.7579
chr3	160283072	160283688	MCF7-DR_2_peak_45911	51.7575
chr19	36605689	36606780	MCF7-DR_2_peak_31303	51.7575
chr17	47286469	47288239	MCF7-DR_2_peak_27386	51.7152
chr18	9102389	9103103	MCF7-DR_2_peak_29005	51.7116
chr6	144537076	144538049	MCF7-DR_2_peak_57954	51.7009
chr10	94050237	94051326	MCF7-DR_2_peak_8504	51.6928
chr19	57018824	57019751	MCF7-DR_2_peak_32359	51.6928
chr1	20987755	20988524	MCF7-DR_2_peak_731	51.6928
chr16	30441211	30441698	MCF7-DR_2_peak_24235	51.677
chr6	26659555	26660236	MCF7-DR_2_peak_55231	51.6737
chr16	30076356	30077549	MCF7-DR_2_peak_24208	51.6509
chr2	74425428	74426534	MCF7-DR_2_peak_34234	51.6432
chrX	130036626	130037581	MCF7-DR_2_peak_71487	51.6302
chr7	6116790	6117364	MCF7-DR_2_peak_59406	51.6277
chr14	81407650	81408420	MCF7-DR_2_peak_20143	51.6251
chr3	48700854	48701796	MCF7-DR_2_peak_43358	51.6197
chr9	33290068	33291218	MCF7-DR_2_peak_67529	51.6197
chr7	1498425	1499569	MCF7-DR_2_peak_59211	51.6035
chr7	66767051	66768109	MCF7-DR_2_peak_60758	51.5955
chr3	61649329	61650360	MCF7-DR_2_peak_43855	51.5881
chr7	140427366	140428110	MCF7-DR_2_peak_62392	51.5801
chr1	101062366	101063258	MCF7-DR_2_peak_2879	51.5801
[truncated: 69,222 more rows]
